# Supplementary material for: Single-cell transcriptomic analysis of the tumor ecosystems underlying initiation and progression of papillary thyroid carcinoma
Source: Nat Commun. 2021 Oct 18;12:6058. doi: 10.1038/s41467-021-26343-3 (PMC8523550; doi:10.1038/s41467-021-26343-3)
Supplement: Supplementary file 3 — Supplementary Data 1 [file 41467_2021_26343_MOESM3_ESM.xlsx]

## Sheet: Sheet1
Supplementary Data 1. Demographics and clinicopathological characteristics of the study population.
Patient ID	TNM stage	Concomitant Hashimoto’s thyroiditis	Disease characteristics	Previous management history	Histologic subtype	FT3 (2.63-5.70 pmol/L)	FT4 (9.01-19.05 pmol/L)	TSH (0.35-4.94 mIU/L)	HTG (3.50-77.00 ng/ml)	TGAb (0.00-4.11 IU/ml)	TPOAb (0.00-5.61 IU/ml)
1	T4aN0M0	Yes	Tumor invading trachea, muscle and skin	No previous treatment	Classical	3.74	11.94	3.27	169.4	>1000	15.34
2	T4aN1bM0	Yes	Intrathyroidal tumor; Lateral neck metastases	No previous treatment	Classical	3.78	14.73	3.77	0.3	>1000	283.9
3	T1bN1bM0	No	Intrathyroidal tumor; Lateral neck metastases	No previous treatment	Classical	4.82	12.54	3.1	124.2	1.8	<1
4	rT0N0M1	Yes	Subcutaneous recurrence	Two operations, one iodine ablation and TSH suppression	Classical	4.05	17.15	0.19	<0.04	650.89	117.08
5	T4aN1bM1	No	Tumor invading muscle, esophagus and recurrent laryngeal nerve; Lateral neck metastases	No previous treatment	Follicular variant	4.86	13.57	1.67	418	1.09	<1
6	rT0N1bM0	No	Right neck metastases	Total thyroidectomy and TSH suppression	Tall cell variant	3.65	16.9	0.22	138.6	1.15	<1
7	rT0N1bM0	No	Bilateral neck metastases	Hemi-thyroidectomy and TSH suppression	Follicular variant	3.9	12.87	2.67	19.25	1.84	<1
8	T4aN1bM0	Yes	Tumor with extrathyroidal extension; Lateral neck metastases	No previous treatment	Classical	5.28	14.72	1.46	213.4	2.5	123.52
9	T1bN1aM0	No	Intrathyroidal tumor	No previous treatment	Classical	4.64	12.3	2.98	27.97	2.93	<1
10	T4aN1bM1	No	Tumor invading hypopharynx and thyroid cartilage; Lateral neck metastases; Lung metastases	No previous treatment	Classical	5.09	11.98	2.83	>500	2.18	<1
11	rT0N1bM1	No	Subcutaneous recurrence and lung metastases	Total thyroidectomy, three times of iodine ablation and TSH suppression	Classical	4.16	14.75	0.7	440	1.62	<1
