# Supplementary material for: Single-cell transcriptomic analysis of the tumor ecosystems underlying initiation and progression of papillary thyroid carcinoma
Source: Nat Commun. 2021 Oct 18;12:6058. doi: 10.1038/s41467-021-26343-3 (PMC8523550; doi:10.1038/s41467-021-26343-3)
Supplement: Supplementary file 5 — Supplementary Data 3 [file 41467_2021_26343_MOESM5_ESM.xlsx]

## Sheet: Sheet1
Supplementary Data 3. The gene set enrichment analysis for the thyrocyte clusters which are defined mainly by a single sample.
The gene enrichment analysis was performed using "clusterprofiler". It calculates the pvalue based on the two-sided hypergeometric test. The "p.adjust" and "qvalue" column represented the pvalues following two different kinds of methods for multiple correction.
Cluster	Type	ID	GeneRatio	BgRatio	pvalue	p.adjust	qvalue	geneID	Count
c03	Up-regulation	Adipogenesis	19/156	200/4386	6.86613e-05	0.00112147	0.00103594	PDCD4/ECHS1/ALDH2/APOE/SULT1A1/MGST3/ALDOA/CHCHD10/FAH/REEP5/VEGFB/TKT/ETFB/POR/TALDO1/PRDX3/DDT/DHRS7/COX6A1	19
		Oxidative phosphorylation	19/156	200/4386	6.86613e-05	0.00112147	0.00103594	PDK4/ECHS1/NDUFC2/NDUFB8/ATP1B1/OAT/MGST3/BAX/ATP6V0B/LDHB/ACADVL/SURF1/NDUFB2/FDX1/ETFB/POR/PRDX3/ACAA1/COX6A1	19
		Xenobiotic metabolism	19/156	200/4386	6.86613e-05	0.00112147	0.00103594	PDK4/EPHX1/TMEM176B/CES1/ALDH2/APOE/NINJ1/NQO1/FAH/GSTO1/COMT/ID2/PTGR1/POR/SPINT2/DDT/DHRS7/ACP1/TNFRSF1A	19
	Down-regulation	TNFa signaling via NFkB	32/166	200/4386	9.66387e-13	4.44538e-11	3.2552e-11	JUN/KLF6/EIF1/EGR1/ATF3/JUNB/FOS/CXCL2/DUSP1/PPP1R15A/FOSB/IER2/BTG1/SDC4/DUSP5/NR4A1/TRIB1/ZFP36/PLAUR/NFKBIA/BHLHE40/CYR61/CCND1/BTG2/BTG3/MCL1/SQSTM1/PHLDA2/PNRC1/RHOB/GADD45B/G0S2	32
		Apoptosis	21/166	161/4386	4.46917e-07	1.02791e-05	7.52702e-06	CAV1/JUN/HSPB1/ATF3/TXNIP/PMAIP1/EMP1/DNAJA1/HMGB2/CCND1/BTG2/BTG3/MCL1/SQSTM1/LGALS3/GSN/IGFBP6/KRT18/RHOB/DDIT3/GADD45B	21
		Hypoxia	21/166	200/4386	1.55182e-05	0.000237945	0.000174239	CAV1/JUN/KLF6/ATF3/FOS/ANXA2/DUSP1/S100A4/PPP1R15A/BTG1/SDC4/HDLBP/ZFP36/PLAUR/BHLHE40/CYR61/ERRFI1/PNRC1/DDIT3/MT2A/CITED2	21
		Estrogen response late	18/166	200/4386	0.000469661	0.00540111	0.00395504	CAV1/CPE/PERP/PRSS23/NMU/IGSF1/FOS/CXCL14/KLK11/KLK10/SERPINA1/EMP2/CLIC3/ZFP36/CCND1/BTG3/TFF3/SORD	18
		UV response up	14/166	158/4386	0.00236125	0.0217235	0.0159074	DNAJB1/ATF3/JUNB/FOS/CXCL2/FOSB/BTG1/NR4A1/NFKBIA/DNAJA1/BTG2/BTG3/SQSTM1/RHOB	14
		Estrogen response early	16/166	200/4386	0.00334762	0.0256651	0.0187937	PRSS23/FOS/GJA1/DHRS3/KLK10/MUC1/PMAIP1/ELF3/CLIC3/SVIL/KRT8/BHLHE40/RHOBTB3/CCND1/KRT18/TFF3	16
		mTORc1 signaling	15/166	200/4386	0.00809233	0.0465309	0.034073	IGFBP5/CTSC/PPP1R15A/UBE2D3/HSPD1/HSPE1/CACYBP/SSR1/WARS/PNP/BHLHE40/BTG2/SQSTM1/SORD/DDIT3	15
		P53 pathway	15/166	200/4386	0.00809233	0.0465309	0.034073	TM4SF1/JUN/PERP/ATF3/FOS/S100A4/PPP1R15A/TXNIP/BTG1/S100A10/ZFP36L1/UPP1/BTG2/HIST1H1C/DDIT3	15
c05
	Up-regulation	Estrogen response late	20/133	200/4386	1.70206e-06	8.34011e-05	7.70407e-05	KLK11/MDK/CAV1/TPD52L1/CLIC3/NRIP1/SORD/CHPT1/CPE/CCND1/KLK10/SERPINA1/CD9/IGSF1/FARP1/ALDH3A2/ITPK1/PLA2G16/CDH1/PCP4	20
		Coagulation	13/133	138/4386	0.000235847	0.00577824	0.00533758	CTSH/CLU/APOC1/TIMP3/ANXA1/SERPINA1/TIMP1/CD9/GSN/FYN/CTSB/CSRP1/GNG12	13
		Estrogen response early	14/133	200/4386	0.00266897	0.0395243	0.0365101	TPD52L1/DHRS3/CLIC3/NRIP1/CHPT1/TIPARP/GJA1/CCND1/KLK10/FARP1/ITPK1/SYT12/PLA2G16/ENDOD1	14
		Apoptosis	12/133	161/4386	0.00322647	0.0395243	0.0365101	CLU/CAV1/TIMP3/ANXA1/CCND1/TIMP1/CCND2/GSN/SPTAN1/GPX4/PAK1/SOD1	12
	Down-regulation	TNFa signaling via NFkB	39/195	200/4386	5.60599e-16	2.63481e-14	2.06536e-14	FOS/ZFP36/DUSP1/KLF6/SAT1/JUN/PLAU/GADD45B/RHOB/CDKN1A/CXCL2/NFKBIA/ATF3/IL18/JUNB/IER2/PPP1R15A/HES1/FOSB/CYR61/PLAUR/BTG1/F3/NR4A1/B4GALT1/EGR1/MARCKS/SGK1/NAMPT/TGIF1/MCL1/BTG2/LAMB3/CCNL1/BHLHE40/PHLDA1/G0S2/PHLDA2/SOD2	39
		Hypoxia	27/195	200/4386	1.30658e-07	3.07047e-06	2.40686e-06	MT1E/MT2A/FOS/ZFP36/DUSP1/KLF6/MIF/JUN/CITED2/CDKN1A/ATF3/PPP1R15A/CYR61/DDIT4/PLAUR/BTG1/F3/GLRX/LDHA/CTGF/TPST2/ADM/ERRFI1/ANXA2/BHLHE40/SDC2/SELENBP1	27
		Apoptosis	21/195	161/4386	6.41177e-06	0.000100451	7.8741e-05	GPX3/SAT1/JUN/GADD45B/HSPB1/RHOB/CDKN1A/ATF3/IL18/PMAIP1/CTNNB1/HMGB2/IFITM3/WEE1/BAX/MCL1/BTG2/IGFBP6/GPX1/SOD2/LMNA	21
		Epithelial mesenchymal transition	20/195	200/4386	0.000475279	0.00558453	0.00437757	SAT1/JUN/GADD45B/ECM1/RHOB/LGALS1/CALD1/MGP/EMP3/DST/TNFRSF11B/CYR61/PLAUR/NT5E/CDH6/CTGF/COL1A1/CAPG/MATN2/FN1	20
		P53 pathway	19/195	200/4386	0.00123787	0.0109628	0.00859347	TM4SF1/S100A10/FOS/NUPR1/ZFP36L1/SAT1/JUN/CDKN1A/ATF3/TOB1/PPP1R15A/DDIT4/BTG1/ISCU/UPP1/BAX/BTG2/SOCS1/PERP	19
		UV response up	16/195	158/4386	0.00154963	0.0109628	0.00859347	FOS/GPX3/RHOB/CXCL2/NFKBIA/ATF3/JUNB/DNAJB1/FOSB/BTG1/NR4A1/AMD1/BTG2/MRPL23/GLS/SOD2	16
		UV response dn	15/195	144/4386	0.00163276	0.0109628	0.00859347	MT1E/DUSP1/CITED2/EFEMP1/CYR61/F3/PLCB4/SYNE1/COL1A1/ID1/RND3/IRS1/ANXA2/BHLHE40/SDC2	15
		Oxidative phosphorylation	17/195	200/4386	0.00703709	0.0413429	0.0324076	ATP1B1/MGST3/NDUFB3/SLC25A5/SLC25A6/ATP5E/UQCR11/ISCU/NDUFA7/UQCRQ/SDHD/LDHA/ATP5I/COX17/UQCRB/BAX/NDUFS8	17
		TGF beta signaling	7/195	54/4386	0.00925283	0.0483204	0.0378771	JUNB/CTNNB1/PPP1R15A/ID3/ID1/TGIF1/FKBP1A	7
