# Supplementary material for: Single-cell transcriptomic analysis of the tumor ecosystems underlying initiation and progression of papillary thyroid carcinoma
Source: Nat Commun. 2021 Oct 18;12:6058. doi: 10.1038/s41467-021-26343-3 (PMC8523550; doi:10.1038/s41467-021-26343-3)
Supplement: Supplementary file 6 — Supplementary Data 4 [file 41467_2021_26343_MOESM6_ESM.xlsx]

## Sheet: Sheet1
Supplementary Data 4. Top pseudotime-associated genes of thyrocytes in PTCs.
The "pval" column was calculated using the two-sided likelihood ratio test. The "qval" column represented the pvalues after mulitple correction using the FDR method.
Status	Family	pval	qval	Gene_short_name	Use_for_ordering
OK	negbinomial.size	0	0	ISG15	TRUE
OK	negbinomial.size	0	0	CAMK2N1	TRUE
OK	negbinomial.size	0	0	ID3	TRUE
OK	negbinomial.size	0	0	SH3BGRL3	FALSE
OK	negbinomial.size	0	0	SFN	FALSE
OK	negbinomial.size	0	0	STX12	FALSE
OK	negbinomial.size	0	0	PRDX1	TRUE
OK	negbinomial.size	0	0	PDZK1IP1	TRUE
OK	negbinomial.size	0	0	ECHDC2	FALSE
OK	negbinomial.size	0	0	DIO1	FALSE
OK	negbinomial.size	0	0	HSPB11	FALSE
OK	negbinomial.size	0	0	TMEM59	FALSE
OK	negbinomial.size	0	0	PLPP3	TRUE
OK	negbinomial.size	0	0	TACSTD2	TRUE
OK	negbinomial.size	0	0	JUN	TRUE
OK	negbinomial.size	0	0	NFIA	FALSE
OK	negbinomial.size	0	0	LEPROT	FALSE
OK	negbinomial.size	0	0	GSTM3	FALSE
OK	negbinomial.size	0	0	RHOC	FALSE
OK	negbinomial.size	0	0	ATP1A1	FALSE
OK	negbinomial.size	0	0	ECM1	TRUE
OK	negbinomial.size	0	0	SELENBP1	TRUE
OK	negbinomial.size	0	0	S100A10	TRUE
OK	negbinomial.size	0	0	S100A11	TRUE
OK	negbinomial.size	0	0	S100A6	TRUE
OK	negbinomial.size	0	0	S100A5	FALSE
OK	negbinomial.size	0	0	S100A4	TRUE
OK	negbinomial.size	0	0	S100A2	TRUE
OK	negbinomial.size	0	0	S100A16	FALSE
OK	negbinomial.size	0	0	S100A14	FALSE
OK	negbinomial.size	0	0	S100A13	FALSE
OK	negbinomial.size	0	0	S100A1	TRUE
OK	negbinomial.size	0	0	LMNA	TRUE
OK	negbinomial.size	0	0	DUSP23	FALSE
OK	negbinomial.size	0	0	TAGLN2	TRUE
OK	negbinomial.size	0	0	PFDN2	FALSE
OK	negbinomial.size	0	0	FCER1G	FALSE
OK	negbinomial.size	0	0	HSPA6	FALSE
OK	negbinomial.size	0	0	ALDH9A1	FALSE
OK	negbinomial.size	0	0	ANGPTL1	FALSE
OK	negbinomial.size	0	0	IER5	FALSE
OK	negbinomial.size	0	0	GLUL	FALSE
OK	negbinomial.size	0	0	PTGS2	FALSE
OK	negbinomial.size	0	0	PHLDA3	FALSE
OK	negbinomial.size	0	0	ELF3	TRUE
OK	negbinomial.size	0	0	CHI3L1	TRUE
OK	negbinomial.size	0	0	BTG2	TRUE
OK	negbinomial.size	0	0	CD55	TRUE
OK	negbinomial.size	0	0	LAMB3	FALSE
OK	negbinomial.size	0	0	G0S2	TRUE
OK	negbinomial.size	0	0	ATF3	TRUE
OK	negbinomial.size	0	0	MARC1	FALSE
OK	negbinomial.size	0	0	GUK1	FALSE
OK	negbinomial.size	0	0	TPO	TRUE
OK	negbinomial.size	0	0	PDIA6	FALSE
OK	negbinomial.size	0	0	RHOB	TRUE
OK	negbinomial.size	0	0	CDC42EP3	FALSE
OK	negbinomial.size	0	0	ZFP36L2	TRUE
OK	negbinomial.size	0	0	EFEMP1	FALSE
OK	negbinomial.size	0	0	AAK1	FALSE
OK	negbinomial.size	0	0	PCYOX1	FALSE
OK	negbinomial.size	0	0	TMSB10	TRUE
OK	negbinomial.size	0	0	MAT2A	TRUE
OK	negbinomial.size	0	0	SFTPB	TRUE
OK	negbinomial.size	0	0	DUSP2	FALSE
OK	negbinomial.size	0	0	IL1RL1	FALSE
OK	negbinomial.size	0	0	PAX8	TRUE
OK	negbinomial.size	0	0	RP11-65I12.1	FALSE
OK	negbinomial.size	0	0	DBI	FALSE
OK	negbinomial.size	0	0	TFCP2L1	FALSE
OK	negbinomial.size	0	0	LRP1B	FALSE
OK	negbinomial.size	0	0	RND3	FALSE
OK	negbinomial.size	0	0	CYBRD1	FALSE
OK	negbinomial.size	0	0	HSPE1	TRUE
OK	negbinomial.size	0	0	FN1	TRUE
OK	negbinomial.size	0	0	IGFBP5	TRUE
OK	negbinomial.size	0	0	CCL20	FALSE
OK	negbinomial.size	0	0	OTOS	FALSE
OK	negbinomial.size	0	0	PASK	FALSE
OK	negbinomial.size	0	0	PPP1R7	TRUE
OK	negbinomial.size	0	0	ITPR1	FALSE
OK	negbinomial.size	0	0	BHLHE40	FALSE
OK	negbinomial.size	0	0	GPX1	FALSE
OK	negbinomial.size	0	0	MANF	FALSE
OK	negbinomial.size	0	0	FRMD4B	TRUE
OK	negbinomial.size	0	0	CRYBG3	FALSE
OK	negbinomial.size	0	0	MINA	FALSE
OK	negbinomial.size	0	0	NFKBIZ	TRUE
OK	negbinomial.size	0	0	ZBED2	FALSE
OK	negbinomial.size	0	0	CCDC80	TRUE
OK	negbinomial.size	0	0	HGD	FALSE
OK	negbinomial.size	0	0	TM4SF1	TRUE
OK	negbinomial.size	0	0	TM4SF4	FALSE
OK	negbinomial.size	0	0	PFN2	FALSE
OK	negbinomial.size	0	0	KCNAB1	FALSE
OK	negbinomial.size	0	0	TTC14	FALSE
OK	negbinomial.size	0	0	LIPH	FALSE
OK	negbinomial.size	0	0	CLDN1	TRUE
OK	negbinomial.size	0	0	CLDN16	TRUE
OK	negbinomial.size	0	0	C4orf48	TRUE
OK	negbinomial.size	0	0	SOD3	FALSE
OK	negbinomial.size	0	0	SLC34A2	TRUE
OK	negbinomial.size	0	0	ARAP2	FALSE
OK	negbinomial.size	0	0	ATP8A1	FALSE
OK	negbinomial.size	0	0	OCIAD2	FALSE
OK	negbinomial.size	0	0	KIT	FALSE
OK	negbinomial.size	0	0	NMU	TRUE
OK	negbinomial.size	0	0	IGFBP7	TRUE
OK	negbinomial.size	0	0	SLC4A4	FALSE
OK	negbinomial.size	0	0	CXCL8	TRUE
OK	negbinomial.size	0	0	CXCL1	FALSE
OK	negbinomial.size	0	0	CXCL3	FALSE
OK	negbinomial.size	0	0	CXCL2	TRUE
OK	negbinomial.size	0	0	RASGEF1B	FALSE
OK	negbinomial.size	0	0	ARHGAP24	FALSE
OK	negbinomial.size	0	0	ANK2	FALSE
OK	negbinomial.size	0	0	CPE	TRUE
OK	negbinomial.size	0	0	PDLIM3	FALSE
OK	negbinomial.size	0	0	SORBS2	TRUE
OK	negbinomial.size	0	0	BASP1	FALSE
OK	negbinomial.size	0	0	LIFR	FALSE
OK	negbinomial.size	0	0	IQGAP2	FALSE
OK	negbinomial.size	0	0	GLRX	FALSE
OK	negbinomial.size	0	0	HSD17B4	FALSE
OK	negbinomial.size	0	0	CSF2	FALSE
OK	negbinomial.size	0	0	PDLIM4	FALSE
OK	negbinomial.size	0	0	CXCL14	TRUE
OK	negbinomial.size	0	0	TMEM173	FALSE
OK	negbinomial.size	0	0	CD74	TRUE
OK	negbinomial.size	0	0	GPX3	TRUE
OK	negbinomial.size	0	0	DUSP1	TRUE
OK	negbinomial.size	0	0	COL23A1	FALSE
OK	negbinomial.size	0	0	CANX	FALSE
OK	negbinomial.size	0	0	TMEM14B	FALSE
OK	negbinomial.size	0	0	ID4	TRUE
OK	negbinomial.size	0	0	SOX4	TRUE
OK	negbinomial.size	0	0	HIST1H1C	TRUE
OK	negbinomial.size	0	0	HLA-G	FALSE
OK	negbinomial.size	0	0	IER3	TRUE
OK	negbinomial.size	0	0	MUC21	FALSE
OK	negbinomial.size	0	0	HLA-C	TRUE
OK	negbinomial.size	0	0	CLIC1	FALSE
OK	negbinomial.size	0	0	HSPA1A	TRUE
OK	negbinomial.size	0	0	HSPA1B	TRUE
OK	negbinomial.size	0	0	HLA-DRA	TRUE
OK	negbinomial.size	0	0	HLA-DRB5	TRUE
OK	negbinomial.size	0	0	HLA-DRB1	TRUE
OK	negbinomial.size	0	0	HLA-DQA1	FALSE
OK	negbinomial.size	0	0	HLA-DQA2	FALSE
OK	negbinomial.size	0	0	PSMB9	FALSE
OK	negbinomial.size	0	0	HLA-DPA1	TRUE
OK	negbinomial.size	0	0	HLA-DPB1	TRUE
OK	negbinomial.size	0	0	SCUBE3	FALSE
OK	negbinomial.size	0	0	CDKN1A	TRUE
OK	negbinomial.size	0	0	VEGFA	TRUE
OK	negbinomial.size	0	0	MRPL14	FALSE
OK	negbinomial.size	0	0	PLA2G7	FALSE
OK	negbinomial.size	0	0	KHDRBS2	FALSE
OK	negbinomial.size	0	0	PNISR	FALSE
OK	negbinomial.size	0	0	CD24	TRUE
OK	negbinomial.size	0	0	CD164	FALSE
OK	negbinomial.size	0	0	NCOA7	FALSE
OK	negbinomial.size	0	0	ENPP1	FALSE
OK	negbinomial.size	0	0	CTGF	TRUE
OK	negbinomial.size	0	0	PERP	TRUE
OK	negbinomial.size	0	0	CITED2	TRUE
OK	negbinomial.size	0	0	RAB32	FALSE
OK	negbinomial.size	0	0	IYD	TRUE
OK	negbinomial.size	0	0	SYNE1	FALSE
OK	negbinomial.size	0	0	IPCEF1	FALSE
OK	negbinomial.size	0	0	FNDC1	FALSE
OK	negbinomial.size	0	0	ACTB	TRUE
OK	negbinomial.size	0	0	CREB5	FALSE
OK	negbinomial.size	0	0	PRR15	FALSE
OK	negbinomial.size	0	0	ELMO1	FALSE
OK	negbinomial.size	0	0	TNS3	FALSE
OK	negbinomial.size	0	0	UPP1	FALSE
OK	negbinomial.size	0	0	CLDN3	TRUE
OK	negbinomial.size	0	0	CLDN4	TRUE
OK	negbinomial.size	0	0	WBSCR27	FALSE
OK	negbinomial.size	0	0	HSPB1	TRUE
OK	negbinomial.size	0	0	SEMA3D	FALSE
OK	negbinomial.size	0	0	STEAP4	FALSE
OK	negbinomial.size	0	0	ARPC1B	FALSE
OK	negbinomial.size	0	0	BCAP29	FALSE
OK	negbinomial.size	0	0	SLC26A4-AS1	TRUE
OK	negbinomial.size	0	0	SLC26A4	TRUE
OK	negbinomial.size	0	0	CAV2	TRUE
OK	negbinomial.size	0	0	CAV1	TRUE
OK	negbinomial.size	0	0	DGKI	FALSE
OK	negbinomial.size	0	0	AC090498.1	FALSE
OK	negbinomial.size	0	0	PRKX	FALSE
OK	negbinomial.size	0	0	ARHGAP6	FALSE
OK	negbinomial.size	0	0	TMSB4X	TRUE
OK	negbinomial.size	0	0	PHEX	FALSE
OK	negbinomial.size	0	0	SAT1	FALSE
OK	negbinomial.size	0	0	ATP6AP2	FALSE
OK	negbinomial.size	0	0	TIMP1	TRUE
OK	negbinomial.size	0	0	PCSK1N	TRUE
OK	negbinomial.size	0	0	PLP2	FALSE
OK	negbinomial.size	0	0	CITED1	TRUE
OK	negbinomial.size	0	0	ZMAT1	FALSE
OK	negbinomial.size	0	0	BEX1	FALSE
OK	negbinomial.size	0	0	BEX4	FALSE
OK	negbinomial.size	0	0	BEX2	FALSE
OK	negbinomial.size	0	0	WBP5	FALSE
OK	negbinomial.size	0	0	NGFRAP1	FALSE
OK	negbinomial.size	0	0	ZCCHC12	TRUE
OK	negbinomial.size	0	0	IGSF1	TRUE
OK	negbinomial.size	0	0	FHL1	FALSE
OK	negbinomial.size	0	0	FAM167A	FALSE
OK	negbinomial.size	0	0	KIAA1456	FALSE
OK	negbinomial.size	0	0	ASAH1	FALSE
OK	negbinomial.size	0	0	CSGALNACT1	FALSE
OK	negbinomial.size	0	0	INTS10	FALSE
OK	negbinomial.size	0	0	SLC39A14	FALSE
OK	negbinomial.size	0	0	C8orf4	TRUE
OK	negbinomial.size	0	0	SLC20A2	FALSE
OK	negbinomial.size	0	0	CEBPD	TRUE
OK	negbinomial.size	0	0	ASPH	FALSE
OK	negbinomial.size	0	0	PKIA	FALSE
OK	negbinomial.size	0	0	SLC26A7	TRUE
OK	negbinomial.size	0	0	SDC2	TRUE
OK	negbinomial.size	0	0	CPQ	TRUE
OK	negbinomial.size	0	0	MATN2	FALSE
OK	negbinomial.size	0	0	CTHRC1	FALSE
OK	negbinomial.size	0	0	PKHD1L1	FALSE
OK	negbinomial.size	0	0	TNFRSF11B	FALSE
OK	negbinomial.size	0	0	DEPTOR	FALSE
OK	negbinomial.size	0	0	COL14A1	FALSE
OK	negbinomial.size	0	0	TG	TRUE
OK	negbinomial.size	0	0	LY6E	TRUE
OK	negbinomial.size	0	0	MSMP	TRUE
OK	negbinomial.size	0	0	ALDH1A1	FALSE
OK	negbinomial.size	0	0	ANXA1	TRUE
OK	negbinomial.size	0	0	NTRK2	FALSE
OK	negbinomial.size	0	0	GOLM1	FALSE
OK	negbinomial.size	0	0	CKS2	FALSE
OK	negbinomial.size	0	0	FOXE1	FALSE
OK	negbinomial.size	0	0	RABGAP1	FALSE
OK	negbinomial.size	0	0	HSPA5	TRUE
OK	negbinomial.size	0	0	AK1	FALSE
OK	negbinomial.size	0	0	LCN2	TRUE
OK	negbinomial.size	0	0	AIF1L	FALSE
OK	negbinomial.size	0	0	SETX	FALSE
OK	negbinomial.size	0	0	CLIC3	TRUE
OK	negbinomial.size	0	0	POLR2L	FALSE
OK	negbinomial.size	0	0	CD81	FALSE
OK	negbinomial.size	0	0	PHLDA2	TRUE
OK	negbinomial.size	0	0	RIC3	FALSE
OK	negbinomial.size	0	0	ADM	FALSE
OK	negbinomial.size	0	0	NUCB2	FALSE
OK	negbinomial.size	0	0	SAA1	FALSE
OK	negbinomial.size	0	0	MPPED2	FALSE
OK	negbinomial.size	0	0	C11orf74	FALSE
OK	negbinomial.size	0	0	MDK	TRUE
OK	negbinomial.size	0	0	SLC43A3	FALSE
OK	negbinomial.size	0	0	FTH1	TRUE
OK	negbinomial.size	0	0	RTN3	FALSE
OK	negbinomial.size	0	0	PPP1R14B	FALSE
OK	negbinomial.size	0	0	CFL1	FALSE
OK	negbinomial.size	0	0	CST6	TRUE
OK	negbinomial.size	0	0	PPP6R3	FALSE
OK	negbinomial.size	0	0	CCND1	FALSE
OK	negbinomial.size	0	0	SPCS2	FALSE
OK	negbinomial.size	0	0	DLG2	FALSE
OK	negbinomial.size	0	0	PRSS23	TRUE
OK	negbinomial.size	0	0	CTSC	TRUE
OK	negbinomial.size	0	0	TMEM123	FALSE
OK	negbinomial.size	0	0	TAGLN	FALSE
OK	negbinomial.size	0	0	MPZL2	FALSE
OK	negbinomial.size	0	0	HSPA8	TRUE
OK	negbinomial.size	0	0	KLF6	TRUE
OK	negbinomial.size	0	0	NEBL	FALSE
OK	negbinomial.size	0	0	ALOX5	FALSE
OK	negbinomial.size	0	0	SPOCK2	FALSE
OK	negbinomial.size	0	0	DDIT4	FALSE
OK	negbinomial.size	0	0	USP54	FALSE
OK	negbinomial.size	0	0	PLAU	TRUE
OK	negbinomial.size	0	0	SNCG	FALSE
OK	negbinomial.size	0	0	ADIRF	TRUE
OK	negbinomial.size	0	0	HHEX	FALSE
OK	negbinomial.size	0	0	BORCS7	FALSE
OK	negbinomial.size	0	0	ADD3	FALSE
OK	negbinomial.size	0	0	DUSP5	TRUE
OK	negbinomial.size	0	0	PDCD4	FALSE
OK	negbinomial.size	0	0	ABLIM1	FALSE
OK	negbinomial.size	0	0	BAG3	FALSE
OK	negbinomial.size	0	0	GAPDH	FALSE
OK	negbinomial.size	0	0	CLEC2B	FALSE
OK	negbinomial.size	0	0	HEBP1	FALSE
OK	negbinomial.size	0	0	MGP	TRUE
OK	negbinomial.size	0	0	ARHGDIB	TRUE
OK	negbinomial.size	0	0	SPX	FALSE
OK	negbinomial.size	0	0	LRRK2	TRUE
OK	negbinomial.size	0	0	TUBA1A	FALSE
OK	negbinomial.size	0	0	AQP5	FALSE
OK	negbinomial.size	0	0	METTL7A	FALSE
OK	negbinomial.size	0	0	KRT8	TRUE
OK	negbinomial.size	0	0	KRT18	TRUE
OK	negbinomial.size	0	0	IGFBP6	TRUE
OK	negbinomial.size	0	0	HSD17B6	FALSE
OK	negbinomial.size	0	0	HMGA2	FALSE
OK	negbinomial.size	0	0	LYZ	FALSE
OK	negbinomial.size	0	0	CSRP2	FALSE
OK	negbinomial.size	0	0	SYT1	FALSE
OK	negbinomial.size	0	0	DUSP6	TRUE
OK	negbinomial.size	0	0	BTG1	TRUE
OK	negbinomial.size	0	0	HSP90B1	TRUE
OK	negbinomial.size	0	0	TESC	TRUE
OK	negbinomial.size	0	0	PEBP1	FALSE
OK	negbinomial.size	0	0	MLEC	FALSE
OK	negbinomial.size	0	0	UBC	TRUE
OK	negbinomial.size	0	0	CENPJ	FALSE
OK	negbinomial.size	0	0	HSPH1	TRUE
OK	negbinomial.size	0	0	N4BP2L2	FALSE
OK	negbinomial.size	0	0	SMAD9	FALSE
OK	negbinomial.size	0	0	NHLRC3	FALSE
OK	negbinomial.size	0	0	RGCC	FALSE
OK	negbinomial.size	0	0	TSC22D1	TRUE
OK	negbinomial.size	0	0	ITM2B	FALSE
OK	negbinomial.size	0	0	KCTD12	FALSE
OK	negbinomial.size	0	0	CLN5	FALSE
OK	negbinomial.size	0	0	DNAJC3	FALSE
OK	negbinomial.size	0	0	PNP	FALSE
OK	negbinomial.size	0	0	TRDC	FALSE
OK	negbinomial.size	0	0	SLC7A8	FALSE
OK	negbinomial.size	0	0	NOVA1	FALSE
OK	negbinomial.size	0	0	ARHGAP5	FALSE
OK	negbinomial.size	0	0	NFKBIA	TRUE
OK	negbinomial.size	0	0	LGALS3	TRUE
OK	negbinomial.size	0	0	SYNE2	TRUE
OK	negbinomial.size	0	0	PLEKHH1	FALSE
OK	negbinomial.size	0	0	ZFP36L1	TRUE
OK	negbinomial.size	0	0	NPC2	TRUE
OK	negbinomial.size	0	0	PGF	FALSE
OK	negbinomial.size	0	0	MLH3	FALSE
OK	negbinomial.size	0	0	TMED10	FALSE
OK	negbinomial.size	0	0	FOS	TRUE
OK	negbinomial.size	0	0	DIO2	TRUE
OK	negbinomial.size	0	0	TSHR	FALSE
OK	negbinomial.size	0	0	IFI27	TRUE
OK	negbinomial.size	0	0	SERPINA1	TRUE
OK	negbinomial.size	0	0	SLC25A29	TRUE
OK	negbinomial.size	0	0	HSP90AA1	TRUE
OK	negbinomial.size	0	0	TDRD9	FALSE
OK	negbinomial.size	0	0	GOLGA8A	TRUE
OK	negbinomial.size	0	0	GOLGA8B	FALSE
OK	negbinomial.size	0	0	IVD	FALSE
OK	negbinomial.size	0	0	PDIA3	FALSE
OK	negbinomial.size	0	0	B2M	TRUE
OK	negbinomial.size	0	0	SORD	TRUE
OK	negbinomial.size	0	0	GATM	FALSE
OK	negbinomial.size	0	0	C15orf48	FALSE
OK	negbinomial.size	0	0	FBN1	FALSE
OK	negbinomial.size	0	0	WDR72	FALSE
OK	negbinomial.size	0	0	PRTG	FALSE
OK	negbinomial.size	0	0	ANXA2	TRUE
OK	negbinomial.size	0	0	PPIB	FALSE
OK	negbinomial.size	0	0	PKM	FALSE
OK	negbinomial.size	0	0	CTSH	TRUE
OK	negbinomial.size	0	0	NMB	TRUE
OK	negbinomial.size	0	0	TCEB2	FALSE
OK	negbinomial.size	0	0	TNFRSF12A	FALSE
OK	negbinomial.size	0	0	IL32	FALSE
OK	negbinomial.size	0	0	C16orf89	TRUE
OK	negbinomial.size	0	0	SOCS1	FALSE
OK	negbinomial.size	0	0	NUPR1	TRUE
OK	negbinomial.size	0	0	LPCAT2	FALSE
OK	negbinomial.size	0	0	MT1E	TRUE
OK	negbinomial.size	0	0	MT1M	FALSE
OK	negbinomial.size	0	0	MT1F	TRUE
OK	negbinomial.size	0	0	MT1G	TRUE
OK	negbinomial.size	0	0	MT1H	FALSE
OK	negbinomial.size	0	0	MT1X	TRUE
OK	negbinomial.size	0	0	CKLF	FALSE
OK	negbinomial.size	0	0	RRAD	FALSE
OK	negbinomial.size	0	0	CDH1	FALSE
OK	negbinomial.size	0	0	GCSH	FALSE
OK	negbinomial.size	0	0	PLCG2	TRUE
OK	negbinomial.size	0	0	HSBP1	FALSE
OK	negbinomial.size	0	0	CYBA	FALSE
OK	negbinomial.size	0	0	PFN1	FALSE
OK	negbinomial.size	0	0	CORO6	FALSE
OK	negbinomial.size	0	0	CCL5	FALSE
OK	negbinomial.size	0	0	CCL4L2	FALSE
OK	negbinomial.size	0	0	KRT15	FALSE
OK	negbinomial.size	0	0	KRT19	TRUE
OK	negbinomial.size	0	0	KRT17	FALSE
OK	negbinomial.size	0	0	PRR15L	FALSE
OK	negbinomial.size	0	0	COL1A1	FALSE
OK	negbinomial.size	0	0	LUC7L3	FALSE
OK	negbinomial.size	0	0	SCPEP1	FALSE
OK	negbinomial.size	0	0	SNHG25	TRUE
OK	negbinomial.size	0	0	KCNJ2	FALSE
OK	negbinomial.size	0	0	H3F3B	TRUE
OK	negbinomial.size	0	0	ACTG1	FALSE
OK	negbinomial.size	0	0	ENOSF1	FALSE
OK	negbinomial.size	0	0	MYL12A	FALSE
OK	negbinomial.size	0	0	LIPG	FALSE
OK	negbinomial.size	0	0	TXNL1	TRUE
OK	negbinomial.size	0	0	PMAIP1	FALSE
OK	negbinomial.size	0	0	BCL2	FALSE
OK	negbinomial.size	0	0	LAMP5	FALSE
OK	negbinomial.size	0	0	MACROD2	TRUE
OK	negbinomial.size	0	0	DSTN	FALSE
OK	negbinomial.size	0	0	ID1	TRUE
OK	negbinomial.size	0	0	MAP1LC3A	FALSE
OK	negbinomial.size	0	0	SLPI	TRUE
OK	negbinomial.size	0	0	SDC4	TRUE
OK	negbinomial.size	0	0	PPDPF	FALSE
OK	negbinomial.size	0	0	GPX4	FALSE
OK	negbinomial.size	0	0	OAZ1	FALSE
OK	negbinomial.size	0	0	C3	FALSE
OK	negbinomial.size	0	0	ICAM1	FALSE
OK	negbinomial.size	0	0	JUNB	TRUE
OK	negbinomial.size	0	0	CALR	TRUE
OK	negbinomial.size	0	0	CTC-425F1.4	FALSE
OK	negbinomial.size	0	0	IER2	TRUE
OK	negbinomial.size	0	0	DNAJB1	TRUE
OK	negbinomial.size	0	0	KLF2	FALSE
OK	negbinomial.size	0	0	BST2	FALSE
OK	negbinomial.size	0	0	PDE4C	FALSE
OK	negbinomial.size	0	0	JUND	TRUE
OK	negbinomial.size	0	0	GDF15	TRUE
OK	negbinomial.size	0	0	SUGP2	FALSE
OK	negbinomial.size	0	0	PBX4	FALSE
OK	negbinomial.size	0	0	FXYD3	FALSE
OK	negbinomial.size	0	0	FXYD5	TRUE
OK	negbinomial.size	0	0	C19orf33	TRUE
OK	negbinomial.size	0	0	ZFP36	TRUE
OK	negbinomial.size	0	0	FCGBP	FALSE
OK	negbinomial.size	0	0	SERTAD1	FALSE
OK	negbinomial.size	0	0	PLAUR	FALSE
OK	negbinomial.size	0	0	KCNN4	FALSE
OK	negbinomial.size	0	0	BCAM	TRUE
OK	negbinomial.size	0	0	APOE	TRUE
OK	negbinomial.size	0	0	APOC1	TRUE
OK	negbinomial.size	0	0	FOSB	TRUE
OK	negbinomial.size	0	0	IGFL2	FALSE
OK	negbinomial.size	0	0	EMP3	TRUE
OK	negbinomial.size	0	0	PPP1R15A	TRUE
OK	negbinomial.size	0	0	NAPSA	FALSE
OK	negbinomial.size	0	0	SDF2L1	FALSE
OK	negbinomial.size	0	0	CHCHD10	FALSE
OK	negbinomial.size	0	0	TPST2	FALSE
OK	negbinomial.size	0	0	XBP1	FALSE
OK	negbinomial.size	0	0	SELM	FALSE
OK	negbinomial.size	0	0	FBXO7	FALSE
OK	negbinomial.size	0	0	TIMP3	FALSE
OK	negbinomial.size	0	0	LGALS1	TRUE
OK	negbinomial.size	0	0	DDX17	TRUE
OK	negbinomial.size	0	0	APOBEC3A	FALSE
OK	negbinomial.size	0	0	ARFGAP3	FALSE
OK	negbinomial.size	0	0	APP	FALSE
OK	negbinomial.size	0	0	SLC5A3	TRUE
OK	negbinomial.size	0	0	PCP4	TRUE
OK	negbinomial.size	0	0	TFF3	TRUE
OK	negbinomial.size	0	0	CSTB	FALSE
OK	negbinomial.size	0	0	AC007325.4	FALSE
OK	negbinomial.size	0	0	AC004556.1	FALSE
OK	negbinomial.size	0	0	RAP1GAP	FALSE
OK	negbinomial.size	0	0	FMOD	FALSE
OK	negbinomial.size	0	0	PLA2R1	FALSE
OK	negbinomial.size	0	0	LRP2	FALSE
OK	negbinomial.size	0	0	RP4-555D20.2	FALSE
OK	negbinomial.size	0	0	SMOC2	FALSE
OK	negbinomial.size	0	0	TCEAL2	FALSE
OK	negbinomial.size	0	0	SLC5A8	FALSE
OK	negbinomial.size	0	0	CRABP1	FALSE
OK	negbinomial.size	0	0	BIRC7	FALSE
OK	negbinomial.size	0	0	IVL	FALSE
OK	negbinomial.size	0	0	DPP6	FALSE
OK	negbinomial.size	0	0	ZNF804B	FALSE
OK	negbinomial.size	0	0	FAM189A2	FALSE
OK	negbinomial.size	0	0	LINC01571	FALSE
OK	negbinomial.size	0	0	AC010641.1	FALSE
OK	negbinomial.size	0	0	SFTPA1	FALSE
OK	negbinomial.size	0	0	CBLN1	FALSE
OK	negbinomial.size	0	0	FOXQ1	FALSE
