# Supplementary material for: Single-cell transcriptomic analysis of the tumor ecosystems underlying initiation and progression of papillary thyroid carcinoma
Source: Nat Commun. 2021 Oct 18;12:6058. doi: 10.1038/s41467-021-26343-3 (PMC8523550; doi:10.1038/s41467-021-26343-3)
Supplement: Supplementary file 7 — Supplementary Data 5 [file 41467_2021_26343_MOESM7_ESM.xlsx]

## Sheet: TCGA cohort
Supplementary Data 5. Detailed characteristics of PTC samples from the previous reported cohorts.
Patient barcode	Type	AGES Score	Year of initial diagnosis	Age at initial diagnosis	Sex	Race	Hashimoto's thyroiditis	Histopathologic Type	Histopathologic Type (Specific)	Site	Focality	MACIS Score	AJCC TNM stage	AJCC version	AJCC T	AJCC N	AJCC M	Residue Tumor	Extrathyroidal Extension	Size (cm)	I131 administered	DFS	DFS_days	OS	OS_days	days_to_last_followup	days_to_death	Thyroid Gland Disorder	Lymph Node Examined Count	Lymph Node Positive Count	Neoadjuvant_treatment	BRS Score	TDS Score	Molecular subtype (Conventional)	Mutation	Molecular subtype (Refined)
TCGA-BJ-A0YZ	Tumor	4.85	2009	65	Male	White	No	classic PTC	Thyroid Papillary Carcinoma - Classical/usual	Right	Unifocal	6.1	II	6th	T2	N0	M0	R0	None	3	No	0	479	0	479	479	[Not Applicable]	Nodular Hyperplasia	[Not Available]	[Not Available]	No	0.0857171	0.196057	RAS-like	Others	RAS-like
TCGA-BJ-A0Z0	Tumor	4.45	2010	55	Male	Unknown	Unknown	classic PTC	Thyroid Papillary Carcinoma - Classical/usual	Right	Unifocal	5.45	II	6th	T2	N0	MX	R0	None	3.5	No	0	356	0	356	356	[Not Applicable]	[Not Available]	5	0	No	0.7644	1.25169	RAS-like	Others	RAS-like
TCGA-BJ-A0Z2	Tumor	7.41	2010	57	Male	Non-white	No	Follicular variant PTC	Thyroid Papillary Carcinoma - Follicular (>= 99% follicular patterned)	Left	Multifocal	8.4	IVC	7th	T2	N0	M1	Unknown	None	2.8	No	0	232	0	232	232	[Not Applicable]	Nodular Hyperplasia	[Not Available]	[Not Available]	No	0.715396	0.970623	RAS-like	RAS	RAS-like
TCGA-BJ-A0Z3	Tumor	1.26	2010	33	Female	White	Yes	classic PTC	Thyroid Papillary Carcinoma - Classical/usual	Left	Multifocal	3.49	I	7th	T1	N0	M0	Unknown	None	1.3	No	0	182	0	182	182	[Not Applicable]	Lymphocytic Thyroiditis	3	0	No	-0.862834	-0.35312	BRAF-like	BRAF-V600E	BRAF-like-A
TCGA-BJ-A0Z5	Tumor	Unknown	2010	58	Male	White	Unknown	classic PTC	Thyroid Papillary Carcinoma - Classical/usual	Left	Unknown	Unavailable	III	7th	T3	N1a	M0	Unknown	Unknown	[Not Available]	No	0	197	0	197	197	[Not Applicable]	[Not Available]	[Not Available]	[Not Available]	No	-0.589712	-0.431355	BRAF-like		BRAF-like-B
TCGA-BJ-A0Z9	Tumor	4.41	2010	57	Female	White	No	Tall cell variant PTC	Thyroid Papillary Carcinoma - Tall Cell (>= 50% tall cell features)	Bilateral	Multifocal	6.4	III	7th	T3	N0	MX	R1	Minimal	2.8	No	0	251	0	251	251	[Not Applicable]	Nodular Hyperplasia	6	0	No	-0.928933	-1.57519	BRAF-like	BRAF-V600E	BRAF-like-B
TCGA-BJ-A0ZA	Tumor	5.03	2010	67	Female	White	Yes	classic PTC	Thyroid Papillary Carcinoma - Classical/usual	Bilateral	Multifocal	6.38	II	7th	T2	N0	M0	R0	None	3.4	No	0	264	0	264	264	[Not Applicable]	Lymphocytic Thyroiditis|Nodular Hyperplasia	2	0	No	0.7402	0.913563	RAS-like	Others	RAS-like
TCGA-BJ-A0ZB	Tumor	5.78	2010	66	Male	White	No	classic PTC	Thyroid Papillary Carcinoma - Classical/usual	Right	Unifocal	8	IVA	7th	T3	N1b	M0	R1	Gross	2.4	No	0	122	0	122	122	[Not Applicable]	Nodular Hyperplasia	6	5	No	-0.955348	-0.530992	BRAF-like	BRAF-V600E	BRAF-like-B
TCGA-BJ-A0ZC	Tumor	4.45	2010	55	Male	White	Yes	classic PTC	Thyroid Papillary Carcinoma - Classical/usual	Bilateral	Unknown	5.45	I	7th	T1	N0	M0	R0	None	3.5	No	0	183	0	183	183	[Not Applicable]	Lymphocytic Thyroiditis|Nodular Hyperplasia	[Not Available]	[Not Available]	No	0.405116	1.09848	RAS-like	Others	RAS-like
TCGA-BJ-A0ZE	Tumor	5.29	2010	63	Female	White	No	classic PTC	Thyroid Papillary Carcinoma - Classical/usual	Right	Unifocal	7.75	III	7th	T3	N0	M0	R1	Minimal	5.7	No	0	237	0	237	237	[Not Applicable]	Nodular Hyperplasia	[Not Available]	[Not Available]	No	0.85862	0.0206173	RAS-like	Others	RAS-like
TCGA-BJ-A0ZG	Tumor	5.74	2010	80	Male	White	No	Follicular variant PTC	Thyroid Papillary Carcinoma - Follicular (>= 99% follicular patterned)	Bilateral	Unknown	7.51	I	7th	T1	N0	M0	Unknown	None	3.7	No	0	230	0	230	230	[Not Applicable]	Nodular Hyperplasia	[Not Available]	[Not Available]	No	0.287783	1.06455	RAS-like	Others	RAS-like
TCGA-BJ-A0ZH	Tumor	4.8	2010	52	Female	White	No	Tall cell variant PTC	Thyroid Papillary Carcinoma - Tall Cell (>= 50% tall cell features)	Bilateral	Unknown	5.96	II	6th	T2	N1b	MX	Unknown	None	6	No	0	22	0	22	22	[Not Applicable]	Nodular Hyperplasia	4	1	No	-0.951894	-0.710543	BRAF-like	BRAF-V600E	BRAF-like-B
TCGA-BJ-A0ZJ	Tumor	1.9	2010	36	Male	White	Yes	classic PTC	Thyroid Papillary Carcinoma - Classical/usual	Bilateral	Unknown	4.45	I	7th	T2	N1a	M0	R0	None	4.5	No	0	152	0	152	152	[Not Applicable]	Lymphocytic Thyroiditis|Nodular Hyperplasia	8	1	No	-0.304822	0.39147	BRAF-like	Others	BRAF-like-A
TCGA-BJ-A18Y	Tumor	1.28	2010	29	Male	White	No	classic PTC	Thyroid Papillary Carcinoma - Classical/usual	Bilateral	Multifocal	3.52	I	7th	T1b	N0	MX	R0	None	1.4	No	0	85	0	85	85	[Not Applicable]	Nodular Hyperplasia	5	0	No	0.939179	0.995531	RAS-like	RAS	RAS-like
TCGA-BJ-A18Z	Tumor	4.62	2010	58	Male	White	No	classic PTC	Thyroid Papillary Carcinoma - Classical/usual	Bilateral	Multifocal	6.72	IVA	7th	T3	N1b	MX	R1	Minimal	3.6	No	0	184	0	184	184	[Not Applicable]	Nodular Hyperplasia	37	3	No	-0.914883	-0.57812	BRAF-like	BRAF-V600E	BRAF-like-B
TCGA-BJ-A190	Tumor	4.45	2010	55	Male	White	No	classic PTC	Thyroid Papillary Carcinoma - Classical/usual	Bilateral	Multifocal	5.45	II	7th	T2	N0	MX	R0	None	3.5	No	0	13	0	13	13	[Not Applicable]	Nodular Hyperplasia	1	0	No	0.518892	0.743738	RAS-like		RAS-like
TCGA-BJ-A191	Tumor	3.85	2010	49	Female	White	No	Others	columnar cell variant	Left	Unifocal	4.52	I	7th	T1b	N0	M0	R0	None	2	No	0	147	0	147	147	[Not Applicable]	Nodular Hyperplasia	3	0	No	-0.039701	-0.241734	BRAF-like	Others	RAS-like
TCGA-BJ-A192	Tumor	4.8	2010	54	Female	White	No	classic PTC	Thyroid Papillary Carcinoma - Classical/usual	Left	Unifocal	5.97	III	6th	T3	NX	M0	Unknown	Minimal	5.5	No	0	246	0	246	246	[Not Applicable]	Nodular Hyperplasia	0	[Not Available]	No	0.562071	0.139799	RAS-like	Others	RAS-like
TCGA-BJ-A28R	Tumor	Unknown	2010	38	Female	White	Unknown	classic PTC	Thyroid Papillary Carcinoma - Classical/usual	Right	Unifocal	Unavailable	I	7th	T1	N0	M0	Unknown	Unknown	3	No	0	148	0	148	148	[Not Applicable]	[Not Available]	17	0	No	-0.96352	-0.239178	BRAF-like	BRAF-V600E	BRAF-like-B
TCGA-BJ-A28S	Tumor	Unknown	2010	79	Male	White	Unknown	classic PTC	Thyroid Papillary Carcinoma - Classical/usual	Left	Multifocal	Unavailable	II	7th	T2	N0	M0	Unknown	Unknown	3.4	No	0	245	0	245	245	[Not Applicable]	[Not Available]	[Not Available]	[Not Available]	No	0.508847	0.655635	RAS-like	Others	RAS-like
TCGA-BJ-A28T	Tumor	Unknown	2011	34	Female	White	Unknown	classic PTC	Thyroid Papillary Carcinoma - Classical/usual	Bilateral	Multifocal	Unavailable	I	7th	T1	N1a	M0	Unknown	Unknown	1.5	No	0	85	0	85	85	[Not Applicable]	[Not Available]	9	3	No	-0.731269	0.159092	BRAF-like	Others	RAS-like
TCGA-BJ-A28V	Tumor	Unknown	2010	79	Female	White	Unknown	classic PTC	Thyroid Papillary Carcinoma - Classical/usual	Bilateral	Multifocal	Unavailable	III	6th	T3	N0	MX	Unknown	Unknown	5	No	0	155	0	155	155	[Not Applicable]	[Not Available]	[Not Available]	[Not Available]	No	0.354879	1.26515	RAS-like	Others	RAS-like
TCGA-BJ-A28W	Tumor	Unknown	2011	32	Female	White	Unknown	classic PTC	Thyroid Papillary Carcinoma - Classical/usual	Bilateral	Multifocal	Unavailable	I	7th	T2	N0	M0	Unknown	Unknown	3	No	0	34	0	34	34	[Not Applicable]	[Not Available]	4	0	No	0.0257696	-0.906606	RAS-like		RAS-like
TCGA-BJ-A28X	Tumor	Unknown	2010	32	Female	White	Unknown	Tall cell variant PTC	Thyroid Papillary Carcinoma - Tall Cell (>= 50% tall cell features)	Left	Multifocal	Unavailable	I	7th	T3	N1a	M0	R0	Minimal	[Not Available]	Yes	1	533	0	533	533	[Not Applicable]	[Not Available]	8	2	No	-0.920022	-0.663887	BRAF-like	BRAF-V600E	BRAF-like-B
TCGA-BJ-A28Z	Tumor	3.64	2011	46	Female	White	Unknown	classic PTC	Thyroid Papillary Carcinoma - Classical/usual	Left	Multifocal	4.19	III	7th	T3	N1a	M0	Unknown	Minimal	1.7	No	0	37	0	37	37	[Not Applicable]	[Not Available]	16	1	No	-0.910887	-1.10561	BRAF-like	Others	BRAF-like-B
TCGA-BJ-A290	Tumor	5.4	2010	70	Male	White	Unknown	Tall cell variant PTC	Thyroid Papillary Carcinoma - Tall Cell (>= 50% tall cell features)	Left	Unifocal	6.95	III	7th	T3	N1a	M0	Unknown	Minimal	4.5	No	1	329	0	329	627	[Not Applicable]	[Not Available]	3	3	No	-0.928388	-0.535043	BRAF-like	BRAF-V600E	BRAF-like-A
TCGA-BJ-A291	Tumor	Unknown	2010	56	Female	White	Unknown	classic PTC	Thyroid Papillary Carcinoma - Classical/usual	Right	Multifocal	Unavailable	I	7th	T1	N0	M0	Unknown	Unknown	1.5	No	0	441	0	441	441	[Not Applicable]	[Not Available]	9	0	No	0.534957	-0.316014	RAS-like	Others	RAS-like
TCGA-BJ-A2N7	Tumor	Unknown	2011	30	Female	White	Unknown	classic PTC	Thyroid Papillary Carcinoma - Classical/usual	Bilateral	Multifocal	Unavailable	I	7th	T3	N0	M0	R0	Minimal	[Not Available]	No	0	191	0	191	191	[Not Applicable]	[Not Available]	[Not Available]	[Not Available]	No	0.0562568	0.443074	RAS-like	RAS	RAS-like
TCGA-BJ-A2N8	Tumor	Unknown	2011	30	Female	White	No	classic PTC	Thyroid Papillary Carcinoma - Classical/usual	Right	Multifocal	Unavailable	I	7th	T1b	N0	M0	Unknown	Unknown	1	No	0	1	0	1	1	[Not Applicable]	Normal	2	0	No	0.709502	0.104309	RAS-like	RAS	RAS-like
TCGA-BJ-A2N9	Tumor	3.6	2011	42	Female	White	No	classic PTC	Thyroid Papillary Carcinoma - Classical/usual	Right	Unifocal	5.11	I	7th	T2	N0	M0	R1	None	2.5	No	1	225	0	225	15	[Not Applicable]	Normal	3	0	No	0.5867	0.13769	RAS-like	Others	RAS-like
TCGA-BJ-A2NA	Tumor	Unknown	2011	77	Male	White	No	classic PTC	Thyroid Papillary Carcinoma - Classical/usual	Bilateral	Multifocal	Unavailable	III	7th	T3	N0	M0	R1	Minimal	[Not Available]	No	1	127	0	127	65	[Not Applicable]	Normal	1	0	No	-0.967066	-0.460549	BRAF-like	BRAF-V600E	BRAF-like-B
TCGA-BJ-A2P4	Tumor	Unknown	2011	29	Female	White	Unknown	classic PTC	Thyroid Papillary Carcinoma - Classical/usual	Left	Unifocal	Unavailable	I	7th	T2	N0	M0	R0	Unknown	3.3	No	0	214	0	214	214	[Not Applicable]	[Not Available]	[Not Available]	[Not Available]	No	0.741198	0.365654	RAS-like	RAS	RAS-like
TCGA-BJ-A3EZ	Tumor	Unknown	2011	51	Male	White	No	classic PTC	Thyroid Papillary Carcinoma - Classical/usual	Right	Multifocal	Unavailable	IVA	7th	T3	N1b	M0	R1	Minimal	[Not Available]	No	0	42	0	42	42	[Not Applicable]	Normal	42	6	No	-0.956036	-0.739614	BRAF-like	BRAF-V600E	BRAF-like-B
TCGA-BJ-A3F0	Tumor	Unknown	2011	64	Female	White	No	classic PTC	Thyroid Papillary Carcinoma - Classical/usual	Right	Unifocal	Unavailable	I	7th	T1b	N0	M0	R0	None	[Not Available]	No	0	4	0	4	4	[Not Applicable]	Normal	[Not Available]	[Not Available]	No	0.571211	0.412489	RAS-like	Others	RAS-like
TCGA-BJ-A3PR	Tumor	Unknown	2011	69	Female	White	No	classic PTC	Thyroid Papillary Carcinoma - Classical/usual	Right	Unifocal	Unavailable	I	7th	T1a	N0	M0	R0	None	[Not Available]	No	0	244	0	244	244	[Not Applicable]	Normal	6	0	No	-0.938991	-0.947491	BRAF-like	Others	BRAF-like-B
TCGA-BJ-A3PT	Tumor	Unknown	2011	51	Female	White	Unknown	classic PTC	Thyroid Papillary Carcinoma - Classical/usual	Bilateral	Multifocal	Unavailable	III	7th	T3	N0	M0	Unknown	Unknown	[Not Available]	No	0	367	0	367	367	[Not Applicable]	[Not Available]	[Not Available]	[Not Available]	No	-0.233258	0.295488	BRAF-like	RAS	RAS-like
TCGA-BJ-A3PU	Tumor	4.12	2011	52	Male	White	Unknown	classic PTC	Thyroid Papillary Carcinoma - Classical/usual	Left	Unifocal	4.94	III	7th	T3	N1a	M0	R0	Minimal	2.6	No	1	305	0	305	305	[Not Applicable]	[Not Available]	7	7	No	-0.929594	-1.44571	BRAF-like	BRAF-V600E	BRAF-like-B
TCGA-BJ-A45C	Tumor	5.1	2012	78	Male	Non-white	No	classic PTC	Thyroid Papillary Carcinoma - Classical/usual	Left	Multifocal	6.54	III	7th	T3	N0	M0	Unknown	Minimal	1	No	0	175	0	175	175	[Not Applicable]	Nodular Hyperplasia	2	0	No	0.445571	0.667927	RAS-like		RAS-like
TCGA-BJ-A45D	Tumor	1.52	2012	36	Male	White	No	Follicular variant PTC	Thyroid Papillary Carcinoma - Follicular (>= 99% follicular patterned)	Isthmus	Unifocal	3.88	I	7th	T2	N0	M0	Unknown	None	2.6	No	0	197	0	197	197	[Not Applicable]	Normal	1	0	No	0.765966	0.0976859	RAS-like	RAS	RAS-like
TCGA-BJ-A45E	Tumor	Unknown	2012	46	Female	White	No	classic PTC	Thyroid Papillary Carcinoma - Classical/usual	Left	Unifocal	Unavailable	I	7th	T1a	N0	M0	Unknown	Unknown	0.5	No	0	1	0	1	1	[Not Applicable]	Normal	4	0	No	-0.516649	-1.8372	BRAF-like	Others	BRAF-like-B
TCGA-BJ-A45F	Tumor	Unknown	2012	59	Female	White	Unknown	classic PTC	Thyroid Papillary Carcinoma - Classical/usual	Right	Unifocal	Unavailable	I	7th	T1b	N0	M0	Unknown	Unknown	1.5	No	0	105	0	105	105	[Not Applicable]	[Not Available]	[Not Available]	[Not Available]	No	0.89089	-0.0454886	RAS-like	RAS	RAS-like
TCGA-BJ-A45G	Tumor	3.9	2012	48	Female	White	No	Follicular variant PTC	Thyroid Papillary Carcinoma - Follicular (>= 99% follicular patterned)	Right	Multifocal	4.59	III	7th	T2	N1	M0	Unknown	None	2.5	Yes	0	193	0	193	193	[Not Applicable]	Nodular Hyperplasia	7	4	No	0.90923	0.819087	RAS-like	RAS	RAS-like
TCGA-BJ-A45H	Tumor	3.55	2012	45	Male	White	No	classic PTC	Thyroid Papillary Carcinoma - Classical/usual	Bilateral	Multifocal	4.05	III	7th	T3	N0	M0	Unknown	Minimal	1.5	Yes	0	238	0	238	238	[Not Applicable]	Normal	[Not Available]	[Not Available]	No	-0.28067	0.551653	BRAF-like	BRAF-V600E	BRAF-like-A
TCGA-BJ-A45I	Tumor	3.97	2012	51	Female	White	Unknown	Tall cell variant PTC	Thyroid Papillary Carcinoma - Tall Cell (>= 50% tall cell features)	Bilateral	Multifocal	5.71	III	7th	T3	N0	M0	R2	Minimal	2.1	Yes	0	188	0	188	188	[Not Applicable]	[Not Available]	6	0	No	-0.927989	-1.2418	BRAF-like	BRAF-V600E	BRAF-like-B
TCGA-BJ-A45J	Tumor	Unknown	2012	39	Female	White	Unknown	Tall cell variant PTC	Thyroid Papillary Carcinoma - Tall Cell (>= 50% tall cell features)	Left	Unknown	Unavailable	I	7th	T1a	N1a	M0	Unknown	Unknown	0.3	Yes	0	154	0	154	154	[Not Applicable]	[Not Available]	1	1	No	-0.935848	-0.236965	BRAF-like	BRAF-V600E	BRAF-like-A
TCGA-BJ-A45K	Tumor	1.46	2012	33	Male	White	Yes	Follicular variant PTC	Thyroid Papillary Carcinoma - Follicular (>= 99% follicular patterned)	Left	Unknown	3.79	II	7th	T2	N0	M0	Unknown	None	2.2999999999999998	No	0	273	0	273	273	[Not Applicable]	Lymphocytic Thyroiditis	5	0	No	0.512161	1.10198	RAS-like	Others	RAS-like
TCGA-BJ-A4O8	Tumor	3.65	2012	47	Male	White	Unknown	classic PTC	Thyroid Papillary Carcinoma - Classical/usual	Unknown	Multifocal	4.21	III	7th	T3	N1a	M0	R0	None	1.5	Yes	0	150	0	150	150	[Not Applicable]	[Not Available]	14	6	No	-0.93099	-0.647993	BRAF-like	BRAF-V600E	BRAF-like-B
TCGA-CE-A13K	Tumor	1.9	2010	30	Female	Non-white	Unknown	classic PTC	Thyroid Papillary Carcinoma - Classical/usual	Left	Unifocal	4.45	I	6th	T3	N1	M0	R0	Minimal	4.5	No	0	16	0	16	16	[Not Applicable]	[Not Available]	2	2	No	-0.0166917	0.122225	BRAF-like	Others	BRAF-like-A
TCGA-CE-A27D	Tumor	1.6	2010	28	Female	Non-white	Unknown	classic PTC	Thyroid Papillary Carcinoma - Classical/usual	Unknown	Unknown	4	I	6th	T2	N1	M0	R0	None	3	No	0	3	0	3	3	[Not Applicable]	[Not Available]	[Not Available]	[Not Available]	No	-0.408106	0.321066	BRAF-like	Others	BRAF-like-A
TCGA-CE-A3MD	Tumor	1.3	2011	31	Male	Non-white	No	classic PTC	Thyroid Papillary Carcinoma - Classical/usual	Right	Unifocal	3.55	I	7th	T2	N1	M0	R0	None	1.5	No	0	6	0	6	6	[Not Applicable]	Normal	3	3	No	-0.172512	0.120701	BRAF-like	Others	BRAF-like-A
TCGA-CE-A3ME	Tumor	4.35	2011	51	Female	Non-white	No	classic PTC	Thyroid Papillary Carcinoma - Classical/usual	Right	Unifocal	5.28	II	7th	T2	N0	M0	R0	None	4	No	0	7	0	7	7	[Not Applicable]	Normal	[Not Available]	[Not Available]	No	-0.939839	-0.606852	BRAF-like	BRAF-V600E	BRAF-like-A
TCGA-CE-A481	Tumor	3.35	2011	41	Female	Non-white	No	classic PTC	Thyroid Papillary Carcinoma - Classical/usual	Left	Unifocal	3.73	I	7th	T1	N0	M0	R0	None	1.5	No	0	3	0	3	3	[Not Applicable]	Normal	[Not Available]	[Not Available]	No	-0.097772	0.427097	BRAF-like	Others	BRAF-like-A
TCGA-CE-A482	Tumor	1.4	2011	27	Female	Non-white	No	classic PTC	Thyroid Papillary Carcinoma - Classical/usual	Right	Unifocal	3.7	I	7th	T1	N1	M0	R0	None	2	No	0	2	0	2	2	[Not Applicable]	Normal	[Not Available]	[Not Available]	No	-0.709643	-0.0335984	BRAF-like	Others	BRAF-like-A
TCGA-CE-A483	Tumor	1.8	2012	34	Female	Non-white	No	classic PTC	Thyroid Papillary Carcinoma - Classical/usual	Left	Unifocal	4.3	I	7th	T2	N1	M0	R0	None	4	No	0	3	0	3	3	[Not Applicable]	Normal	[Not Available]	[Not Available]	No	-0.851715	-0.291968	BRAF-like	BRAF-V600E	BRAF-like-A
TCGA-CE-A484	Tumor	2	2012	37	Female	Non-white	No	classic PTC	Thyroid Papillary Carcinoma - Classical/usual	Right	Unifocal	4.6	I	7th	T2	N1	M0	R0	None	5	No	0	12	0	12	12	[Not Applicable]	Normal	[Not Available]	[Not Available]	No	0.394488	0.248782	RAS-like	Others	RAS-like
TCGA-CE-A485	Tumor	1.9	2012	32	Male	Non-white	No	classic PTC	Thyroid Papillary Carcinoma - Classical/usual	Bilateral	Multifocal	4.45	I	7th	T2	N1	M0	R0	None	4.5	No	0	3	0	3	3	[Not Applicable]	Normal	[Not Available]	[Not Available]	No	-0.935828	0.130287	BRAF-like	Others	BRAF-like-A
TCGA-DE-A0XZ	Tumor	4.65	2009	65	Female	White	Yes	classic PTC	Thyroid Papillary Carcinoma - Classical/usual	Right	Multifocal	5.8	III	7th	T1b	N1a	M0	R0	None	2	No	0	402	0	402	402	[Not Applicable]	Lymphocytic Thyroiditis|Nodular Hyperplasia	7	5	No	-0.949549	-0.338741	BRAF-like	BRAF-V600E	BRAF-like-A
TCGA-DE-A0Y2	Tumor	1.48	2010	30	Female	White	No	classic PTC	Thyroid Papillary Carcinoma - Classical/usual	Left	Multifocal	3.82	I	7th	T2	N1a	M0	R0	None	2.4	No	0	231	0	231	231	[Not Applicable]	Normal	11	6	No	-0.940151	-0.50545	BRAF-like	Others	BRAF-like-A
TCGA-DE-A2OL	Tumor	3.78	2011	44	Female	White	No	Follicular variant PTC	Thyroid Papillary Carcinoma - Follicular (>= 99% follicular patterned)	Right	Unifocal	4.39	I	7th	T2	NX	MX	R0	None	2.9	No	0	161	0	161	161	[Not Applicable]	Normal	[Not Available]	[Not Available]	No	0.133635	1.21558	RAS-like	Others	RAS-like
TCGA-DE-A3KN	Tumor	4.49	2011	49	Female	White	No	classic PTC	Thyroid Papillary Carcinoma - Classical/usual	Left	Unifocal	5.48	IVA	7th	T3	N1b	M0	R0	Minimal	5.2	No	0	286	0	286	286	[Not Applicable]	Other, specify	9	5	No	0.213077	0.0939563	RAS-like	Others	BRAF-like-A
TCGA-DE-A4M8	Tumor	4.39	2012	61	Female	White	No	classic PTC	Thyroid Papillary Carcinoma - Classical/usual	Bilateral	Multifocal	5.39	III	7th	T2	N1	M0	R0	None	1.7	Yes	0	185	0	185	185	[Not Applicable]	Normal	4	1	No	-0.335552	-0.448338	BRAF-like	Others	BRAF-like-B
TCGA-DE-A4M9	Tumor	1.6	2012	28	Male	White	No	classic PTC	Thyroid Papillary Carcinoma - Classical/usual	Right	Multifocal	5	I	7th	T2	NX	M0	R1	None	3	Yes	0	148	0	148	148	[Not Applicable]	Normal	[Not Available]	[Not Available]	No	0.25864	0.847287	RAS-like	Others	RAS-like
TCGA-DE-A4MA	Tumor	4.44	2011	52	Female	Non-white	No	classic PTC	Thyroid Papillary Carcinoma - Classical/usual	Left	Unifocal	5.42	III	7th	T3	N1a	M0	R0	Minimal	4.2	Yes	0	506	0	506	506	[Not Applicable]	Normal	11	7	No	-0.925991	-1.54284	BRAF-like	BRAF-V600E	BRAF-like-B
TCGA-DE-A4MB	Tumor	5.83	2011	79	Female	White	No	classic PTC	Thyroid Papillary Carcinoma - Classical/usual	Left	Multifocal	8.64	IVA	7th	T3	N1b	M0	R1	Minimal	4.4000000000000004	Yes	0	352	0	352	352	[Not Applicable]	Normal	36	3	No	-0.891278	-0.606582	BRAF-like	BRAF-V600E	BRAF-like-B
TCGA-DE-A4MC	Tumor	3.71	2011	43	Female	Non-white	No	classic PTC	Thyroid Papillary Carcinoma - Classical/usual	Right	Unifocal	4.28	I	7th	T3	N1b	M0	R0	Minimal	2.8	Yes	1	529	0	529	529	[Not Applicable]	Other, specify	1	1	No	-0.91814	-0.938548	BRAF-like	BRAF-V600E	BRAF-like-B
TCGA-DE-A4MD	Tumor	5.75	2011	71	Male	White	No	classic PTC	Thyroid Papillary Carcinoma - Classical/usual	Right	Unifocal	7.48	IVA	7th	T3	N1b	M0	R0	None	6	Yes	1	267	0	330	365	[Not Applicable]	Normal	41	9	No	-0.898589	-1.34107	BRAF-like	BRAF-V600E	BRAF-like-B
TCGA-DE-A69J	Tumor	1.5	2012	34	Female	Non-white	No	classic PTC	Thyroid Papillary Carcinoma - Classical/usual	Right	Multifocal	3.85	I	7th	T2	NX	M0	R0	None	2.5	Yes	0	130	0	130	130	[Not Applicable]	Normal	[Not Available]	[Not Available]	No	-0.977463	-0.543602	BRAF-like	BRAF-V600E	BRAF-like-B
TCGA-DE-A69K	Tumor	4.52	2013	58	Female	Non-white	No	classic PTC	Thyroid Papillary Carcinoma - Classical/usual	Right	Multifocal	6.57	III	7th	T3	N0	M0	R1	Minimal	3.1	Yes	0	98	0	98	98	[Not Applicable]	Normal	4	0	No	-0.695133	-0.0152543	BRAF-like	Others	BRAF-like-A
TCGA-DE-A7U5	Tumor	Unknown	2013	36	Female	Non-white	No	classic PTC	Thyroid Papillary Carcinoma - Classical/usual	Right	Unifocal	Unavailable	I	7th	T2	N0	M0	R1	Unknown	2.4	No	0	84	0	84	84	[Not Applicable]	Normal	8	0	No	-0.93167	-0.864599	BRAF-like	BRAF-V600E	BRAF-like-B
TCGA-DJ-A13M	Tumor	1.4	2010	28	Female	White	No	Follicular variant PTC	Thyroid Papillary Carcinoma - Follicular (>= 99% follicular patterned)	Left	Multifocal	3.7	I	7th	T1b	N0	M0	R0	None	2	No	0	287	0	287	287	[Not Applicable]	Nodular Hyperplasia	5	0	No	0.830576	0.540935	RAS-like	RAS	RAS-like
TCGA-DJ-A13O	Tumor	4.02	2010	56	Male	White	No	classic PTC	Thyroid Papillary Carcinoma - Classical/usual	Right	Unifocal	4.81	I	7th	T1b	N0	M0	R0	None	1.1000000000000001	No	0	224	0	224	224	[Not Applicable]	Nodular Hyperplasia	6	0	No	-0.911772	-0.165836	BRAF-like	BRAF-V600E	BRAF-like-B
TCGA-DJ-A13P	Tumor	3.9	1999	52	Female	White	No	classic PTC	Thyroid Papillary Carcinoma - Classical/usual	Right	Multifocal	4.61	III	7th	T3	N0	M0	R0	Minimal	1.5	No	0	4194	0	4194	4194	[Not Applicable]	Normal	0	0	No	-0.128788	0.391486	BRAF-like	BRAF-V600E	BRAF-like-A
TCGA-DJ-A13R	Tumor	4.5	2010	50	Male	White	Yes	Follicular variant PTC	Thyroid Papillary Carcinoma - Follicular (>= 99% follicular patterned)	Right	Multifocal	5.5	III	7th	T3	N0	M0	R0	None	5	No	0	92	0	92	92	[Not Applicable]	Lymphocytic Thyroiditis|Nodular Hyperplasia	2	0	No	-0.0131482	-1.2451	BRAF-like	Others	BRAF-like-B
TCGA-DJ-A13S	Tumor	1.36	2010	19	Female	White	No	Follicular variant PTC	Thyroid Papillary Carcinoma - Follicular (>= 99% follicular patterned)	Right	Unifocal	3.64	I	7th	T1b	N0	M0	R0	None	1.8	No	0	265	0	265	265	[Not Applicable]	Normal	[Not Available]	[Not Available]	No	0.92469	0.216069	RAS-like	RAS	RAS-like
TCGA-DJ-A13T	Tumor	1.44	2009	37	Female	White	Yes	classic PTC	Thyroid Papillary Carcinoma - Classical/usual	Right	Multifocal	3.76	I	7th	T2	N0	M0	R0	None	2.2000000000000002	No	0	771	0	771	771	[Not Applicable]	Lymphocytic Thyroiditis	7	0	No	-0.655931	0.184216	BRAF-like	BRAF-V600E	BRAF-like-A
TCGA-DJ-A13U	Tumor	4.22	2010	60	Male	White	No	classic PTC	Thyroid Papillary Carcinoma - Classical/usual	Right	Unifocal	5.13	III	7th	T3	N0	M0	R0	Minimal	1.1000000000000001	No	0	408	0	408	408	[Not Applicable]	Nodular Hyperplasia	0	0	No	-0.812548	-0.100957	BRAF-like	BRAF-V600E	BRAF-like-A
TCGA-DJ-A13V	Tumor	1.58	2010	21	Female	Unknown	Yes	classic PTC	Thyroid Papillary Carcinoma - Classical/usual	Left	Multifocal	3.97	I	7th	T3	N1a	M0	R0	Minimal	2.9	No	0	362	0	362	362	[Not Applicable]	Lymphocytic Thyroiditis|Nodular Hyperplasia	20	8	No	-0.90137	-0.357527	BRAF-like	BRAF-V600E	BRAF-like-A
TCGA-DJ-A13W	Tumor	3.65	2010	45	Female	White	Yes	Follicular variant PTC	Thyroid Papillary Carcinoma - Follicular (>= 99% follicular patterned)	Left	Multifocal	4.2	I	7th	T1b	N0	M0	R0	None	2	No	0	444	0	444	444	[Not Applicable]	Lymphocytic Thyroiditis	3	0	No	0.516646	-0.778304	RAS-like	Others	BRAF-like-B
TCGA-DJ-A13X	Tumor	4.85	2010	51	Female	Unknown	No	Follicular variant PTC	Thyroid Papillary Carcinoma - Follicular (>= 99% follicular patterned)	Right	Unifocal	6.03	III	7th	T3	N0	M0	R0	None	6.5	No	0	243	0	243	243	[Not Applicable]	Nodular Hyperplasia	1	0	No	-0.906546	0.522059	BRAF-like	BRAF-V600E	BRAF-like-A
TCGA-DJ-A1QD	Tumor	1.44	2010	20	Female	White	Yes	classic PTC	Thyroid Papillary Carcinoma - Classical/usual	Right	Unifocal	3.76	I	7th	T2	N1b	M0	R0	None	2.2000000000000002	No	0	332	0	332	332	[Not Applicable]	Lymphocytic Thyroiditis	[Not Available]	[Not Available]	No	-0.969067	-0.708724	BRAF-like	BRAF-V600E	BRAF-like-A
TCGA-DJ-A1QE	Tumor	4.4	2003	62	Female	White	No	classic PTC	Thyroid Papillary Carcinoma - Classical/usual	Right	Unifocal	5.41	III	7th	T3	N0	M0	R0	Minimal	1.5	No	0	3042	0	3042	3042	[Not Applicable]	Normal	[Not Available]	[Not Available]	No	-0.857099	-0.5635	BRAF-like	BRAF-V600E	BRAF-like-B
TCGA-DJ-A1QF	Tumor	4.63	2009	61	Female	White	No	classic PTC	Thyroid Papillary Carcinoma - Classical/usual	Right	Multifocal	5.75	II	7th	T2	N0	M0	R0	None	2.9	No	0	563	0	563	563	[Not Applicable]	Nodular Hyperplasia	[Not Available]	[Not Available]	No	-0.808925	-0.223634	BRAF-like	BRAF-V600E	BRAF-like-A
TCGA-DJ-A1QG	Tumor	4.46	2010	62	Male	White	No	Follicular variant PTC	Thyroid Papillary Carcinoma - Follicular (>= 99% follicular patterned)	Bilateral	Multifocal	5.5	I	7th	T1b	N0	M0	R0	None	1.8	No	0	212	0	212	212	[Not Applicable]	Normal	5	0	No	0.795989	-0.178388	RAS-like	RAS	RAS-like
TCGA-DJ-A1QH	Tumor	4.4	2010	58	Female	White	No	Tall cell variant PTC	Thyroid Papillary Carcinoma - Tall Cell (>= 50% tall cell features)	Bilateral	Unifocal	6.39	III	7th	T3	N1a	M0	R1	Minimal	2.5	No	0	243	0	243	243	[Not Applicable]	Normal	8	7	Yes	-0.910731	-0.603978	BRAF-like	BRAF-V600E	BRAF-like-B
TCGA-DJ-A1QI	Tumor	4.75	2010	63	Female	White	No	classic PTC	Thyroid Papillary Carcinoma - Classical/usual	Right	Multifocal	5.94	II	7th	T2	N0	M0	R0	None	3	No	0	151	0	151	151	[Not Applicable]	Nodular Hyperplasia	[Not Available]	[Not Available]	No	-0.94377	-0.217037	BRAF-like	BRAF-V600E	BRAF-like-A
TCGA-DJ-A1QL	Tumor	4.92	2010	70	Male	Unknown	No	Follicular variant PTC	Thyroid Papillary Carcinoma - Follicular (>= 99% follicular patterned)	Left	Unifocal	6.23	II	7th	T2	N0	M0	R0	None	2.1	No	0	219	0	219	219	[Not Applicable]	Nodular Hyperplasia	[Not Available]	[Not Available]	No	0.228905	1.02211	RAS-like	Others	RAS-like
TCGA-DJ-A1QM	Tumor	3.24	2010	42	Male	White	No	Follicular variant PTC	Thyroid Papillary Carcinoma - Follicular (>= 99% follicular patterned)	Bilateral	Multifocal	3.57	I	7th	T1a	N0	M0	R0	None	0.7	No	0	44	0	44	44	[Not Applicable]	Nodular Hyperplasia	2	0	No	-0.902489	0.90892	BRAF-like	BRAF-V600E	BRAF-like-A
TCGA-DJ-A1QN	Tumor	3.12	2010	42	Female	Unknown	No	classic PTC	Thyroid Papillary Carcinoma - Classical/usual	Bilateral	Multifocal	3.39	I	7th	T1b	N0	M0	R0	None	0.1	No	0	270	0	270	270	[Not Applicable]	Nodular Hyperplasia	[Not Available]	[Not Available]	No	-0.948366	-0.427335	BRAF-like	BRAF-V600E	BRAF-like-A
TCGA-DJ-A1QO	Tumor	4.89	2010	69	Male	White	Yes	Tall cell variant PTC	Thyroid Papillary Carcinoma - Tall Cell (>= 50% tall cell features)	Bilateral	Multifocal	6.18	III	7th	T3	N0	M0	R0	Minimal	2.2000000000000002	No	0	31	0	31	31	[Not Applicable]	Lymphocytic Thyroiditis|Nodular Hyperplasia	[Not Available]	[Not Available]	No	-0.920838	-0.55595	BRAF-like	BRAF-V600E	BRAF-like-B
TCGA-DJ-A1QQ	Tumor	3.75	2010	43	Male	Non-white	Yes	classic PTC	Thyroid Papillary Carcinoma - Classical/usual	Bilateral	Multifocal	4.34	I	7th	T3	N0	M0	R0	Minimal	3	No	0	181	0	181	181	[Not Applicable]	Lymphocytic Thyroiditis|Nodular Hyperplasia	[Not Available]	[Not Available]	No	-0.834549	0.277169	BRAF-like	BRAF-V600E	BRAF-like-A
TCGA-DJ-A2PN	Tumor	4.76	2010	70	Female	White	No	classic PTC	Thyroid Papillary Carcinoma - Classical/usual	Left	Unifocal	5.99	I	7th	T1b	N0	M0	R0	None	1.3	No	0	305	0	305	305	[Not Applicable]	Nodular Hyperplasia	[Not Available]	[Not Available]	No	-0.942616	-0.0187368	BRAF-like	BRAF-V600E	BRAF-like-A
TCGA-DJ-A2PO	Tumor	3.82	2010	54	Male	White	Yes	classic PTC	Thyroid Papillary Carcinoma - Classical/usual	Bilateral	Multifocal	4.5	I	7th	T1a	N0	M0	R0	None	0.6	No	0	243	0	243	243	[Not Applicable]	Lymphocytic Thyroiditis	4	0	No	-0.634925	-0.235892	BRAF-like	Others	BRAF-like-A
TCGA-DJ-A2PP	Tumor	4.07	2011	47	Male	Unknown	No	Follicular variant PTC	Thyroid Papillary Carcinoma - Follicular (>= 99% follicular patterned)	Bilateral	Multifocal	4.84	II	7th	T2	N0	M0	R0	None	3.6	No	0	162	0	162	162	[Not Applicable]	Nodular Hyperplasia	3	0	No	0.842331	0.71459	RAS-like	RAS	RAS-like
TCGA-DJ-A2PQ	Tumor	1.7	2010	26	Male	White	No	classic PTC	Thyroid Papillary Carcinoma - Classical/usual	Left	Unifocal	4.15	I	7th	T2	N1a	M0	R0	None	3.5	No	0	258	0	258	258	[Not Applicable]	Nodular Hyperplasia	12	7	No	-0.305785	-0.0695883	BRAF-like	BRAF-V600E	BRAF-like-A
TCGA-DJ-A2PR	Tumor	1.4	2011	27	Male	Non-white	Yes	classic PTC	Thyroid Papillary Carcinoma - Classical/usual	Bilateral	Multifocal	3.7	I	7th	T3	N1a	M0	R0	Minimal	2	No	0	318	0	318	318	[Not Applicable]	Lymphocytic Thyroiditis|Nodular Hyperplasia	12	6	No	-0.649302	0.00767336	BRAF-like	BRAF-V600E	BRAF-like-A
TCGA-DJ-A2PS	Tumor	3.22	2011	40	Female	Unknown	Yes	classic PTC	Thyroid Papillary Carcinoma - Classical/usual	Bilateral	Multifocal	3.53	I	7th	T3	N1a	M0	R0	Minimal	1.1000000000000001	No	0	46	0	46	46	[Not Applicable]	Lymphocytic Thyroiditis	4	1	No	-0.610105	0.337283	BRAF-like	BRAF-V600E	BRAF-like-A
TCGA-DJ-A2PT	Tumor	4.8	2011	70	Female	White	Yes	Tall cell variant PTC	Thyroid Papillary Carcinoma - Tall Cell (>= 50% tall cell features)	Right	Unifocal	6.05	III	7th	T3	N0	M0	R0	Minimal	1.5	No	0	292	0	292	292	[Not Applicable]	Lymphocytic Thyroiditis|Nodular Hyperplasia	15	0	No	-0.922848	-1.32203	BRAF-like	BRAF-V600E	BRAF-like-B
TCGA-DJ-A2PU	Tumor	4.16	2011	52	Female	White	No	classic PTC	Thyroid Papillary Carcinoma - Classical/usual	Bilateral	Multifocal	5	II	7th	T2	N0	M0	R0	None	2.8	No	0	312	0	312	312	[Not Applicable]	Nodular Hyperplasia	1	0	No	-0.952743	0.0272012	BRAF-like	BRAF-V600E	BRAF-like-A
TCGA-DJ-A2PV	Tumor	4.33	2011	53	Female	White	No	classic PTC	Thyroid Papillary Carcinoma - Classical/usual	Bilateral	Multifocal	5.26	II	7th	T2	N0	M0	R0	None	3.4	No	0	238	0	238	238	[Not Applicable]	Nodular Hyperplasia	7	0	No	-0.820899	0.195542	BRAF-like	BRAF-V600E	BRAF-like-A
TCGA-DJ-A2PW	Tumor	5.17	2011	65	Male	White	No	classic PTC	Thyroid Papillary Carcinoma - Classical/usual	Bilateral	Multifocal	6.58	III	7th	T3	N1a	M0	R0	None	4.5999999999999996	No	0	234	0	234	234	[Not Applicable]	Nodular Hyperplasia	1	1	No	-0.925183	-0.686541	BRAF-like	BRAF-V600E	BRAF-like-A
TCGA-DJ-A2PX	Tumor	3.99	2011	55	Female	White	Yes	Follicular variant PTC	Thyroid Papillary Carcinoma - Follicular (>= 99% follicular patterned)	Left	Unifocal	4.76	I	7th	T1b	N0	M0	R0	None	1.2	No	0	168	0	168	168	[Not Applicable]	Lymphocytic Thyroiditis|Nodular Hyperplasia	4	0	No	-0.498366	-0.152256	BRAF-like	Others	BRAF-like-A
TCGA-DJ-A2PY	Tumor	3.8	2011	46	Female	White	No	Tall cell variant PTC	Thyroid Papillary Carcinoma - Tall Cell (>= 50% tall cell features)	Bilateral	Multifocal	4.43	III	7th	T3	N1a	M0	R0	Minimal	2.5	No	0	267	0	267	267	[Not Applicable]	Nodular Hyperplasia	2	1	No	-0.93927	-0.611447	BRAF-like	BRAF-V600E	BRAF-like-B
TCGA-DJ-A2PZ	Tumor	4.49	2011	63	Male	White	No	classic PTC	Thyroid Papillary Carcinoma - Classical/usual	Left	Unifocal	5.55	III	7th	T3	N0	M0	R0	Minimal	1.7	No	0	256	0	256	256	[Not Applicable]	Nodular Hyperplasia	1	0	No	-0.867705	-0.410562	BRAF-like	BRAF-V600E	BRAF-like-B
TCGA-DJ-A2Q0	Tumor	4.41	2011	57	Female	White	Yes	classic PTC	Thyroid Papillary Carcinoma - Classical/usual	Right	Unifocal	5.4	II	7th	T2	N0	M0	R0	None	2.8	No	0	247	0	247	247	[Not Applicable]	Lymphocytic Thyroiditis	4	0	No	-0.0936472	-1.21625	BRAF-like	Others	RAS-like
TCGA-DJ-A2Q1	Tumor	3.52	2011	44	Female	White	Yes	classic PTC	Thyroid Papillary Carcinoma - Classical/usual	Bilateral	Multifocal	4	I	7th	T1b	N1b	M0	R0	None	1.6	No	0	284	0	284	284	[Not Applicable]	Lymphocytic Thyroiditis	44	11	No	-0.917499	-2.18027	BRAF-like	Others	BRAF-like-B
TCGA-DJ-A2Q2	Tumor	4.83	2011	57	Female	White	No	Follicular variant PTC	Thyroid Papillary Carcinoma - Follicular (>= 99% follicular patterned)	Right	Unifocal	6.03	III	7th	T3	N0	M0	R0	None	4.9000000000000004	No	0	206	0	206	206	[Not Applicable]	Nodular Hyperplasia	1	0	No	-0.147384	0.554007	BRAF-like	Others	RAS-like
TCGA-DJ-A2Q3	Tumor	4.21	2011	61	Female	Non-white	Yes	Tall cell variant PTC	Thyroid Papillary Carcinoma - Tall Cell (>= 50% tall cell features)	Left	Unifocal	5.12	III	7th	T3	N1a	M0	R0	Minimal	0.8	No	0	280	0	280	280	[Not Applicable]	Lymphocytic Thyroiditis|Nodular Hyperplasia	6	1	No	-0.934607	-0.295089	BRAF-like	BRAF-V600E	BRAF-like-B
TCGA-DJ-A2Q4	Tumor	3.91	2011	53	Male	White	Yes	classic PTC	Thyroid Papillary Carcinoma - Classical/usual	Bilateral	Multifocal	4.63	III	7th	T1b	N1a	M0	R0	None	1.3	No	0	287	0	287	287	[Not Applicable]	Lymphocytic Thyroiditis|Nodular Hyperplasia	10	1	No	-0.829978	-0.240581	BRAF-like	BRAF-V600E	BRAF-like-A
TCGA-DJ-A2Q5	Tumor	4.35	2011	51	Male	White	Yes	classic PTC	Thyroid Papillary Carcinoma - Classical/usual	Left	Unifocal	5.28	IVA	7th	T2	N1b	M0	R0	None	4	No	0	301	0	301	301	[Not Applicable]	Lymphocytic Thyroiditis	5	2	No	-0.950878	-0.362068	BRAF-like	BRAF-V600E	BRAF-like-A
TCGA-DJ-A2Q6	Tumor	1.22	2011	38	Female	White	No	classic PTC	Thyroid Papillary Carcinoma - Classical/usual	Bilateral	Multifocal	3.43	I	7th	T1b	N1b	M0	R0	Minimal	1.1000000000000001	No	0	262	0	262	262	[Not Applicable]	Nodular Hyperplasia	45	22	No	-0.934692	-0.152028	BRAF-like	BRAF-V600E	BRAF-like-A
TCGA-DJ-A2Q7	Tumor	4.1	2011	52	Female	Non-white	Yes	classic PTC	Thyroid Papillary Carcinoma - Classical/usual	Bilateral	Multifocal	4.91	III	7th	T2	N1a	M0	R0	Minimal	2.5	No	0	291	0	291	291	[Not Applicable]	Lymphocytic Thyroiditis|Nodular Hyperplasia	5	3	No	-0.796529	-0.00248281	BRAF-like	BRAF-V600E	BRAF-like-A
TCGA-DJ-A2Q9	Tumor	4.55	2011	65	Female	White	Yes	Tall cell variant PTC	Thyroid Papillary Carcinoma - Tall Cell (>= 50% tall cell features)	Right	Multifocal	5.65	III	7th	T1b	N1a	M0	R0	None	1.5	No	0	315	0	315	315	[Not Applicable]	Lymphocytic Thyroiditis|Nodular Hyperplasia	5	1	No	-0.894043	-0.907432	BRAF-like	Others	BRAF-like-B
TCGA-DJ-A2QA	Tumor	4.06	2010	56	Female	Non-white	No	Follicular variant PTC	Thyroid Papillary Carcinoma - Follicular (>= 99% follicular patterned)	Bilateral	Multifocal	4.87	III	7th	T3	N0	M0	R0	Minimal	1.3	No	0	378	0	378	378	[Not Applicable]	Normal	1	0	No	-0.520455	-0.218328	BRAF-like	BRAF-V600E	BRAF-like-B
TCGA-DJ-A2QB	Tumor	3.97	2011	53	Female	Non-white	No	Follicular variant PTC	Thyroid Papillary Carcinoma - Follicular (>= 99% follicular patterned)	Bilateral	Multifocal	4.72	IVA	7th	T1b	N1b	M0	R0	Minimal	1.6	No	0	330	0	330	330	[Not Applicable]	Normal	54	5	No	0.615237	0.329202	RAS-like	RAS	RAS-like
TCGA-DJ-A2QC	Tumor	4.96	2010	70	Female	Unknown	No	classic PTC	Thyroid Papillary Carcinoma - Classical/usual	Left	Unifocal	6.29	II	7th	T2	N0	M0	R0	None	2.2999999999999998	No	0	305	0	305	305	[Not Applicable]	Nodular Hyperplasia	[Not Available]	[Not Available]	No	-0.492075	-0.42695	BRAF-like	BRAF-V600E	BRAF-like-B
TCGA-DJ-A3UK	Tumor	1.3	2011	35	Female	White	No	classic PTC	Thyroid Papillary Carcinoma - Classical/usual	Left	Multifocal	3.55	I	7th	T1b	N0	M0	R0	None	1.5	No	0	252	0	252	252	[Not Applicable]	Normal	3	0	No	-0.348175	0.196617	BRAF-like	BRAF-V600E	BRAF-like-A
TCGA-DJ-A3UM	Tumor	3.51	2010	45	Female	Non-white	No	classic PTC	Thyroid Papillary Carcinoma - Classical/usual	Left	Unifocal	3.99	I	7th	T1b	N0	M0	R0	None	1.3	No	0	524	0	524	524	[Not Applicable]	Normal	3	0	No	-0.961734	0.0039054	BRAF-like	BRAF-V600E	BRAF-like-B
TCGA-DJ-A3UN	Tumor	3.75	2011	51	Female	White	No	classic PTC	Thyroid Papillary Carcinoma - Classical/usual	Left	Multifocal	4.38	I	7th	T1b	N0	M0	R0	None	1	No	0	380	0	380	380	[Not Applicable]	Normal	3	0	No	-0.530975	0.154757	BRAF-like	BRAF-V600E	BRAF-like-A
TCGA-DJ-A3UO	Tumor	4.71	2010	63	Male	White	No	classic PTC	Thyroid Papillary Carcinoma - Classical/usual	Bilateral	Multifocal	5.88	IVA	7th	T3	N1b	M0	R0	Minimal	2.8	Yes	1	641	0	641	481	[Not Applicable]	Normal	25	6	No	-0.938791	-0.0995318	BRAF-like	BRAF-V600E	BRAF-like-A
TCGA-DJ-A3UP	Tumor	1.42	2011	38	Female	Unknown	No	Follicular variant PTC	Thyroid Papillary Carcinoma - Follicular (>= 99% follicular patterned)	Left	Unifocal	3.73	I	7th	T2	N0	M0	R0	None	2.1	Yes	0	168	0	168	168	[Not Applicable]	Normal	24	0	No	0.677116	0.552252	RAS-like	RAS	RAS-like
TCGA-DJ-A3UQ	Tumor	3.39	2011	45	Female	Non-white	No	Tall cell variant PTC	Thyroid Papillary Carcinoma - Tall Cell (>= 50% tall cell features)	Left	Multifocal	3.81	III	7th	T3	N1a	M0	R0	Minimal	0.7	Yes	0	277	0	277	277	[Not Applicable]	Normal	6	5	No	-0.928936	-0.348309	BRAF-like	BRAF-V600E	BRAF-like-B
TCGA-DJ-A3UR	Tumor	3.75	2010	51	Female	White	No	Follicular variant PTC	Thyroid Papillary Carcinoma - Follicular (>= 99% follicular patterned)	Bilateral	Multifocal	4.38	III	7th	T3	N1a	M0	R0	Minimal	1	No	0	721	0	721	721	[Not Applicable]	Normal	7	4	No	-0.363265	-0.0902755	BRAF-like	BRAF-V600E	BRAF-like-A
TCGA-DJ-A3US	Tumor	1.3	2010	37	Female	White	No	classic PTC	Thyroid Papillary Carcinoma - Classical/usual	Right	Unifocal	3.55	I	7th	T1b	N0	M0	R0	None	1.5	No	0	630	0	630	630	[Not Applicable]	Normal	[Not Available]	[Not Available]	No	0.220056	0.74515	RAS-like	Others	BRAF-like-A
TCGA-DJ-A3UT	Tumor	3.33	2010	43	Female	White	No	Follicular variant PTC	Thyroid Papillary Carcinoma - Follicular (>= 99% follicular patterned)	Bilateral	Multifocal	3.71	I	7th	T1a	N0	M0	R0	None	0.9	No	0	470	0	470	470	[Not Applicable]	Normal	[Not Available]	[Not Available]	No	0.877917	0.68311	RAS-like	RAS	RAS-like
TCGA-DJ-A3UU	Tumor	3.67	2010	49	Female	White	No	classic PTC	Thyroid Papillary Carcinoma - Classical/usual	Right	Multifocal	5.25	III	7th	T3	N0	M0	R1	Minimal	1.1000000000000001	Yes	0	538	0	538	538	[Not Applicable]	Normal	2	0	No	-0.624662	0.374767	BRAF-like	BRAF-V600E	BRAF-like-A
TCGA-DJ-A3UV	Tumor	1.16	2010	18	Female	White	No	classic PTC	Thyroid Papillary Carcinoma - Classical/usual	Left	Unifocal	3.34	I	7th	T1	N0	M0	R0	None	0.8	No	0	591	0	591	591	[Not Applicable]	Normal	2	0	No	-0.458318	0.805394	BRAF-like		BRAF-like-A
TCGA-DJ-A3UW	Tumor	3.74	2007	50	Female	White	Yes	classic PTC	Thyroid Papillary Carcinoma - Classical/usual	Left	Multifocal	4.36	I	6th	T1b	N0	M0	R0	None	1.2	No	0	1308	0	1308	1308	[Not Applicable]	Lymphocytic Thyroiditis	4	0	No	-0.898523	-1.06242	BRAF-like	BRAF-V600E	BRAF-like-B
TCGA-DJ-A3UX	Tumor	3.4	2010	46	Female	White	Yes	classic PTC	Thyroid Papillary Carcinoma - Classical/usual	Right	Unifocal	3.83	I	7th	T1	N0	M0	R0	None	0.5	No	0	345	0	345	345	[Not Applicable]	Lymphocytic Thyroiditis	3	0	No	-0.415542	0.41354	BRAF-like	BRAF-V600E	BRAF-like-A
TCGA-DJ-A3UY	Tumor	1.24	2011	32	Female	White	No	classic PTC	Thyroid Papillary Carcinoma - Classical/usual	Left	Unifocal	3.46	I	7th	T1b	N0	M0	R0	None	1.2	No	0	405	0	405	405	[Not Applicable]	Normal	[Not Available]	[Not Available]	No	-0.956989	0.102108	BRAF-like	BRAF-V600E	BRAF-like-A
TCGA-DJ-A3UZ	Tumor	4.66	2011	70	Female	White	No	classic PTC	Thyroid Papillary Carcinoma - Classical/usual	Bilateral	Multifocal	5.84	III	7th	T3	N0	M0	R0	Minimal	0.8	No	0	388	0	388	388	[Not Applicable]	Normal	3	0	No	0.42582	0.420871	RAS-like	Others	BRAF-like-A
TCGA-DJ-A3V0	Tumor	5.16	2010	56	Male	Unknown	No	Tall cell variant PTC	Thyroid Papillary Carcinoma - Tall Cell (>= 50% tall cell features)	Right	Multifocal	6.02	IVA	7th	T4a	N1b	M0	R0	Gross	1.8	Yes	0	761	0	761	761	[Not Applicable]	Normal	49	13	No	-0.962743	-0.57395	BRAF-like	BRAF-V600E	BRAF-like-B
TCGA-DJ-A3V2	Tumor	3.62	2011	44	Female	White	No	classic PTC	Thyroid Papillary Carcinoma - Classical/usual	Bilateral	Multifocal	4.15	I	7th	T2	N1a	M0	R0	None	2.1	No	0	225	0	225	225	[Not Applicable]	Normal|Other, specify	4	1	No	-0.928379	-0.291828	BRAF-like	BRAF-V600E	BRAF-like-A
TCGA-DJ-A3V3	Tumor	4.33	2010	57	Female	Non-white	No	classic PTC	Thyroid Papillary Carcinoma - Classical/usual	Left	Unifocal	5.28	II	7th	T2	N0	M0	R0	None	2.4	No	0	541	0	541	541	[Not Applicable]	Normal	15	0	No	-0.459665	0.0622314	BRAF-like	Others	BRAF-like-A
TCGA-DJ-A3V4	Tumor	4.26	2011	60	Female	White	No	Tall cell variant PTC	Thyroid Papillary Carcinoma - Tall Cell (>= 50% tall cell features)	Left	Multifocal	5.19	III	7th	T3	N1a	M0	R0	Minimal	1.3	Yes	0	443	0	443	443	[Not Applicable]	Normal	1	1	No	-0.809563	-0.044033	BRAF-like	BRAF-V600E	BRAF-like-A
TCGA-DJ-A3V5	Tumor	5.08	2011	76	Female	White	No	Tall cell variant PTC	Thyroid Papillary Carcinoma - Tall Cell (>= 50% tall cell features)	Right	Unifocal	7.5	III	7th	T3	N0	M0	R1	Minimal	1.4	No	0	239	0	239	239	[Not Applicable]	Normal	1	0	No	-0.929608	-0.353835	BRAF-like	BRAF-V600E	BRAF-like-B
TCGA-DJ-A3V6	Tumor	4.06	2011	54	Male	White	No	Tall cell variant PTC	Thyroid Papillary Carcinoma - Tall Cell (>= 50% tall cell features)	Left	Multifocal	4.86	III	7th	T3	N0	M0	R0	Minimal	1.8	Yes	0	454	0	454	454	[Not Applicable]	Normal	[Not Available]	[Not Available]	Yes	-0.942952	-0.75126	BRAF-like		BRAF-like-B
TCGA-DJ-A3V7	Tumor	3.64	2011	44	Female	White	No	Tall cell variant PTC	Thyroid Papillary Carcinoma - Tall Cell (>= 50% tall cell features)	Right	Multifocal	4.18	III	7th	T3	N0	M0	R0	Minimal	2.2000000000000002	Yes	0	299	0	299	299	[Not Applicable]	Normal	2	0	No	-0.937401	-0.756097	BRAF-like	BRAF-V600E	BRAF-like-B
TCGA-DJ-A3V8	Tumor	1.5	2011	28	Female	White	No	Tall cell variant PTC	Thyroid Papillary Carcinoma - Tall Cell (>= 50% tall cell features)	Right	Multifocal	3.85	I	7th	T3	N1b	M0	R0	Minimal	2.5	Yes	0	259	0	259	259	[Not Applicable]	Normal	16	8	No	-0.971978	-0.570264	BRAF-like	BRAF-V600E	BRAF-like-B
TCGA-DJ-A3V9	Tumor	3.96	2011	50	Female	White	No	classic PTC	Thyroid Papillary Carcinoma - Classical/usual	Bilateral	Multifocal	4.69	IVA	7th	T2	N1b	M0	R0	None	2.2999999999999998	Yes	0	217	0	217	217	[Not Applicable]	Normal	56	12	No	-0.696326	0.271021	BRAF-like	BRAF-V600E	BRAF-like-A
TCGA-DJ-A3VA	Tumor	1.4	2011	39	Female	Unknown	No	classic PTC	Thyroid Papillary Carcinoma - Classical/usual	Left	Multifocal	3.7	I	7th	T1b	N1a	M0	R0	None	2	No	0	363	0	363	363	[Not Applicable]	Normal	28	1	No	-0.952539	-0.557765	BRAF-like	BRAF-V600E	BRAF-like-B
TCGA-DJ-A3VB	Tumor	4.7	2011	52	Male	Unknown	No	Tall cell variant PTC	Thyroid Papillary Carcinoma - Tall Cell (>= 50% tall cell features)	Left	Multifocal	5.81	III	7th	T3	N1a	M0	R0	Minimal	5.5	Yes	0	341	0	341	341	[Not Applicable]	Normal	1	1	No	-0.926254	-1.16607	BRAF-like	BRAF-V600E	BRAF-like-B
TCGA-DJ-A3VD	Tumor	1.24	2011	32	Female	White	No	classic PTC	Thyroid Papillary Carcinoma - Classical/usual	Isthmus	Unifocal	3.46	I	7th	T1b	N1a	M0	R0	None	1.2	Yes	0	350	0	350	350	[Not Applicable]	Normal	14	6	No	-0.83126	-0.549789	BRAF-like	BRAF-V600E	BRAF-like-B
TCGA-DJ-A3VE	Tumor	3.84	2011	50	Male	White	No	classic PTC	Thyroid Papillary Carcinoma - Classical/usual	Left	Unifocal	4.51	I	7th	T1b	N0	M0	R0	None	1.7	No	0	135	0	135	135	[Not Applicable]	Normal	[Not Available]	[Not Available]	No	-0.94968	-0.367421	BRAF-like	BRAF-V600E	BRAF-like-A
TCGA-DJ-A3VF	Tumor	4.2	2011	60	Female	White	No	Tall cell variant PTC	Thyroid Papillary Carcinoma - Tall Cell (>= 50% tall cell features)	Right	Multifocal	5.1	IVA	7th	T3	N1b	M0	R0	Minimal	1	Yes	0	236	0	236	236	[Not Applicable]	Normal	12	4	No	-0.927953	-1.23931	BRAF-like	BRAF-V600E	BRAF-like-B
TCGA-DJ-A3VG	Tumor	3.22	2010	40	Male	White	No	Follicular variant PTC	Thyroid Papillary Carcinoma - Follicular (>= 99% follicular patterned)	Left	Unifocal	3.53	I	7th	T1b	N0	M0	R0	None	1.1000000000000001	No	0	253	0	253	253	[Not Applicable]	Normal	1	0	No	0.724115	0.72064	RAS-like	RAS	RAS-like
TCGA-DJ-A3VJ	Tumor	1.36	2010	22	Male	White	No	Others	Papillary carcinoma, diffuse sclerosing variant	Bilateral	Multifocal	3.64	I	7th	T3	N1a	M0	R0	Minimal	1.8	Yes	0	528	0	528	528	[Not Applicable]	Normal	5	5	No	-0.669419	-0.247085	BRAF-like	BRAF-V600E	BRAF-like-A
TCGA-DJ-A3VL	Tumor	1.12	2011	38	Male	White	No	Follicular variant PTC	Thyroid Papillary Carcinoma - Follicular (>= 99% follicular patterned)	Right	Unifocal	3.28	I	7th	T1a	N0	M0	R0	None	0.6	No	1	524	0	524	524	[Not Applicable]	Other, specify	1	0	No	0.634961	0.385835	RAS-like	Others	RAS-like
TCGA-DJ-A3VM	Tumor	5	2011	68	Female	White	No	Follicular variant PTC	Thyroid Papillary Carcinoma - Follicular (>= 99% follicular patterned)	Right	Unifocal	6.34	II	7th	T2	N0	M0	R0	None	3	Yes	0	481	0	481	481	[Not Applicable]	Normal	[Not Available]	[Not Available]	No	0.608003	0.143727	RAS-like	Others	RAS-like
TCGA-DJ-A4UL	Tumor	4.62	2012	68	Female	White	No	classic PTC	Thyroid Papillary Carcinoma - Classical/usual	Left	Multifocal	5.77	I	7th	T1b	N0	M0	R0	None	1.1000000000000001	No	0	363	0	363	363	[Not Applicable]	Normal	3	0	No	-0.926198	-0.487303	BRAF-like	BRAF-V600E	BRAF-like-B
TCGA-DJ-A4UQ	Tumor	4.3	2012	60	Male	Non-white	No	Others	Papillary carcinoma, diffuse sclerosing variant	Bilateral	Multifocal	5.25	IVA	7th	T3	N1b	M0	R0	Minimal	1.5	Yes	0	328	0	328	328	[Not Applicable]	Normal	99	31	No	-0.591469	0.42525	BRAF-like	Others	BRAF-like-A
TCGA-DJ-A4UR	Tumor	4.4	2012	36	Female	Non-white	No	Follicular variant PTC	Thyroid Papillary Carcinoma - Follicular (>= 99% follicular patterned)	Right	Unifocal	6.7	II	7th	T3	N1b	M1	R0	Minimal	2	Yes	0	334	0	334	334	[Not Applicable]	Normal	23	11	No	0.381191	0.26936	RAS-like	RAS	RAS-like
TCGA-DJ-A4UT	Tumor	1.2	2012	32	Female	White	No	classic PTC	Thyroid Papillary Carcinoma - Classical/usual	Right	Multifocal	3.4	I	7th	T1a	N0	M0	R0	None	1	No	0	371	0	371	371	[Not Applicable]	Normal	[Not Available]	[Not Available]	No	-0.939669	-0.309809	BRAF-like	Others	BRAF-like-A
TCGA-DJ-A4UW	Tumor	1.28	2012	34	Female	Non-white	No	Tall cell variant PTC	Thyroid Papillary Carcinoma - Tall Cell (>= 50% tall cell features)	Left	Multifocal	4.52	I	7th	T1a	N1b	M0	R1	None	1.4	Yes	0	287	0	287	287	[Not Applicable]	Normal	25	13	No	-0.967862	0.147348	BRAF-like	BRAF-V600E	BRAF-like-A
TCGA-DJ-A4V0	Tumor	1.42	2012	36	Female	Non-white	No	classic PTC	Thyroid Papillary Carcinoma - Classical/usual	Left	Unifocal	3.73	I	7th	T2	N0	M0	R0	None	2.1	No	0	284	0	284	284	[Not Applicable]	Normal	[Not Available]	[Not Available]	No	0.372975	0.699877	RAS-like	Others	BRAF-like-A
TCGA-DJ-A4V2	Tumor	1.6	2011	38	Female	Unknown	No	classic PTC	Thyroid Papillary Carcinoma - Classical/usual	Right	Unifocal	4	I	7th	T2	N0	M0	R0	None	3	No	0	95	0	95	95	[Not Applicable]	Normal	1	0	No	-0.947224	-0.426112	BRAF-like	BRAF-V600E	BRAF-like-A
TCGA-DJ-A4V4	Tumor	3.58	2012	48	Female	White	No	Tall cell variant PTC	Thyroid Papillary Carcinoma - Tall Cell (>= 50% tall cell features)	Bilateral	Multifocal	4.11	I	7th	T1a	N0	M0	R0	None	0.9	No	0	103	0	103	103	[Not Applicable]	Normal	[Not Available]	[Not Available]	No	-0.961477	-0.280002	BRAF-like	BRAF-V600E	BRAF-like-B
TCGA-DJ-A4V5	Tumor	4.57	2011	55	Male	White	No	classic PTC	Thyroid Papillary Carcinoma - Classical/usual	Right	Unifocal	5.63	IVA	7th	T3	N1b	M0	R0	Minimal	4.0999999999999996	Yes	0	491	0	491	491	[Not Applicable]	Normal	82	30	No	-0.935759	0.0716552	BRAF-like	Others	BRAF-like-A
TCGA-DO-A1JZ	Tumor	1.66	2007	23	Female	Non-white	No	Follicular variant PTC	Thyroid Papillary Carcinoma - Follicular (>= 99% follicular patterned)	Left	Unifocal	5.09	I	6th	T2	NX	MX	R1	None	3.3	No	0	1225	0	1225	1225	[Not Applicable]	Normal	[Not Available]	[Not Available]	No	-0.664767	0.12276	BRAF-like	Others	BRAF-like-A
TCGA-DO-A1K0	Tumor	1.84	2010	30	Female	White	No	classic PTC	Thyroid Papillary Carcinoma - Classical/usual	Bilateral	Multifocal	4.36	I	7th	T3	N1b	MX	R0	Minimal	4.2	No	0	93	0	93	93	[Not Applicable]	Normal	14	9	No	-0.951206	-0.267417	BRAF-like	BRAF-V600E	BRAF-like-A
TCGA-E3-A3DY	Tumor	1.34	2007	37	Male	White	No	Others	Papillary carcinoma: mixed papillary and follicular variant	Bilateral	Multifocal	3.61	I	6th	T3	N1a	M0	R0	None	1.7	No	0	945	0	945	945	[Not Applicable]	Normal	5	4	No	-0.941002	-0.23336	BRAF-like	BRAF-V600E	BRAF-like-A
TCGA-E3-A3DZ	Tumor	4.65	2010	55	Female	White	No	Follicular variant PTC	Thyroid Papillary Carcinoma - Follicular (>= 99% follicular patterned)	Right	Multifocal	5.75	III	7th	T3	N0	M0	R0	None	4.5	No	0	367	0	367	367	[Not Applicable]	Other, specify	1	0	No	0.956819	0.933687	RAS-like	RAS	RAS-like
TCGA-E3-A3E0	Tumor	1.48	2006	34	Female	White	No	classic PTC	Thyroid Papillary Carcinoma - Classical/usual	Left	Unknown	3.82	I	6th	T2	N0	MX	R0	None	2.4	No	0	1544	0	1544	1544	[Not Applicable]	Normal	3	0	No	-0.00528221	0.331241	BRAF-like	Others	BRAF-like-A
TCGA-E3-A3E1	Tumor	3.6	2007	46	Female	White	No	classic PTC	Thyroid Papillary Carcinoma - Classical/usual	Right	Unifocal	4.13	I	6th	T1	N0	M0	R0	None	1.5	No	0	1223	0	1223	1223	[Not Applicable]	Other, specify	2	0	No	-0.956888	-0.042287	BRAF-like	BRAF-V600E	BRAF-like-A
TCGA-E3-A3E2	Tumor	1.2	2007	34	Female	White	No	Follicular variant PTC	Thyroid Papillary Carcinoma - Follicular (>= 99% follicular patterned)	Right	Multifocal	3.4	I	6th	T1	N1a	MX	R0	None	1	No	0	1421	0	1421	1421	[Not Applicable]	Normal	8	2	No	-0.659786	-0.200131	BRAF-like	BRAF-V600E	BRAF-like-A
TCGA-E3-A3E3	Tumor	4.01	2010	49	Female	White	No	classic PTC	Thyroid Papillary Carcinoma - Classical/usual	Right	Multifocal	4.76	II	7th	T2	N0	M0	R0	None	2.8	No	0	636	0	636	636	[Not Applicable]	Normal	1	0	No	-0.970056	-0.396723	BRAF-like	BRAF-V600E	BRAF-like-A
TCGA-E3-A3E5	Tumor	4.05	2010	57	Male	White	No	classic PTC	Thyroid Papillary Carcinoma - Classical/usual	Bilateral	Multifocal	4.86	IVA	7th	T4a	N1b	MX	Unknown	None	1	No	0	427	0	427	427	[Not Applicable]	Normal	28	13	No	-0.938462	-0.238856	BRAF-like	BRAF-V600E	BRAF-like-A
TCGA-E8-A242	Tumor	4.16	2011	56	Female	White	Unknown	classic PTC	Thyroid Papillary Carcinoma - Classical/usual	Left	Unifocal	6.02	III	7th	T3	N0	MX	R1	Minimal	1.8	No	0	35	0	35	35	[Not Applicable]	[Not Available]	1	0	No	-0.914413	-1.25218	BRAF-like	BRAF-V600E	BRAF-like-B
TCGA-E8-A2EA	Tumor	3.9	2011	52	Female	White	Unknown	classic PTC	Thyroid Papillary Carcinoma - Classical/usual	Right	Unifocal	4.61	I	7th	T1b	N0	M0	R0	None	1.5	No	0	11	0	11	11	[Not Applicable]	[Not Available]	12	0	No	-0.938029	-0.850413	BRAF-like	BRAF-V600E	BRAF-like-B
TCGA-E8-A2JQ	Tumor	1.42	2011	18	Female	White	Unknown	classic PTC	Thyroid Papillary Carcinoma - Classical/usual	Right	Unifocal	3.73	I	7th	T3	N1a	M0	Unknown	Minimal	2.1	No	0	0	0	0	0	[Not Applicable]	[Not Available]	14	11	No	-0.889822	-1.12071	BRAF-like		BRAF-like-B
TCGA-E8-A3X7	Tumor	5.05	2011	57	Female	White	Unknown	classic PTC	Thyroid Papillary Carcinoma - Classical/usual	Right	Multifocal	5.86	IVA	7th	T4a	N0	M0	Unknown	Gross	1	No	0	45	0	45	45	[Not Applicable]	[Not Available]	[Not Available]	[Not Available]	No	-0.960101	-0.780988	BRAF-like	BRAF-V600E	BRAF-like-B
TCGA-E8-A413	Tumor	Unknown	2012	38	Female	Non-white	Unknown	classic PTC	Thyroid Papillary Carcinoma - Classical/usual	Left	Unifocal	Unavailable	I	7th	T1b	N0	M0	R0	None	[Not Available]	No	0	10	0	10	10	[Not Applicable]	[Not Available]	[Not Available]	[Not Available]	No	-0.936402	-0.207523	BRAF-like	BRAF-V600E	BRAF-like-A
TCGA-E8-A414	Tumor	Unknown	2012	45	Female	Non-white	Unknown	classic PTC	Thyroid Papillary Carcinoma - Classical/usual	Left	Unifocal	Unavailable	III	7th	T3	N0	M0	R0	None	[Not Available]	No	0	7	0	7	7	[Not Applicable]	[Not Available]	1	0	No	-0.937082	0.0997543	BRAF-like	BRAF-V600E	BRAF-like-A
TCGA-E8-A415	Tumor	Unknown	2012	39	Female	Non-white	Unknown	classic PTC	Thyroid Papillary Carcinoma - Classical/usual	Left	Unifocal	Unavailable	I	7th	T1a	N1b	M0	R0	None	[Not Available]	No	0	5	0	5	5	[Not Applicable]	[Not Available]	2	1	No	-0.945308	0.173855	BRAF-like	BRAF-V600E	BRAF-like-A
TCGA-E8-A416	Tumor	Unknown	2012	51	Female	Non-white	Unknown	classic PTC	Thyroid Papillary Carcinoma - Classical/usual	Left	Unifocal	Unavailable	I	7th	T1b	N0	M0	R0	None	[Not Available]	No	0	22	0	22	22	[Not Applicable]	[Not Available]	[Not Available]	[Not Available]	No	-0.325264	0.919198	BRAF-like	Others	RAS-like
TCGA-E8-A417	Tumor	Unknown	2012	38	Female	Non-white	Unknown	classic PTC	Thyroid Papillary Carcinoma - Classical/usual	Right	Unifocal	Unavailable	I	7th	T2	N1a	M0	R0	None	[Not Available]	No	0	8	0	8	8	[Not Applicable]	[Not Available]	2	2	No	-0.957121	-0.524518	BRAF-like	BRAF-V600E	BRAF-like-A
TCGA-E8-A418	Tumor	Unknown	2011	75	Female	White	Unknown	classic PTC	Thyroid Papillary Carcinoma - Classical/usual	Right	Unifocal	Unavailable	IVA	7th	T4a	N0	M0	Unknown	Gross	[Not Available]	No	0	45	0	45	45	[Not Applicable]	[Unknown]	[Not Available]	[Not Available]	No	-0.879187	-0.829265	BRAF-like	BRAF-V600E	BRAF-like-B
TCGA-E8-A419	Tumor	1.5	2012	30	Female	White	Unknown	classic PTC	Thyroid Papillary Carcinoma - Classical/usual	Left	Unifocal	3.85	I	7th	T2	N1	M0	R0	None	2.5	No	0	0	0	0	0	[Not Applicable]	[Not Available]	5	1	No	-0.92173	-1.24759	BRAF-like	BRAF-V600E	BRAF-like-B
TCGA-E8-A432	Tumor	Unknown	2012	57	Female	Non-white	Unknown	classic PTC	Thyroid Papillary Carcinoma - Classical/usual	Left	Unifocal	Unavailable	II	7th	T2	N0	M0	R0	None	[Not Available]	No	0	16	0	16	16	[Not Applicable]	[Unknown]	[Not Available]	[Not Available]	No	-0.811565	-0.346311	BRAF-like	Others	BRAF-like-A
TCGA-E8-A433	Tumor	Unknown	2012	25	Female	Non-white	Unknown	classic PTC	Thyroid Papillary Carcinoma - Classical/usual	Right	Unifocal	Unavailable	I	7th	T2	N0	M0	R0	None	[Not Available]	No	0	5	0	5	5	[Not Applicable]	[Unknown]	2	0	No	-0.9588	-0.745285	BRAF-like	BRAF-V600E	BRAF-like-B
TCGA-E8-A434	Tumor	Unknown	2012	56	Female	Non-white	Unknown	classic PTC	Thyroid Papillary Carcinoma - Classical/usual	Left	Unifocal	Unavailable	I	7th	T1a	N0	M0	R0	None	[Not Available]	No	0	7	0	7	7	[Not Applicable]	[Not Available]	[Not Available]	[Not Available]	No	-0.926763	0.410468	BRAF-like	BRAF-V600E	BRAF-like-A
TCGA-E8-A436	Tumor	Unknown	2012	53	Female	Non-white	Unknown	classic PTC	Thyroid Papillary Carcinoma - Classical/usual	Bilateral	Multifocal	Unavailable	IVA	7th	T2	N1b	M0	R0	None	[Not Available]	No	0	35	0	35	35	[Not Applicable]	[Not Available]	10	1	No	-0.92914	-0.201767	BRAF-like	BRAF-V600E	BRAF-like-B
TCGA-E8-A437	Tumor	Unknown	2011	57	Female	White	Unknown	classic PTC	Thyroid Papillary Carcinoma - Classical/usual	Right	Unifocal	Unavailable	I	7th	TX	NX	M0	Unknown	None	[Not Available]	No	0	234	0	234	234	[Not Applicable]	[Unknown]	[Not Available]	[Not Available]	No	-0.785819	-0.121152	BRAF-like	BRAF-V600E	BRAF-like-B
TCGA-E8-A438	Tumor	Unknown	2011	23	Female	White	Unknown	classic PTC	Thyroid Papillary Carcinoma - Classical/usual	Left	Unifocal	Unavailable	I	7th	T1b	N0	M0	R0	None	[Not Available]	No	0	210	0	210	210	[Not Applicable]	[Not Available]	3	0	No	-0.0425944	-0.217396	BRAF-like	Others	BRAF-like-B
TCGA-E8-A44K	Tumor	Unknown	2012	50	Female	Non-white	Unknown	classic PTC	Thyroid Papillary Carcinoma - Classical/usual	Left	Unifocal	Unavailable	I	7th	T1b	N0	M0	R0	None	[Not Available]	No	0	12	0	12	12	[Not Applicable]	[Not Available]	3	0	No	-0.940325	-0.924119	BRAF-like	BRAF-V600E	BRAF-like-B
TCGA-E8-A44M	Tumor	Unknown	2012	23	Female	Non-white	Unknown	classic PTC	Thyroid Papillary Carcinoma - Classical/usual	Right	Unifocal	Unavailable	I	7th	T1b	N0	M0	R0	None	[Not Available]	No	0	12	0	12	12	[Not Applicable]	[Not Available]	[Not Available]	[Not Available]	No	-0.166129	0.0891121	BRAF-like	Others	BRAF-like-B
TCGA-EL-A3CL	Tumor	5.1	1994	70	Female	White	No	classic PTC	Thyroid Papillary Carcinoma - Classical/usual	Isthmus	Unifocal	6.5	II	4th	T2	NX	M0	R0	None	3	No	0	963	1	963	[Not Available]	963	Normal	[Not Available]	[Not Available]	No	-0.894418	0.055828	BRAF-like	BRAF-V600E	BRAF-like-A
TCGA-EL-A3CM	Tumor	5.2	1996	64	Female	White	No	classic PTC	Thyroid Papillary Carcinoma - Classical/usual	Bilateral	Unifocal	7.62	III	4th	T3	N1b	M0	R1	Minimal	5	No	0	813	1	813	[Not Available]	813	Normal	16	3	No	-0.935092	-0.720008	BRAF-like	BRAF-V600E	BRAF-like-B
TCGA-EL-A3CN	Tumor	3.65	1999	47	Female	White	No	classic PTC	Thyroid Papillary Carcinoma - Classical/usual	Left	Unifocal	5.21	II	5th	T3	N0	M0	R2	Minimal	1.5	No	0	3955	0	3955	3955	[Not Applicable]	Normal	1	0	No	-0.923518	-1.01656	BRAF-like	BRAF-V600E	BRAF-like-B
TCGA-EL-A3CO	Tumor	6.1	1999	88	Male	White	No	classic PTC	Thyroid Papillary Carcinoma - Classical/usual	Bilateral	Multifocal	9.09	III	5th	T3	N1b	M0	R1	Minimal	3.5	No	0	2973	1	2973	[Not Available]	2973	Normal	41	10	No	-0.283358	0.230466	BRAF-like	Others	BRAF-like-A
TCGA-EL-A3CP	Tumor	3.72	1999	50	Female	Non-white	No	Follicular variant PTC	Thyroid Papillary Carcinoma - Follicular (>= 99% follicular patterned)	Unknown	Multifocal	4.33	[Not Available]	5th	T1	NX	M0	Unknown	None	1.1000000000000001	No	0	3656	0	3656	3656	[Not Applicable]	Normal	[Not Available]	[Not Available]	No	-0.433872	-0.0707472	BRAF-like	BRAF-V600E	BRAF-like-A
TCGA-EL-A3CR	Tumor	5.6	2002	78	Female	White	No	classic PTC	Thyroid Papillary Carcinoma - Classical/usual	Right	Unifocal	8.29	III	5th	T3	N1b	M0	R1	Minimal	3.5	No	0	233	1	233	[Not Available]	233	Normal	32	8	No	-0.948468	-0.478698	BRAF-like	BRAF-V600E	BRAF-like-A
TCGA-EL-A3CS	Tumor	5.7	2004	62	Female	White	No	classic PTC	Thyroid Papillary Carcinoma - Classical/usual	Unknown	Unifocal	6.86	IVA	6th	T4a	N0	M0	R0	Gross	3	No	0	1385	1	1385	[Not Available]	1385	Normal	20	0	Yes	-0.928381	-0.835165	BRAF-like	BRAF-V600E	BRAF-like-A
TCGA-EL-A3CT	Tumor	7.1	2004	78	Female	White	No	classic PTC	Thyroid Papillary Carcinoma - Classical/usual	Left	Unifocal	9.04	IVA	6th	T4a	N1a	M0	R0	Gross	6	No	0	1854	1	1854	[Not Available]	1854	Normal	17	2	No	-0.910677	-0.868693	BRAF-like	BRAF-V600E	BRAF-like-B
TCGA-EL-A3CU	Tumor	5.9	2000	70	Female	White	No	classic PTC	Thyroid Papillary Carcinoma - Classical/usual	Unknown	Multifocal	7.7	III	5th	T1	N1a	M0	R0	None	7	No	0	4422	0	4422	4422	[Not Applicable]	Normal	7	4	No	-0.946287	-0.563077	BRAF-like	BRAF-V600E	BRAF-like-B
TCGA-EL-A3CV	Tumor	4	2005	40	Male	White	No	classic PTC	Thyroid Papillary Carcinoma - Classical/usual	Bilateral	Multifocal	5.7	I	6th	T3	N1b	M0	R1	Minimal	5	No	0	1154	0	1154	1154	[Not Applicable]	Normal	38	9	No	-0.935089	-0.83689	BRAF-like	BRAF-V600E	BRAF-like-B
TCGA-EL-A3CW	Tumor	6.35	2000	87	Female	White	No	classic PTC	Thyroid Papillary Carcinoma - Classical/usual	Right	Unifocal	8.46	III	5th	T2	N1a	M0	R0	None	5	No	0	1734	1	1734	[Not Available]	1734	Normal	21	14	No	-0.916803	0.357017	BRAF-like	Others	BRAF-like-A
TCGA-EL-A3CX	Tumor	1.66	2005	22	Female	White	No	classic PTC	Thyroid Papillary Carcinoma - Classical/usual	Right	Unifocal	4.09	I	6th	T2	N0	M0	R0	None	3.3	No	0	2214	0	2214	2214	[Not Applicable]	Normal	13	0	No	0.0145111	-3.35916	RAS-like	Others	RAS-like
TCGA-EL-A3CY	Tumor	2	2000	28	Male	White	No	classic PTC	Thyroid Papillary Carcinoma - Classical/usual	Right	Unifocal	4.6	I	5th	TX	N1b	M0	R0	None	5	No	0	127	0	127	127	[Not Applicable]	Normal	12	12	Yes	-0.931707	-0.81294	BRAF-like	Others	BRAF-like-B
TCGA-EL-A3CZ	Tumor	1.9	2007	37	Female	White	No	classic PTC	Thyroid Papillary Carcinoma - Classical/usual	Left	Unifocal	5.45	I	6th	T1	N1a	M0	R1	None	4.5	No	1	1606	0	1606	1606	[Not Applicable]	Normal	7	1	No	0.941806	1.09934	RAS-like	RAS	RAS-like
TCGA-EL-A3D0	Tumor	6.05	2001	61	Male	White	No	classic PTC	Thyroid Papillary Carcinoma - Classical/usual	Left	Unifocal	8.38	IVA	6th	T4a	N1b	M0	R2	Gross	5	No	0	44	0	44	44	[Not Applicable]	Normal	37	9	No	-0.926884	-0.707358	BRAF-like		BRAF-like-A
TCGA-EL-A3D1	Tumor	2.1	2006	39	Male	Non-white	No	classic PTC	Thyroid Papillary Carcinoma - Classical/usual	Left	Multifocal	4.75	I	6th	T2	N0	M0	R0	None	5.5	No	0	2260	0	2260	2260	[Not Applicable]	Normal	19	0	No	-0.942025	-0.568017	BRAF-like	BRAF-V600E	BRAF-like-B
TCGA-EL-A3D4	Tumor	4.9	2008	62	Male	Non-white	No	classic PTC	Thyroid Papillary Carcinoma - Classical/usual	Bilateral	Multifocal	6.16	IVA	6th	T3	N1b	M0	R0	Minimal	4	No	0	1212	0	1212	1212	[Not Applicable]	Normal	75	31	No	-0.161254	0.339858	BRAF-like	Others	BRAF-like-A
TCGA-EL-A3D5	Tumor	4.4	2010	44	Female	White	No	classic PTC	Thyroid Papillary Carcinoma - Classical/usual	Bilateral	Multifocal	6.32	I	7th	T3	N1b	M0	R1	Minimal	6	No	0	1018	0	1018	1018	[Not Applicable]	Other, specify	30	15	No	0.425185	0.653528	RAS-like		RAS-like
TCGA-EL-A3D6	Tumor	4.75	1999	51	Female	White	No	classic PTC	Thyroid Papillary Carcinoma - Classical/usual	Left	Unifocal	6.88	III	5th	T3	N1b	M0	R1	Minimal	6	No	0	3296	0	3296	3296	[Not Applicable]	Normal	5	1	No	-0.908217	-1.27088	BRAF-like	BRAF-V600E	BRAF-like-B
TCGA-EL-A3GO	Tumor	1.64	2008	31	Female	White	No	classic PTC	Thyroid Papillary Carcinoma - Classical/usual	Right	Unifocal	4.06	I	6th	T2	N0	M0	R0	None	3.2	No	0	1196	0	1196	1196	[Not Applicable]	Normal	4	0	No	0.476465	0.489946	RAS-like	Others	RAS-like
TCGA-EL-A3GP	Tumor	5.6	2009	70	Male	Non-white	No	classic PTC	Thyroid Papillary Carcinoma - Classical/usual	Right	Unifocal	7.25	III	6th	T3	N1a	M0	R0	Minimal	5.5	No	0	43	0	43	43	[Not Applicable]	Normal	15	7	No	-0.896858	-0.993888	BRAF-like	BRAF-V600E	BRAF-like-B
TCGA-EL-A3GQ	Tumor	5.4	2010	72	Female	White	No	Follicular variant PTC	Thyroid Papillary Carcinoma - Follicular (>= 99% follicular patterned)	Right	Unifocal	6.96	I	7th	T1	N0	M0	R0	None	4	No	0	918	0	918	918	[Not Applicable]	Normal	1	0	No	-0.812955	0.356387	BRAF-like	BRAF-V600E	BRAF-like-A
TCGA-EL-A3GR	Tumor	1.6	2004	31	Female	White	No	classic PTC	Thyroid Papillary Carcinoma - Classical/usual	Right	Unifocal	4	I	6th	T3	NX	M0	R0	Minimal	3	No	0	3128	0	3128	3128	[Not Applicable]	Normal	[Not Available]	[Not Available]	No	-0.707814	0.17407	BRAF-like	BRAF-V600E	BRAF-like-A
TCGA-EL-A3GS	Tumor	1.84	2007	37	Female	White	No	classic PTC	Thyroid Papillary Carcinoma - Classical/usual	Bilateral	Multifocal	4.36	I	6th	T3	N1	M0	R0	Minimal	4.2	No	0	1616	0	1616	1616	[Not Applicable]	Normal	1	1	No	-0.796741	-0.260066	BRAF-like	BRAF-V600E	BRAF-like-A
TCGA-EL-A3GU	Tumor	5.6	2002	72	Female	White	No	classic PTC	Thyroid Papillary Carcinoma - Classical/usual	Left	Unifocal	7.26	III	5th	T3	N1	M0	R0	Minimal	5	No	1	3773	0	3773	3773	[Not Applicable]	Normal	23	10	No	-0.936945	-0.621974	BRAF-like	BRAF-V600E	BRAF-like-B
TCGA-EL-A3GV	Tumor	4.63	2008	65	Female	White	No	classic PTC	Thyroid Papillary Carcinoma - Classical/usual	Left	Unifocal	5.77	III	6th	T3	N0	M0	R0	Minimal	1.9	No	0	1212	0	1212	1212	[Not Applicable]	Normal	1	0	No	-0.983583	0.0699168	BRAF-like	BRAF-V600E	BRAF-like-A
TCGA-EL-A3GW	Tumor	1.5	2009	37	Female	White	No	classic PTC	Thyroid Papillary Carcinoma - Classical/usual	Right	Unifocal	3.85	I	6th	T2	N0	M0	R0	None	2.5	No	0	1133	0	1133	1133	[Not Applicable]	Normal	[Not Available]	[Not Available]	No	0.603451	0.378825	RAS-like	RAS	RAS-like
TCGA-EL-A3GX	Tumor	3.25	2000	41	Female	White	No	classic PTC	Thyroid Papillary Carcinoma - Classical/usual	Right	Unifocal	3.58	I	5th	T2	N1	M0	R0	None	1	No	1	2700	0	2700	2700	[Not Applicable]	Normal	40	3	No	-0.926583	-0.985195	BRAF-like	BRAF-V600E	BRAF-like-B
TCGA-EL-A3GY	Tumor	6.9	2004	40	Female	White	No	classic PTC	Thyroid Papillary Carcinoma - Classical/usual	Right	Unifocal	7.55	II	6th	T1	N1	M1	R0	None	4.5	No	0	847	0	847	847	[Not Applicable]	Normal	[Not Available]	[Not Available]	No	-0.953244	-0.381554	BRAF-like	BRAF-V600E	BRAF-like-A
TCGA-EL-A3GZ	Tumor	2.1	2001	34	Female	White	No	classic PTC	Thyroid Papillary Carcinoma - Classical/usual	Left	Unifocal	4.75	I	6th	T1	N0	M0	R0	None	5.5	No	0	2716	0	2716	2716	[Not Applicable]	Normal	[Not Available]	[Not Available]	No	-0.734627	-0.171344	BRAF-like	BRAF-V600E	BRAF-like-A
TCGA-EL-A3H1	Tumor	Unknown	1993	66	Female	Non-white	Unknown	classic PTC	Thyroid Papillary Carcinoma - Classical/usual	Right	Unifocal	Unavailable	I	4th	T1	N0	M0	R0	None	[Not Available]	No	0	1500	1	1500	[Not Available]	1500	[Unknown]	[Not Available]	[Not Available]	No	0.369519	1.07064	RAS-like	Others	RAS-like
TCGA-EL-A3H2	Tumor	5.2	2002	58	Male	White	No	classic PTC	Thyroid Papillary Carcinoma - Classical/usual	Right	Unifocal	6.59	II	5th	T2	N0	MX	R0	None	6.5	No	0	1019	1	1019	[Not Available]	1019	Normal	[Not Available]	[Not Available]	Yes	0.859599	0.945907	RAS-like	Others	RAS-like
TCGA-EL-A3H3	Tumor	1.64	2008	19	Female	White	No	classic PTC	Thyroid Papillary Carcinoma - Classical/usual	Isthmus	Unifocal	4.06	I	6th	T2	N1	M0	R0	None	3.2	No	0	407	0	407	407	[Not Applicable]	Normal	19	6	No	0.0339927	-0.802102	RAS-like	Others	BRAF-like-B
TCGA-EL-A3H4	Tumor	5.9	2009	46	Female	Non-white	No	classic PTC	Thyroid Papillary Carcinoma - Classical/usual	Right	Unifocal	7.08	IVA	6th	T4	N1	M0	R0	Gross	8	No	0	1176	0	1176	1176	[Not Applicable]	Normal	69	10	No	-0.87394	-0.324326	BRAF-like	BRAF-V600E	BRAF-like-A
TCGA-EL-A3H5	Tumor	5.25	2007	57	Female	White	No	classic PTC	Thyroid Papillary Carcinoma - Classical/usual	Right	Multifocal	7.16	IVA	6th	T4	N1	M0	R1	Gross	2	No	0	1604	0	1604	1604	[Not Applicable]	Normal	48	6	No	-0.904119	-1.8733	BRAF-like	BRAF-V600E	BRAF-like-B
TCGA-EL-A3H7	Tumor	1.6	2002	36	Female	White	No	classic PTC	Thyroid Papillary Carcinoma - Classical/usual	Right	Unifocal	4	I	5th	T3	N1	M0	R0	Minimal	3	No	0	3862	0	3862	3862	[Not Applicable]	Normal	9	8	No	-0.927433	-1.25044	BRAF-like	BRAF-V600E	BRAF-like-B
TCGA-EL-A3H8	Tumor	1.4	2002	35	Female	White	No	classic PTC	Thyroid Papillary Carcinoma - Classical/usual	Left	Multifocal	3.7	I	5th	T3	N1	M0	R0	Minimal	2	No	0	3912	0	3912	3912	[Not Applicable]	Normal	44	14	No	-0.972293	-0.0385177	BRAF-like	BRAF-V600E	BRAF-like-B
TCGA-EL-A3MW	Tumor	4.45	2003	55	Female	White	No	classic PTC	Thyroid Papillary Carcinoma - Classical/usual	Right	Unifocal	5.45	II	6th	T2	N0	M0	R0	None	3.5	No	0	2842	0	2842	2842	[Not Applicable]	Normal	1	0	No	-0.610532	-0.0864756	BRAF-like	BRAF-V600E	BRAF-like-A
TCGA-EL-A3MX	Tumor	8.5	2004	66	Female	White	No	classic PTC	Thyroid Papillary Carcinoma - Classical/usual	Left	Unifocal	10.08	IVC	6th	T4	N1	M1	Unknown	None	6	No	1	1753	1	1753	[Not Available]	1753	Normal	2	0	No	-0.865128	-0.914112	BRAF-like	BRAF-V600E	BRAF-like-B
TCGA-EL-A3MY	Tumor	8.95	2004	81	Male	White	No	classic PTC	Thyroid Papillary Carcinoma - Classical/usual	Left	Unifocal	11.83	IVC	6th	T4	NX	M1	Unknown	Gross	4.5	No	0	533	1	533	[Not Available]	533	Normal	[Not Available]	[Not Available]	No	-0.925031	-1.18839	BRAF-like	BRAF-V600E	BRAF-like-B
TCGA-EL-A3MZ	Tumor	6.02	1998	66	Male	White	No	classic PTC	Thyroid Papillary Carcinoma - Classical/usual	Left	Unifocal	7.36	III	5th	T4	N1	MX	Unknown	Gross	3.6	No	0	1597	1	1597	[Not Available]	1597	Normal	2	1	No	-0.920804	-1.07425	BRAF-like	BRAF-V600E	BRAF-like-B
TCGA-EL-A3N2	Tumor	1.9	2011	24	Female	White	No	classic PTC	Thyroid Papillary Carcinoma - Classical/usual	Left	Unifocal	4.45	I	7th	T2	N1	M0	R0	Minimal	4.5	No	0	370	0	370	370	[Not Applicable]	Normal	27	5	No	-0.943157	-0.629961	BRAF-like	BRAF-V600E	BRAF-like-B
TCGA-EL-A3N3	Tumor	4.85	2000	53	Female	White	No	classic PTC	Thyroid Papillary Carcinoma - Classical/usual	Left	Unifocal	6.04	II	5th	T3	NX	M0	R0	Minimal	6	No	0	4484	0	4484	4484	[Not Applicable]	Normal	[Not Available]	[Not Available]	No	-0.920413	-1.06866	BRAF-like	BRAF-V600E	BRAF-like-B
TCGA-EL-A3T0	Tumor	Unknown	2001	45	Female	White	No	classic PTC	Thyroid Papillary Carcinoma - Classical/usual	Right	Unifocal	Unavailable	III	5th	T3	N1	M0	R0	Minimal	[Not Available]	No	0	3976	0	3976	3976	[Not Applicable]	Normal	21	10	No	0.18667	0.560095	RAS-like	Others	BRAF-like-A
TCGA-EL-A3T1	Tumor	1.76	2002	38	Female	Non-white	No	classic PTC	Thyroid Papillary Carcinoma - Classical/usual	Isthmus	Unifocal	4.24	I	5th	T2	N0	M0	R0	Minimal	3.8	No	0	3941	0	3941	3941	[Not Applicable]	Normal	1	0	No	-0.965315	-1.12359	BRAF-like	BRAF-V600E	BRAF-like-B
TCGA-EL-A3T2	Tumor	4.35	2002	55	Female	White	No	classic PTC	Thyroid Papillary Carcinoma - Classical/usual	Right	Unifocal	5.3	III	5th	T2	N1	M0	R0	None	3	No	1	988	0	988	988	[Not Applicable]	Normal	14	2	No	0.716389	0.984609	RAS-like	RAS	RAS-like
TCGA-EL-A3T3	Tumor	4.85	2002	63	Male	White	No	classic PTC	Thyroid Papillary Carcinoma - Classical/usual	Left	Unifocal	6.09	II	5th	T2	N0	M0	R0	None	3.5	No	0	3556	0	3556	3556	[Not Applicable]	Normal	[Not Available]	[Not Available]	No	-0.944207	-0.513606	BRAF-like	BRAF-V600E	BRAF-like-A
TCGA-EL-A3T6	Tumor	1.9	2003	34	Female	White	No	classic PTC	Thyroid Papillary Carcinoma - Classical/usual	Left	Unifocal	4.45	I	6th	T3	N0	M0	R0	None	4.5	No	0	2988	0	2988	2988	[Not Applicable]	Normal	[Not Available]	[Not Available]	No	-0.945032	-0.733591	BRAF-like	BRAF-V600E	BRAF-like-B
TCGA-EL-A3T7	Tumor	3.75	2004	47	Female	White	No	classic PTC	Thyroid Papillary Carcinoma - Classical/usual	Right	Unifocal	4.36	II	6th	T2	N0	M0	R0	Minimal	2	No	0	1256	0	1256	1256	[Not Applicable]	Normal	[Not Available]	[Not Available]	No	-0.944344	-0.641195	BRAF-like	BRAF-V600E	BRAF-like-A
TCGA-EL-A3T8	Tumor	1.76	2005	36	Male	Non-white	No	classic PTC	Thyroid Papillary Carcinoma - Classical/usual	Left	Unifocal	4.24	I	6th	T2	N0	M0	R0	None	3.8	No	0	2901	0	2901	2901	[Not Applicable]	Normal	[Not Available]	[Not Available]	No	-0.9464	0.056501	BRAF-like	BRAF-V600E	BRAF-like-A
TCGA-EL-A3T9	Tumor	6.25	2005	69	Female	White	No	classic PTC	Thyroid Papillary Carcinoma - Classical/usual	Left	Unifocal	8.72	IV	6th	T4	N1	MX	R1	Gross	4	No	0	174	1	174	[Not Available]	174	Normal	[Not Available]	[Not Available]	No	-0.896395	-1.33841	BRAF-like	Others	BRAF-like-B
TCGA-EL-A3TA	Tumor	4.6	2005	42	Male	White	No	classic PTC	Thyroid Papillary Carcinoma - Classical/usual	Left	Unifocal	5.61	I	6th	T2	N0	M0	R0	None	7.5	No	0	1650	0	1650	1650	[Not Applicable]	Normal	[Not Available]	[Not Available]	No	-0.426468	0.00832368	BRAF-like	BRAF-V600E	BRAF-like-A
TCGA-EL-A3TB	Tumor	3.79	2005	47	Female	White	No	classic PTC	Thyroid Papillary Carcinoma - Classical/usual	Right	Unifocal	4.42	III	6th	T2	N1a	M0	R0	Minimal	2.2000000000000002	No	0	2519	0	2519	2519	[Not Applicable]	Normal	20	7	No	-0.406947	0.246993	BRAF-like	Others	BRAF-like-A
TCGA-EL-A3ZG	Tumor	2.2	2006	15	Male	Non-white	No	classic PTC	Thyroid Papillary Carcinoma - Classical/usual	Left	Unifocal	4.9	I	6th	T3	N0	M0	R0	Minimal	6	No	0	2353	0	2353	2353	[Not Applicable]	Normal	[Not Available]	[Not Available]	No	-0.143534	-0.320739	BRAF-like	BRAF-V600E	BRAF-like-A
TCGA-EL-A3ZH	Tumor	3.6	2006	42	Female	White	No	classic PTC	Thyroid Papillary Carcinoma - Classical/usual	Left	Unifocal	4.11	I	6th	T3	N1	M0	R0	Minimal	2.5	No	0	2402	0	2402	2402	[Not Applicable]	Normal	8	4	No	0.682325	1.06559	RAS-like	RAS	RAS-like
TCGA-EL-A3ZK	Tumor	3.53	2007	41	Female	White	No	classic PTC	Thyroid Papillary Carcinoma - Classical/usual	Right	Unifocal	4	I	6th	T2	N1	M0	R0	None	2.4	No	0	958	0	958	958	[Not Applicable]	Normal	16	2	No	-0.927823	-0.810469	BRAF-like	Others	BRAF-like-B
TCGA-EL-A3ZL	Tumor	1.8	2008	34	Female	White	No	classic PTC	Thyroid Papillary Carcinoma - Classical/usual	Right	Unifocal	4.3	I	6th	T1	N1	M0	R0	None	4	No	0	1531	0	1531	1531	[Not Applicable]	Normal	25	7	No	-0.785977	-1.01827	BRAF-like	BRAF-V600E	BRAF-like-B
TCGA-EL-A3ZN	Tumor	1.26	2008	28	Female	White	No	classic PTC	Thyroid Papillary Carcinoma - Classical/usual	Left	Unifocal	3.49	I	6th	T3	N1	M0	R0	Minimal	1.3	No	0	1614	0	1614	1614	[Not Applicable]	Normal	55	6	No	-0.331711	0.121376	BRAF-like	Others	BRAF-like-A
TCGA-EL-A3ZO	Tumor	5.85	2008	79	Female	White	No	classic PTC	Thyroid Papillary Carcinoma - Classical/usual	Right	Unifocal	7.67	III	6th	T3	N1	M0	R0	Minimal	4.5	No	0	1441	0	1441	1441	[Not Applicable]	Normal	7	1	No	-0.894452	-1.4536	BRAF-like	BRAF-V600E	BRAF-like-B
TCGA-EL-A3ZP	Tumor	2.52	2008	19	Male	White	No	classic PTC	Thyroid Papillary Carcinoma - Classical/usual	Right	Unifocal	4.88	I	6th	T4	N1	M0	R0	Gross	2.6	No	0	1323	0	1323	1323	[Not Applicable]	Normal	47	9	No	-0.759931	0.0707659	BRAF-like	Others	BRAF-like-A
TCGA-EL-A3ZQ	Tumor	5.62	2008	78	Female	White	No	classic PTC	Thyroid Papillary Carcinoma - Classical/usual	Right	Unifocal	7.32	II	6th	T2	N0	M0	R0	None	3.6	No	0	1385	0	1385	1385	[Not Applicable]	Normal	1	[Not Available]	No	-0.754805	-1.5974	BRAF-like	BRAF-V600E	BRAF-like-B
TCGA-EL-A3ZR	Tumor	3.74	2008	46	Female	White	No	classic PTC	Thyroid Papillary Carcinoma - Classical/usual	Left	Unifocal	4.34	II	6th	T2	N0	M0	R0	None	2.2000000000000002	No	0	1465	0	1465	1465	[Not Applicable]	Normal	[Not Available]	[Not Available]	No	0.855578	0.80236	RAS-like	RAS	RAS-like
TCGA-EL-A3ZS	Tumor	1.32	2008	22	Female	White	No	classic PTC	Thyroid Papillary Carcinoma - Classical/usual	Isthmus	Unifocal	3.58	I	6th	T1a	N1	M0	R0	None	1.6	No	0	215	0	215	215	[Not Applicable]	Normal	40	13	No	-0.872626	0.203559	BRAF-like	Others	BRAF-like-A
TCGA-EL-A3ZT	Tumor	1.5	2008	35	Male	White	No	classic PTC	Thyroid Papillary Carcinoma - Classical/usual	Left	Unifocal	3.85	I	6th	T3	N0	M0	R0	Minimal	2.5	No	0	1358	0	1358	1358	[Not Applicable]	Normal	[Not Available]	[Not Available]	No	-0.945746	-0.306495	BRAF-like	BRAF-V600E	BRAF-like-A
TCGA-EL-A4JV	Tumor	3.95	2009	41	Female	Non-white	No	classic PTC	Thyroid Papillary Carcinoma - Classical/usual	Right	Unifocal	4.63	I	6th	T2	N0	M0	R0	None	4.5	No	0	1393	0	1393	1393	[Not Applicable]	Normal	1	0	No	0.926857	0.960409	RAS-like	RAS	RAS-like
TCGA-EL-A4JW	Tumor	1.32	2009	38	Female	White	No	classic PTC	Thyroid Papillary Carcinoma - Classical/usual	Right	Unifocal	3.58	I	6th	T1	N0	M0	R0	None	1.6	No	0	587	0	587	587	[Not Applicable]	Normal	1	0	No	-0.932026	-0.274437	BRAF-like	BRAF-V600E	BRAF-like-A
TCGA-EL-A4JX	Tumor	1.8	2009	31	Female	Non-white	No	classic PTC	Thyroid Papillary Carcinoma - Classical/usual	Right	Unifocal	4.3	I	6th	T3	N0	MX	R0	None	4	No	0	1398	0	1398	1398	[Not Applicable]	Other, specify	1	0	No	-0.905003	-1.63849	BRAF-like	BRAF-V600E	BRAF-like-B
TCGA-EL-A4JZ	Tumor	4.15	2009	55	Female	White	No	classic PTC	Thyroid Papillary Carcinoma - Classical/usual	Isthmus	Unifocal	5	III	6th	T3	N1	M0	R0	Minimal	2	No	0	1154	0	1154	1154	[Not Applicable]	Normal	23	6	No	-0.929786	-0.399298	BRAF-like	BRAF-V600E	BRAF-like-A
TCGA-EL-A4K0	Tumor	3.92	2010	54	Female	White	No	classic PTC	Thyroid Papillary Carcinoma - Classical/usual	Right	Unifocal	4.65	I	7th	T1	N0	M0	Unknown	None	1.1000000000000001	No	0	578	0	578	578	[Not Applicable]	Normal	1	0	No	-0.940015	-0.156394	BRAF-like	BRAF-V600E	BRAF-like-A
TCGA-EL-A4K1	Tumor	5.08	2010	68	Female	White	No	classic PTC	Thyroid Papillary Carcinoma - Classical/usual	Right	Unifocal	6.46	III	7th	T3	N1	M0	R0	None	3.4	No	0	596	0	596	596	[Not Applicable]	Normal	5	3	No	-0.935847	-1.50626	BRAF-like	BRAF-V600E	BRAF-like-B
TCGA-EL-A4K2	Tumor	3.51	2010	43	Female	White	No	classic PTC	Thyroid Papillary Carcinoma - Classical/usual	Left	Unifocal	3.98	I	7th	T1	N0	M0	R0	None	1.8	No	0	594	0	594	594	[Not Applicable]	Normal	1	0	No	-0.0303252	0.752898	BRAF-like	RAS	RAS-like
TCGA-EL-A4K4	Tumor	1.88	2010	33	Female	White	No	classic PTC	Thyroid Papillary Carcinoma - Classical/usual	Left	Unifocal	4.42	I	7th	T3	N1	M0	R0	Minimal	4.4000000000000004	No	0	1022	0	1022	1022	[Not Applicable]	Normal	43	13	No	-0.927816	-1.01633	BRAF-like	BRAF-V600E	BRAF-like-B
TCGA-EL-A4K6	Tumor	5.99	2010	75	Male	White	No	classic PTC	Thyroid Papillary Carcinoma - Classical/usual	Right	Unifocal	7.86	IV	7th	T4	N1	MX	R0	Minimal	6.2	No	0	874	0	874	874	[Not Applicable]	Normal	42	3	No	0.495508	-0.0337569	RAS-like	RAS	BRAF-like-B
TCGA-EL-A4K7	Tumor	5.2	2009	74	Male	White	No	classic PTC	Thyroid Papillary Carcinoma - Classical/usual	Left	Unifocal	6.67	III	6th	T2	N1	M0	R0	Minimal	2.5	No	0	4	0	4	4	[Not Applicable]	Normal	1	0	No	-0.924609	-0.791405	BRAF-like	BRAF-V600E	BRAF-like-B
TCGA-EL-A4K9	Tumor	5.42	2009	68	Male	White	No	classic PTC	Thyroid Papillary Carcinoma - Classical/usual	Right	Unifocal	6.97	II	7th	T2	N0	M0	R0	Minimal	5.0999999999999996	No	0	1149	0	1149	1149	[Not Applicable]	Normal	[Not Available]	[Not Available]	No	-0.918279	-0.233984	BRAF-like	BRAF-V600E	BRAF-like-A
TCGA-EL-A4KD	Tumor	3.95	2010	41	Male	White	No	classic PTC	Thyroid Papillary Carcinoma - Classical/usual	Left	Unifocal	4.63	I	7th	T3	N1	M0	R0	Minimal	4.5	No	0	911	0	911	911	[Not Applicable]	Normal	18	4	No	-0.592467	0.366454	BRAF-like	Others	BRAF-like-A
TCGA-EL-A4KG	Tumor	1.7	2012	35	Female	White	No	classic PTC	Thyroid Papillary Carcinoma - Classical/usual	Right	Unifocal	4.15	I	7th	T2	N0	M0	R0	Minimal	3.5	No	0	405	0	405	405	[Not Applicable]	Normal	1	0	No	-0.927657	-1.10432	BRAF-like	BRAF-V600E	BRAF-like-B
TCGA-EL-A4KH	Tumor	1.42	2012	36	Female	White	No	classic PTC	Thyroid Papillary Carcinoma - Classical/usual	Left	Multifocal	3.73	I	7th	T2	N0	M0	R0	None	2.1	No	0	361	0	361	361	[Not Applicable]	Normal	[Not Available]	[Not Available]	No	-0.773317	-0.518481	BRAF-like	BRAF-V600E	BRAF-like-B
TCGA-EL-A4KI	Tumor	5.75	2012	63	Male	White	No	classic PTC	Thyroid Papillary Carcinoma - Classical/usual	Bilateral	Multifocal	7.44	III	7th	T3	N0	MX	R0	Minimal	8	No	0	265	0	265	265	[Not Applicable]	Normal	1	0	No	-0.555694	-0.315458	BRAF-like	RAS	RAS-like
TCGA-EM-A1CS	Tumor	4.01	2009	55	Female	Unknown	Yes	classic PTC	Thyroid Papillary Carcinoma - Classical/usual	Left	Multifocal	4.79	I	6th	T1	N0	MX	R0	None	1.3	No	0	566	0	566	566	[Not Applicable]	Lymphocytic Thyroiditis|Nodular Hyperplasia	6	0	No	-0.763524	0.430695	BRAF-like	Others	BRAF-like-A
TCGA-EM-A1CT	Tumor	5.1	2010	76	Male	Unknown	No	classic PTC	Thyroid Papillary Carcinoma - Classical/usual	Right	Unifocal	6.53	IVA	7th	T1b	N1b	MX	Unknown	None	1.5	No	0	152	0	152	152	[Not Applicable]	Nodular Hyperplasia	22	1	No	-0.959267	-0.333232	BRAF-like	BRAF-V600E	BRAF-like-A
TCGA-EM-A1CU	Tumor	2.3	2010	31	Male	Unknown	No	classic PTC	Thyroid Papillary Carcinoma - Classical/usual	Left	Multifocal	5.05	I	7th	T3	N1a	M0	Unknown	None	6.5	No	0	218	0	218	218	[Not Applicable]	Normal	20	1	No	-0.814071	-0.0740274	BRAF-like	BRAF-V600E	BRAF-like-A
TCGA-EM-A1CV	Tumor	1.22	2010	32	Female	Unknown	No	classic PTC	Thyroid Papillary Carcinoma - Classical/usual	Left	Multifocal	3.43	I	7th	T1	N0	MX	Unknown	None	1.1000000000000001	No	0	366	0	366	366	[Not Applicable]	Normal	3	0	No	-0.343959	0.135099	BRAF-like	BRAF-V600E	BRAF-like-A
TCGA-EM-A1CW	Tumor	1.9	2010	39	Female	Unknown	No	Follicular variant PTC	Thyroid Papillary Carcinoma - Follicular (>= 99% follicular patterned)	Right	Multifocal	4.45	I	7th	T3	N0	MX	R0	None	4.5	No	0	257	0	257	257	[Not Applicable]	Nodular Hyperplasia	1	0	No	0.768525	0.188239	RAS-like	Others	RAS-like
TCGA-EM-A1YA	Tumor	5.44	2010	74	Female	Unknown	No	Follicular variant PTC	Thyroid Papillary Carcinoma - Follicular (>= 99% follicular patterned)	Right	Unifocal	7.03	II	7th	T2	NX	MX	R0	None	3.7	No	0	217	0	217	217	[Not Applicable]	Nodular Hyperplasia	0	0	No	0.286914	0.000580007	RAS-like	Others	RAS-like
TCGA-EM-A1YB	Tumor	5.19	2010	73	Female	Unknown	No	Follicular variant PTC	Thyroid Papillary Carcinoma - Follicular (>= 99% follicular patterned)	Left	Multifocal	6.65	II	7th	T2	NX	MX	R0	None	2.7	No	0	284	0	284	284	[Not Applicable]	Nodular Hyperplasia	0	0	No	-0.132465	-1.16619	BRAF-like	Others	RAS-like
TCGA-EM-A1YC	Tumor	5.77	2007	71	Female	Unknown	No	Follicular variant PTC	Thyroid Papillary Carcinoma - Follicular (>= 99% follicular patterned)	Right	Unifocal	7.51	III	6th	T3	N0	MX	R0	None	6.1	No	0	1421	0	1421	1421	[Not Applicable]	Normal	1	0	No	0.127594	-0.218962	RAS-like	Others	RAS-like
TCGA-EM-A1YD	Tumor	4.39	2007	53	Female	Unknown	No	Follicular variant PTC	Thyroid Papillary Carcinoma - Follicular (>= 99% follicular patterned)	Right	Multifocal	5.35	II	6th	T2	N0	MX	R0	None	3.7	No	0	1209	0	1209	1209	[Not Applicable]	Nodular Hyperplasia	5	0	No	0.30328	1.05378	RAS-like	Others	RAS-like
TCGA-EM-A1YE	Tumor	3.95	2007	47	Female	Unknown	No	Follicular variant PTC	Thyroid Papillary Carcinoma - Follicular (>= 99% follicular patterned)	Right	Unifocal	4.66	II	6th	T2	N0	MX	R0	None	3	No	0	650	0	650	650	[Not Applicable]	Nodular Hyperplasia	3	0	No	0.558102	0.959466	RAS-like	Others	RAS-like
TCGA-EM-A22I	Tumor	4.02	2011	52	Female	Unknown	Unknown	classic PTC	Thyroid Papillary Carcinoma - Classical/usual	Left	Multifocal	5.79	III	7th	T3	N0	MX	R1	Minimal	2.1	No	0	82	0	82	82	[Not Applicable]	[Not Available]	1	0	No	-0.938606	-0.989934	BRAF-like	BRAF-V600E	BRAF-like-B
TCGA-EM-A22J	Tumor	4.3	2011	56	Female	Unknown	No	Follicular variant PTC	Thyroid Papillary Carcinoma - Follicular (>= 99% follicular patterned)	Left	Unifocal	5.23	II	7th	T2	N0	MX	Unknown	None	2.5	No	0	208	0	208	208	[Not Applicable]	Nodular Hyperplasia	1	0	No	0.865812	0.590421	RAS-like	RAS	RAS-like
TCGA-EM-A22K	Tumor	3.52	2011	46	Female	Unknown	No	classic PTC	Thyroid Papillary Carcinoma - Classical/usual	Left	Multifocal	5.01	IVA	7th	T1b	N1b	MX	R1	None	1.1000000000000001	No	0	203	0	203	203	[Not Applicable]	Nodular Hyperplasia	83	10	No	0.710818	1.04059	RAS-like	RAS	RAS-like
TCGA-EM-A22L	Tumor	1.44	2011	33	Female	Unknown	Unknown	Follicular variant PTC	Thyroid Papillary Carcinoma - Follicular (>= 99% follicular patterned)	Right	Multifocal	3.76	I	7th	T2	N0	MX	R0	None	2.2000000000000002	No	0	139	0	139	139	[Not Applicable]	[Not Available]	1	0	No	0.715859	1.16375	RAS-like	RAS	RAS-like
TCGA-EM-A22M	Tumor	3.94	2011	52	Male	Unknown	Yes	classic PTC	Thyroid Papillary Carcinoma - Classical/usual	Right	Multifocal	4.67	I	7th	T1b	N0	MX	R0	None	1.7	No	0	107	0	107	107	[Not Applicable]	Lymphocytic Thyroiditis	3	0	No	-0.910048	-1.10312	BRAF-like	BRAF-V600E	BRAF-like-B
TCGA-EM-A22N	Tumor	4.8	2011	68	Female	Unknown	Yes	Follicular variant PTC	Thyroid Papillary Carcinoma - Follicular (>= 99% follicular patterned)	Right	Multifocal	6.04	I	7th	T1b	N0	MX	Unknown	None	2	No	0	210	0	210	210	[Not Applicable]	Lymphocytic Thyroiditis	2	0	No	0.636957	0.262082	RAS-like	Others	RAS-like
TCGA-EM-A22O	Tumor	7.07	2011	75	Male	Unknown	Unknown	classic PTC	Thyroid Papillary Carcinoma - Classical/usual	Left	Multifocal	9.98	IVA	7th	T4a	N1a	MX	R1	Gross	6.6	No	0	190	0	190	190	[Not Applicable]	[Not Available]	1	1	No	-0.914307	-0.763931	BRAF-like	BRAF-V600E	BRAF-like-A
TCGA-EM-A22P	Tumor	4.44	2011	64	Male	Unknown	No	classic PTC	Thyroid Papillary Carcinoma - Classical/usual	Right	Multifocal	6.48	IVA	7th	T1b	N1b	MX	R1	None	1.2	No	0	175	0	175	175	[Not Applicable]	Nodular Hyperplasia	28	14	No	-0.862779	-0.154712	BRAF-like	BRAF-V600E	BRAF-like-A
TCGA-EM-A22Q	Tumor	2.08	2011	36	Male	Unknown	Unknown	Follicular variant PTC	Thyroid Papillary Carcinoma - Follicular (>= 99% follicular patterned)	Right	Unifocal	4.72	I	7th	T3	N0	MX	R0	None	5.4	No	0	193	0	193	193	[Not Applicable]	[Not Available]	9	0	No	0.548621	-0.284818	RAS-like	RAS	BRAF-like-B
TCGA-EM-A2CJ	Tumor	3.69	2010	49	Female	Unknown	No	Follicular variant PTC	Thyroid Papillary Carcinoma - Follicular (>= 99% follicular patterned)	Left	Multifocal	4.28	I	7th	T1b	NX	MX	R0	None	1.2	No	0	348	0	348	348	[Not Applicable]	Nodular Hyperplasia	0	[Not Available]	No	0.352774	0.728523	RAS-like	Others	RAS-like
TCGA-EM-A2CK	Tumor	1.46	2010	28	Male	Unknown	Unknown	Follicular variant PTC	Thyroid Papillary Carcinoma - Follicular (>= 99% follicular patterned)	Right	Multifocal	3.79	I	7th	T2	N1b	MX	R0	None	2.2999999999999998	No	0	250	0	250	250	[Not Applicable]	[Not Available]	25	6	No	0.732948	0.860774	RAS-like	RAS	RAS-like
TCGA-EM-A2CL	Tumor	1.5	2010	31	Male	Unknown	No	Follicular variant PTC	Thyroid Papillary Carcinoma - Follicular (>= 99% follicular patterned)	Left	Multifocal	3.85	I	7th	T2	NX	MX	R0	None	2.5	No	0	210	0	210	210	[Not Applicable]	Normal	0	[Not Available]	No	0.402756	1.0421	RAS-like	Others	RAS-like
TCGA-EM-A2CN	Tumor	8.3	2010	62	Male	Unknown	No	Follicular variant PTC	Thyroid Papillary Carcinoma - Follicular (>= 99% follicular patterned)	Right	Unifocal	9.76	IVC	7th	T3	N0	M1	R0	None	6	No	0	344	0	344	344	[Not Applicable]	Normal	3	0	No	0.355285	0.557145	RAS-like	RAS	RAS-like
TCGA-EM-A2CO	Tumor	5.43	2011	77	Female	Unknown	No	Follicular variant PTC	Thyroid Papillary Carcinoma - Follicular (>= 99% follicular patterned)	Right	Unifocal	7.03	II	7th	T2	NX	MX	R0	None	2.9	No	0	184	0	184	184	[Not Applicable]	Nodular Hyperplasia	0	[Not Available]	No	0.610365	-0.0355453	RAS-like	Others	RAS-like
TCGA-EM-A2CP	Tumor	1.64	2011	26	Female	Unknown	Yes	Follicular variant PTC	Thyroid Papillary Carcinoma - Follicular (>= 99% follicular patterned)	Left	Multifocal	4.06	I	7th	T2	N0	MX	R0	None	3.2	No	0	91	0	91	91	[Not Applicable]	Lymphocytic Thyroiditis	27	0	No	0.36229	-0.288945	RAS-like	Others	RAS-like
TCGA-EM-A2CQ	Tumor	3.36	2011	40	Female	Unknown	No	Follicular variant PTC	Thyroid Papillary Carcinoma - Follicular (>= 99% follicular patterned)	Left	Multifocal	3.74	I	7th	T1b	N1a	MX	R0	None	1.8	No	0	200	0	200	200	[Not Applicable]	Normal	3	1	No	0.242684	0.513685	RAS-like	Others	RAS-like
TCGA-EM-A2CR	Tumor	3.82	2011	46	Female	Unknown	No	Follicular variant PTC	Thyroid Papillary Carcinoma - Follicular (>= 99% follicular patterned)	Right	Multifocal	4.46	II	7th	T2	N0	MX	R0	None	2.6	No	0	219	0	219	219	[Not Applicable]	Nodular Hyperplasia	3	0	No	0.234267	-0.438214	RAS-like	RAS	BRAF-like-B
TCGA-EM-A2CS	Tumor	4.86	2011	52	Female	Unknown	No	classic PTC	Thyroid Papillary Carcinoma - Classical/usual	Right	Multifocal	7.05	IVA	7th	T3	N1b	MX	R1	None	6.3	No	0	284	0	284	284	[Not Applicable]	Normal	49	35	No	-0.934754	0.606903	BRAF-like		BRAF-like-A
TCGA-EM-A2CT	Tumor	1.22	2011	20	Female	Unknown	No	Follicular variant PTC	Thyroid Papillary Carcinoma - Follicular (>= 99% follicular patterned)	Right	Unifocal	3.43	I	7th	T1b	N0	MX	R0	None	1.1000000000000001	No	0	319	0	319	319	[Not Applicable]	Nodular Hyperplasia	5	0	No	0.890547	0.30412	RAS-like	RAS	RAS-like
TCGA-EM-A2CU	Tumor	4.15	2011	47	Female	Unknown	No	Follicular variant PTC	Thyroid Papillary Carcinoma - Follicular (>= 99% follicular patterned)	Right	Unifocal	4.96	III	7th	T2	N1a	MX	R0	None	4	No	0	177	0	177	177	[Not Applicable]	Normal	30	4	No	-0.515868	0.218267	BRAF-like	Others	BRAF-like-A
TCGA-EM-A2OV	Tumor	4.62	2011	64	Female	Unknown	No	Follicular variant PTC	Thyroid Papillary Carcinoma - Follicular (>= 99% follicular patterned)	Left	Multifocal	5.75	II	7th	T2	N0	MX	R0	None	2.1	No	0	353	0	353	353	[Not Applicable]	Nodular Hyperplasia	1	0	No	0.531715	0.136396	RAS-like	Others	RAS-like
TCGA-EM-A2OW	Tumor	1.26	2011	37	Female	Unknown	Yes	Follicular variant PTC	Thyroid Papillary Carcinoma - Follicular (>= 99% follicular patterned)	Right	Multifocal	3.49	I	7th	T1b	NX	MX	R0	None	1.3	No	0	219	0	219	219	[Not Applicable]	Lymphocytic Thyroiditis|Nodular Hyperplasia	0	0	No	0.546992	0.223674	RAS-like	Others	RAS-like
TCGA-EM-A2OX	Tumor	3.66	2011	46	Male	Unknown	No	classic PTC	Thyroid Papillary Carcinoma - Classical/usual	Right	Multifocal	4.22	IVA	7th	T1b	N1b	MX	R0	None	1.8	No	0	88	0	88	88	[Not Applicable]	Nodular Hyperplasia	9	8	No	-0.728863	-0.113832	BRAF-like	BRAF-V600E	BRAF-like-A
TCGA-EM-A2OY	Tumor	3.82	2011	46	Female	Unknown	No	Follicular variant PTC	Thyroid Papillary Carcinoma - Follicular (>= 99% follicular patterned)	Right	Multifocal	4.46	II	7th	T2	N0	MX	R0	None	2.6	No	0	347	0	347	347	[Not Applicable]	Nodular Hyperplasia	1	0	No	0.564922	-0.237266	RAS-like	Others	RAS-like
TCGA-EM-A2OZ	Tumor	4.64	2011	66	Male	Unknown	No	classic PTC	Thyroid Papillary Carcinoma - Classical/usual	Isthmus	Multifocal	5.79	I	7th	T1b	N0	MX	R0	None	1.7	No	0	284	0	284	284	[Not Applicable]	Nodular Hyperplasia	2	0	No	-0.670872	-0.300523	BRAF-like	BRAF-V600E	BRAF-like-A
TCGA-EM-A2P0	Tumor	1.42	2011	33	Male	Unknown	No	classic PTC	Thyroid Papillary Carcinoma - Classical/usual	Left	Multifocal	3.73	I	7th	T2	N1b	MX	R0	None	2.1	No	0	191	0	191	191	[Not Applicable]	Nodular Hyperplasia	34	9	No	-0.637425	0.343107	BRAF-like	BRAF-V600E	BRAF-like-A
TCGA-EM-A2P1	Tumor	1.62	2011	33	Male	Unknown	Yes	classic PTC	Thyroid Papillary Carcinoma - Classical/usual	Left	Multifocal	4.03	I	7th	T2	N1b	MX	R0	None	3.1	No	1	363	0	363	194	[Not Applicable]	Lymphocytic Thyroiditis	54	15	No	-0.905025	-1.25933	BRAF-like	BRAF-V600E	BRAF-like-B
TCGA-EM-A2P2	Tumor	4.3	2011	46	Male	Unknown	No	Follicular variant PTC	Thyroid Papillary Carcinoma - Follicular (>= 99% follicular patterned)	Right	Multifocal	5.18	III	7th	T3	N0	MX	R0	None	5	No	0	224	0	224	224	[Not Applicable]	Normal	5	0	No	0.443463	0.0199267	RAS-like	Others	RAS-like
TCGA-EM-A2P3	Tumor	3.63	2011	47	Female	Unknown	No	classic PTC	Thyroid Papillary Carcinoma - Classical/usual	Right	Multifocal	4.18	I	7th	T1b	NX	MX	R0	None	1.4	No	0	10	0	10	10	[Not Applicable]	Nodular Hyperplasia	0	0	No	-0.944468	-0.218457	BRAF-like	BRAF-V600E	BRAF-like-B
TCGA-EM-A3AI	Tumor	4.86	2011	68	Female	Unknown	No	Follicular variant PTC	Thyroid Papillary Carcinoma - Follicular (>= 99% follicular patterned)	Right	Multifocal	6.13	II	7th	T2	NX	MX	R0	None	2.2999999999999998	No	0	201	0	201	201	[Not Applicable]	Normal	[Not Available]	[Not Available]	No	0.505329	0.715046	RAS-like	Others	RAS-like
TCGA-EM-A3AJ	Tumor	1.82	2011	39	Male	Unknown	Yes	Follicular variant PTC	Thyroid Papillary Carcinoma - Follicular (>= 99% follicular patterned)	Right	Multifocal	5.33	I	7th	T3	N1a	MX	R1	None	4.0999999999999996	No	0	398	0	398	398	[Not Applicable]	Lymphocytic Thyroiditis	24	4	No	0.17749	0.117967	RAS-like	Others	RAS-like
TCGA-EM-A3AK	Tumor	4.5	2011	62	Female	Unknown	No	classic PTC	Thyroid Papillary Carcinoma - Classical/usual	Left	Multifocal	5.56	I	7th	T1b	N0	MX	R0	None	2	No	0	282	0	282	282	[Not Applicable]	Normal	2	0	No	-0.745984	0.107421	BRAF-like	BRAF-V600E	BRAF-like-A
TCGA-EM-A3AL	Tumor	3.63	2011	45	Female	Unknown	Yes	Follicular variant PTC	Thyroid Papillary Carcinoma - Follicular (>= 99% follicular patterned)	Right	Multifocal	4.17	I	7th	T1b	N0	MX	R0	None	1.9	No	0	203	0	203	203	[Not Applicable]	Lymphocytic Thyroiditis	14	0	No	0.399082	0.9471	RAS-like	Others	RAS-like
TCGA-EM-A3AN	Tumor	1.24	2011	36	Female	Unknown	No	classic PTC	Thyroid Papillary Carcinoma - Classical/usual	Right	Multifocal	4.46	I	7th	T1b	N1b	MX	R1	None	1.2	No	0	341	0	341	341	[Not Applicable]	Nodular Hyperplasia	80	27	No	-0.88246	0.228541	BRAF-like	Others	BRAF-like-A
TCGA-EM-A3AO	Tumor	4.65	2011	61	Male	Unknown	No	classic PTC	Thyroid Papillary Carcinoma - Classical/usual	Right	Multifocal	5.78	IVA	7th	T2	N1b	MX	R0	None	3	No	0	336	0	336	336	[Not Applicable]	Normal	26	10	No	-0.405276	-0.381875	BRAF-like	Others	BRAF-like-B
TCGA-EM-A3AP	Tumor	1.72	2011	31	Female	Unknown	No	Follicular variant PTC	Thyroid Papillary Carcinoma - Follicular (>= 99% follicular patterned)	Left	Unifocal	4.18	I	7th	T2	NX	MX	R0	None	3.6	No	0	161	0	161	161	[Not Applicable]	Normal	[Not Available]	[Not Available]	No	0.412017	0.742359	RAS-like	RAS	RAS-like
TCGA-EM-A3AQ	Tumor	5.51	2011	85	Female	Unknown	Yes	classic PTC	Thyroid Papillary Carcinoma - Classical/usual	Left	Multifocal	7.19	I	7th	T1b	N0	MX	R0	None	1.3	No	0	262	0	262	262	[Not Applicable]	Lymphocytic Thyroiditis|Nodular Hyperplasia	3	0	No	-0.151752	-0.178514	BRAF-like	Others	BRAF-like-A
TCGA-EM-A3AR	Tumor	3.29	2011	41	Male	Unknown	No	classic PTC	Thyroid Papillary Carcinoma - Classical/usual	Left	Multifocal	3.64	I	7th	T1b	N1a	MX	R0	None	1.2	No	0	207	0	207	207	[Not Applicable]	Normal	1	1	No	-0.232065	0.78332	BRAF-like	BRAF-V600E	BRAF-like-A
TCGA-EM-A3FJ	Tumor	1.2	2010	24	Female	Unknown	No	classic PTC	Thyroid Papillary Carcinoma - Classical/usual	Right	Multifocal	3.4	I	7th	T1a	N1b	MX	R0	None	1	No	0	506	0	506	506	[Not Applicable]	Normal	33	12	No	-0.979208	0.0995744	BRAF-like	BRAF-V600E	BRAF-like-A
TCGA-EM-A3FK	Tumor	1.24	2010	30	Female	Unknown	No	classic PTC	Thyroid Papillary Carcinoma - Classical/usual	Isthmus	Multifocal	3.46	I	7th	T1b	N1b	MX	R0	None	1.2	No	0	512	0	512	512	[Not Applicable]	Normal	25	17	No	-0.956187	-0.0810021	BRAF-like	BRAF-V600E	BRAF-like-A
TCGA-EM-A3FL	Tumor	4.45	2011	63	Female	Unknown	Yes	Follicular variant PTC	Thyroid Papillary Carcinoma - Follicular (>= 99% follicular patterned)	Left	Multifocal	5.49	I	7th	T1b	NX	MX	R0	None	1.5	No	0	349	0	349	349	[Not Applicable]	Lymphocytic Thyroiditis|Nodular Hyperplasia	0	0	No	0.604044	0.417257	RAS-like	Others	RAS-like
TCGA-EM-A3FM	Tumor	4.29	2011	57	Male	Unknown	No	classic PTC	Thyroid Papillary Carcinoma - Classical/usual	Right	Multifocal	5.22	IVA	7th	T2	N1b	MX	R0	None	2.2000000000000002	No	1	514	0	514	279	[Not Applicable]	Nodular Hyperplasia	53	17	No	-0.901979	-1.11736	BRAF-like	BRAF-V600E	BRAF-like-B
TCGA-EM-A3FN	Tumor	3.94	2011	42	Female	Unknown	No	Follicular variant PTC	Thyroid Papillary Carcinoma - Follicular (>= 99% follicular patterned)	Left	Multifocal	4.62	I	7th	T3	N0	MX	R0	None	4.2	No	0	367	0	367	367	[Not Applicable]	Normal	2	0	No	0.232584	0.576116	RAS-like	Others	RAS-like
TCGA-EM-A3FO	Tumor	3.88	2011	40	Male	Unknown	No	classic PTC	Thyroid Papillary Carcinoma - Classical/usual	Isthmus	Multifocal	4.52	I	7th	T3	N0	MX	R0	None	4.4000000000000004	No	0	238	0	238	238	[Not Applicable]	Normal	3	0	No	-0.920913	-0.725452	BRAF-like	BRAF-V600E	BRAF-like-B
TCGA-EM-A3FP	Tumor	4.99	2011	71	Female	Unknown	Yes	Follicular variant PTC	Thyroid Papillary Carcinoma - Follicular (>= 99% follicular patterned)	Right	Multifocal	6.34	II	7th	T2	N0	MX	R0	None	2.2000000000000002	No	0	234	0	234	234	[Not Applicable]	Lymphocytic Thyroiditis|Nodular Hyperplasia	3	0	No	0.876724	0.680931	RAS-like	Others	RAS-like
TCGA-EM-A3FQ	Tumor	1.96	2011	19	Female	Unknown	Yes	Others	cribriform morular	Right	Multifocal	4.54	I	7th	T3	N1b	MX	R0	None	4.8	No	0	150	0	150	150	[Not Applicable]	Lymphocytic Thyroiditis	66	41	No	-0.835262	0.103037	BRAF-like	Others	BRAF-like-A
TCGA-EM-A3FR	Tumor	4.35	2011	55	Female	Unknown	No	classic PTC	Thyroid Papillary Carcinoma - Classical/usual	Left	Multifocal	5.3	III	7th	T2	N1a	MX	R0	None	3	No	0	219	0	219	219	[Not Applicable]	Nodular Hyperplasia	7	2	No	0.557559	0.68282	RAS-like	Others	RAS-like
TCGA-EM-A3O3	Tumor	5.77	2011	83	Female	Unknown	Yes	classic PTC	Thyroid Papillary Carcinoma - Classical/usual	Right	Unifocal	7.57	III	7th	T2	N1a	MX	R0	None	3.1	No	0	224	0	224	224	[Not Applicable]	Lymphocytic Thyroiditis	16	3	No	-0.713858	-1.57515	BRAF-like	BRAF-V600E	BRAF-like-B
TCGA-EM-A3O6	Tumor	4.5	2012	54	Female	Unknown	No	Follicular variant PTC	Thyroid Papillary Carcinoma - Follicular (>= 99% follicular patterned)	Right	Unifocal	5.52	II	7th	T2	NX	MX	R0	None	4	No	0	144	0	144	144	[Not Applicable]	Normal	[Not Available]	[Not Available]	No	0.503107	0.689218	RAS-like	Others	RAS-like
TCGA-EM-A3O7	Tumor	4.3	2011	46	Female	Unknown	No	classic PTC	Thyroid Papillary Carcinoma - Classical/usual	Right	Multifocal	5.18	III	7th	T3	NX	MX	R0	None	5	No	0	223	0	223	223	[Not Applicable]	Normal	0	0	No	-0.0478495	-0.150135	BRAF-like	BRAF-V600E	BRAF-like-A
TCGA-EM-A3O8	Tumor	1.26	2011	33	Female	Unknown	No	Follicular variant PTC	Thyroid Papillary Carcinoma - Follicular (>= 99% follicular patterned)	Right	Multifocal	3.49	I	7th	T1b	N0	MX	R0	None	1.3	No	0	15	0	15	15	[Not Applicable]	Nodular Hyperplasia	3	0	No	0.899775	1.03171	RAS-like	Others	RAS-like
TCGA-EM-A3O9	Tumor	3.9	2011	40	Male	Unknown	No	Follicular variant PTC	Thyroid Papillary Carcinoma - Follicular (>= 99% follicular patterned)	Right	Multifocal	4.55	I	7th	T3	N0	MX	R0	None	4.5	No	0	146	0	146	146	[Not Applicable]	Normal	2	0	No	-0.66954	-2.35672	BRAF-like	Others	RAS-like
TCGA-EM-A3OA	Tumor	4.19	2011	55	Female	Unknown	Yes	Follicular variant PTC	Thyroid Papillary Carcinoma - Follicular (>= 99% follicular patterned)	Right	Unifocal	5.06	II	7th	T2	N0	MX	R0	None	2.2000000000000002	No	0	164	0	164	164	[Not Applicable]	Lymphocytic Thyroiditis	1	0	No	0.837503	0.419879	RAS-like	RAS	RAS-like
TCGA-EM-A3OB	Tumor	1.44	2011	33	Female	Unknown	No	Follicular variant PTC	Thyroid Papillary Carcinoma - Follicular (>= 99% follicular patterned)	Isthmus	Unifocal	3.76	I	7th	T2	N0	MX	R0	None	2.2000000000000002	No	0	71	0	71	71	[Not Applicable]	Nodular Hyperplasia	3	0	No	0.688931	0.458881	RAS-like	RAS	RAS-like
TCGA-EM-A3ST	Tumor	5.18	2011	62	Female	Unknown	No	Follicular variant PTC	Thyroid Papillary Carcinoma - Follicular (>= 99% follicular patterned)	Right	Multifocal	6.58	III	7th	T3	N0	MX	R0	None	5.4	No	0	211	0	211	211	[Not Applicable]	Nodular Hyperplasia	1	0	No	0.543485	-0.371513	RAS-like	RAS	RAS-like
TCGA-EM-A3SU	Tumor	3.57	2011	43	Female	Unknown	Yes	classic PTC	Thyroid Papillary Carcinoma - Classical/usual	Right	Multifocal	4.07	I	7th	T2	N1b	MX	R0	None	2.1	No	0	267	0	267	267	[Not Applicable]	Lymphocytic Thyroiditis|Nodular Hyperplasia	33	3	No	-0.917211	-1.26209	BRAF-like	BRAF-V600E	BRAF-like-B
TCGA-EM-A3SX	Tumor	1.88	2011	28	Female	Unknown	No	classic PTC	Thyroid Papillary Carcinoma - Classical/usual	Left	Multifocal	5.42	I	7th	T3	N1a	MX	R1	None	4.4000000000000004	No	0	231	0	231	231	[Not Applicable]	Normal	4	3	No	-0.680804	0.0427473	BRAF-like	BRAF-V600E	BRAF-like-A
TCGA-EM-A3SY	Tumor	1.28	2011	36	Male	Unknown	No	Follicular variant PTC	Thyroid Papillary Carcinoma - Follicular (>= 99% follicular patterned)	Right	Unifocal	3.52	I	7th	T1b	NX	MX	R0	None	1.4	No	0	176	0	176	176	[Not Applicable]	Normal	0	0	No	-0.710411	-1.21972	BRAF-like	Others	RAS-like
TCGA-EM-A3SZ	Tumor	3.62	2011	42	Female	Unknown	Yes	classic PTC	Thyroid Papillary Carcinoma - Classical/usual	Right	Multifocal	4.14	I	7th	T2	N0	MX	R0	None	2.6	No	0	200	0	200	200	[Not Applicable]	Lymphocytic Thyroiditis	4	0	No	-0.932823	-1.01062	BRAF-like	BRAF-V600E	BRAF-like-B
TCGA-EM-A4FF	Tumor	3.3	2006	40	Female	Unknown	No	classic PTC	Thyroid Papillary Carcinoma - Classical/usual	Left	Multifocal	4.65	I	7th	T1b	N1	MX	R1	None	1.5	Yes	1	2149	0	2149	2149	[Not Applicable]	Normal	4	1	No	-0.948298	-0.430067	BRAF-like	BRAF-V600E	BRAF-like-B
TCGA-EM-A4FH	Tumor	5.39	2011	69	Male	Unknown	No	Follicular variant PTC	Thyroid Papillary Carcinoma - Follicular (>= 99% follicular patterned)	Right	Multifocal	6.93	III	7th	T3	NX	MX	R0	None	4.7	Yes	0	514	0	514	514	[Not Applicable]	Normal	0	0	No	0.334993	0.783451	RAS-like	Others	RAS-like
TCGA-EM-A4FK	Tumor	1.52	2011	33	Female	Unknown	No	Follicular variant PTC	Thyroid Papillary Carcinoma - Follicular (>= 99% follicular patterned)	Right	Unifocal	3.88	I	7th	T2	NX	MX	R0	None	2.6	No	0	274	0	274	274	[Not Applicable]	Normal	0	0	No	0.728584	1.02044	RAS-like	RAS	RAS-like
TCGA-EM-A4FM	Tumor	4.55	2012	59	Female	Unknown	No	classic PTC	Thyroid Papillary Carcinoma - Classical/usual	Bilateral	Multifocal	6.62	IVA	7th	T3	N1b	MX	R1	Minimal	3	Yes	0	147	0	147	147	[Not Applicable]	Nodular Hyperplasia	40	12	No	-0.932349	-1.36118	BRAF-like	BRAF-V600E	BRAF-like-B
TCGA-EM-A4FN	Tumor	3.83	2012	49	Female	Unknown	No	classic PTC	Thyroid Papillary Carcinoma - Classical/usual	Isthmus	Multifocal	4.49	IVA	7th	T1b	N1b	MX	R0	None	1.9	Yes	0	262	0	262	262	[Not Applicable]	Nodular Hyperplasia	32	8	No	-0.912002	-1.35329	BRAF-like	BRAF-V600E	BRAF-like-B
TCGA-EM-A4FO	Tumor	4.82	2012	72	Male	Unknown	Yes	classic PTC	Thyroid Papillary Carcinoma - Classical/usual	Left	Multifocal	6.09	I	7th	T1b	N0	MX	R0	None	1.1000000000000001	Yes	0	255	0	255	255	[Not Applicable]	Lymphocytic Thyroiditis	6	0	No	-0.946612	-0.276886	BRAF-like	BRAF-V600E	BRAF-like-B
TCGA-EM-A4FQ	Tumor	3.8	2012	42	Female	Unknown	Yes	Follicular variant PTC	Thyroid Papillary Carcinoma - Follicular (>= 99% follicular patterned)	Right	Multifocal	4.41	I	7th	T2	N1	MX	R0	None	3.5	Yes	0	298	0	298	298	[Not Applicable]	Lymphocytic Thyroiditis	55	17	No	-0.906906	-1.13181	BRAF-like	BRAF-V600E	BRAF-like-B
TCGA-EM-A4FR	Tumor	2.02	2012	28	Male	Unknown	No	Others	cribriform morular	Right	Multifocal	4.63	I	7th	T3	N1	MX	R0	None	5.0999999999999996	No	0	153	0	153	153	[Not Applicable]	Normal	3	3	No	0.541636	0.205928	RAS-like	Others	BRAF-like-B
TCGA-EM-A4FU	Tumor	1.84	2009	35	Male	Unknown	No	Follicular variant PTC	Thyroid Papillary Carcinoma - Follicular (>= 99% follicular patterned)	Left	Multifocal	4.36	I	7th	T3	NX	MX	R0	None	4.2	Yes	0	1152	0	1152	1152	[Not Applicable]	Nodular Hyperplasia	0	0	No	0.805987	0.24208	RAS-like	RAS	RAS-like
TCGA-EM-A4FV	Tumor	4.46	2011	64	Female	Unknown	No	classic PTC	Thyroid Papillary Carcinoma - Classical/usual	Left	Unifocal	5.51	I	7th	T1b	N0	MX	R0	None	1.3	No	0	387	0	387	387	[Not Applicable]	Normal	5	0	No	-0.830432	0.235545	BRAF-like	BRAF-V600E	BRAF-like-A
TCGA-EM-A4G1	Tumor	1.34	2012	26	Female	Unknown	No	classic PTC	Thyroid Papillary Carcinoma - Classical/usual	Left	Unifocal	3.61	I	7th	T1b	N0	MX	R0	None	1.7	No	0	29	0	29	29	[Not Applicable]	Nodular Hyperplasia	2	0	No	0.421821	-0.146407	RAS-like	RAS	RAS-like
TCGA-ET-A25G	Tumor	4.6	2008	56	Female	White	No	Tall cell variant PTC	Thyroid Papillary Carcinoma - Tall Cell (>= 50% tall cell features)	Left	Unifocal	5.68	III	6th	T3	N0	MX	R0	Minimal	4	No	0	1088	0	1088	1088	[Not Applicable]	Normal	1	0	No	-0.901394	-0.867639	BRAF-like	BRAF-V600E	BRAF-like-B
TCGA-ET-A25I	Tumor	1.48	2008	37	Female	White	Yes	Follicular variant PTC	Thyroid Papillary Carcinoma - Follicular (>= 99% follicular patterned)	Left	Unifocal	3.82	I	6th	T2	N0	MX	R0	None	2.4	No	0	10	0	10	10	[Not Applicable]	Lymphocytic Thyroiditis	1	0	No	0.80234	0.0849464	RAS-like	RAS	RAS-like
TCGA-ET-A25J	Tumor	3.5	2008	40	Female	White	No	classic PTC	Thyroid Papillary Carcinoma - Classical/usual	Right	Unifocal	3.95	I	6th	T2	N1a	MX	R0	None	2.5	No	0	903	0	903	903	[Not Applicable]	Normal	18	2	No	-0.717838	-0.280581	BRAF-like	BRAF-V600E	BRAF-like-A
TCGA-ET-A25K	Tumor	1.5	2009	36	Female	White	No	classic PTC	Thyroid Papillary Carcinoma - Classical/usual	Right	Multifocal	3.85	I	6th	T2	N1a	MX	R0	None	2.5	No	0	589	0	589	589	[Not Applicable]	Normal	11	3	No	-0.652808	0.0975345	BRAF-like	BRAF-V600E	BRAF-like-A
TCGA-ET-A25L	Tumor	4.2	2010	52	Female	White	No	Tall cell variant PTC	Thyroid Papillary Carcinoma - Tall Cell (>= 50% tall cell features)	Left	Unifocal	6.06	IVA	7th	T3	N1b	MX	R1	Minimal	3	No	0	450	0	450	450	[Not Applicable]	Normal	12	2	No	-0.919452	-0.889492	BRAF-like		BRAF-like-B
TCGA-ET-A25M	Tumor	1.5	2010	33	Male	White	No	classic PTC	Thyroid Papillary Carcinoma - Classical/usual	Right	Unifocal	3.85	I	7th	T2	N1	MX	R0	None	2.5	No	0	375	0	375	375	[Not Applicable]	Normal	2	1	No	-0.963527	-0.20063	BRAF-like	Others	BRAF-like-B
TCGA-ET-A25N	Tumor	1.46	2009	28	Female	White	No	classic PTC	Thyroid Papillary Carcinoma - Classical/usual	Right	Unifocal	3.79	I	6th	T2	N1a	MX	R0	None	2.2999999999999998	No	0	75	0	75	75	[Not Applicable]	Normal	8	1	No	-0.290434	-0.115296	BRAF-like		BRAF-like-A
TCGA-ET-A25O	Tumor	1.46	2009	35	Female	Non-white	No	classic PTC	Thyroid Papillary Carcinoma - Classical/usual	Left	Unifocal	3.79	I	6th	T2	N1a	MX	R0	None	2.2999999999999998	No	0	135	0	135	135	[Not Applicable]	Normal	5	2	No	-0.630736	-0.329164	BRAF-like	BRAF-V600E	BRAF-like-A
TCGA-ET-A25P	Tumor	1.12	2009	24	Female	Non-white	No	classic PTC	Thyroid Papillary Carcinoma - Classical/usual	Left	Multifocal	3.28	I	6th	T1	N0	MX	R0	None	0.6	No	0	15	0	15	15	[Not Applicable]	Other, specify	3	0	No	-0.0314088	0.75206	BRAF-like		RAS-like
TCGA-ET-A25R	Tumor	4.07	2009	51	Female	White	No	Tall cell variant PTC	Thyroid Papillary Carcinoma - Tall Cell (>= 50% tall cell features)	Isthmus	Unifocal	4.86	III	7th	T3	NX	MX	R0	Minimal	2.6	No	0	622	0	622	622	[Not Applicable]	Other, specify	[Not Available]	[Not Available]	No	-0.928119	-0.682915	BRAF-like	BRAF-V600E	BRAF-like-B
TCGA-ET-A2MX	Tumor	1.42	2007	27	Male	White	No	classic PTC	Thyroid Papillary Carcinoma - Classical/usual	Right	Unifocal	3.73	I	6th	T2	N1a	MX	R0	None	2.1	No	0	1644	0	1644	1644	[Not Applicable]	Normal	4	4	No	-0.696793	-1.36953	BRAF-like	Others	BRAF-like-B
TCGA-ET-A2MY	Tumor	4.86	2010	72	Female	Non-white	No	classic PTC	Thyroid Papillary Carcinoma - Classical/usual	Right	Unifocal	6.15	I	7th	T1b	NX	MX	R0	None	1.3	No	0	579	0	579	579	[Not Applicable]	Other, specify	[Not Available]	[Not Available]	No	-0.943471	-0.604133	BRAF-like	BRAF-V600E	BRAF-like-B
TCGA-ET-A2MZ	Tumor	1.24	2010	39	Male	White	No	classic PTC	Thyroid Papillary Carcinoma - Classical/usual	Right	Unifocal	3.46	I	7th	T1b	N0	MX	Unknown	None	1.2	No	0	373	0	373	373	[Not Applicable]	Other, specify	6	0	No	-0.677847	0.156744	BRAF-like	BRAF-V600E	BRAF-like-A
TCGA-ET-A2N0	Tumor	3.95	2010	51	Female	White	No	classic PTC	Thyroid Papillary Carcinoma - Classical/usual	Right	Unifocal	4.68	III	7th	T1b	N1a	MX	R0	None	2	No	0	133	0	133	133	[Not Applicable]	Normal	27	20	No	-0.94093	-1.18772	BRAF-like	BRAF-V600E	BRAF-like-B
TCGA-ET-A2N4	Tumor	4.55	2008	53	Female	White	No	Follicular variant PTC	Thyroid Papillary Carcinoma - Follicular (>= 99% follicular patterned)	Right	Multifocal	5.59	III	6th	T3	N0	MX	Unknown	Minimal	4.5	No	0	43	0	43	43	[Not Applicable]	Normal	2	0	No	-0.878912	0.0420354	BRAF-like	BRAF-V600E	BRAF-like-A
TCGA-ET-A2N5	Tumor	4.2	2008	46	Female	Non-white	No	Follicular variant PTC	Thyroid Papillary Carcinoma - Follicular (>= 99% follicular patterned)	Right	Unifocal	5.03	III	6th	T3	NX	MX	Unknown	Minimal	4.5	No	0	1182	0	1182	1182	[Not Applicable]	Normal	[Not Available]	[Not Available]	No	0.908282	0.744633	RAS-like	RAS	RAS-like
TCGA-ET-A39I	Tumor	5.53	2007	83	Female	White	No	Follicular variant PTC	Thyroid Papillary Carcinoma - Follicular (>= 99% follicular patterned)	Right	Unifocal	7.21	I	6th	T1	NX	MX	R0	None	1.9	No	0	9	0	9	9	[Not Applicable]	Normal	[Not Available]	[Not Available]	No	0.920401	1.12502	RAS-like	RAS	RAS-like
TCGA-ET-A39J	Tumor	1.6	2006	23	Female	White	No	classic PTC	Thyroid Papillary Carcinoma - Classical/usual	Right	Multifocal	4	I	6th	T2	NX	MX	R0	None	3	No	0	362	0	362	362	[Not Applicable]	Normal	[Not Available]	[Not Available]	No	-0.92218	-0.00522809	BRAF-like	BRAF-V600E	BRAF-like-A
TCGA-ET-A39K	Tumor	4.2	2006	48	Female	White	No	classic PTC	Thyroid Papillary Carcinoma - Classical/usual	Left	Multifocal	6.04	III	6th	T3	N1a	MX	R1	Minimal	4	No	1	745	0	1135	2058	[Not Applicable]	Normal	14	11	No	-0.857113	-0.832319	BRAF-like	BRAF-V600E	BRAF-like-B
TCGA-ET-A39L	Tumor	2.1	2006	20	Female	Unknown	No	classic PTC	Thyroid Papillary Carcinoma - Classical/usual	Left	Unifocal	4.75	I	6th	T3	N0	MX	R0	None	5.5	No	0	60	0	60	60	[Not Applicable]	Normal	4	0	No	0.484988	0.72073	RAS-like	Others	BRAF-like-A
TCGA-ET-A39M	Tumor	1.8	2004	34	Male	White	No	classic PTC	Thyroid Papillary Carcinoma - Classical/usual	Left	Unifocal	4.3	I	6th	T2	NX	MX	R0	None	4	No	0	2266	0	2266	2266	[Not Applicable]	Normal	[Not Available]	[Not Available]	No	-0.919585	-0.923444	BRAF-like	BRAF-V600E	BRAF-like-B
TCGA-ET-A39N	Tumor	2	2004	35	Female	White	No	classic PTC	Thyroid Papillary Carcinoma - Classical/usual	Right	Unifocal	4.6	I	6th	T3	NX	MX	R0	None	5	No	0	2535	0	2535	2535	[Not Applicable]	Normal	[Not Available]	[Not Available]	No	0.508215	0.015759	RAS-like	Others	RAS-like
TCGA-ET-A39O	Tumor	1.32	2006	39	Male	White	No	Tall cell variant PTC	Thyroid Papillary Carcinoma - Tall Cell (>= 50% tall cell features)	Isthmus	Multifocal	3.58	I	6th	T1	N0	MX	R0	None	1.6	No	0	1310	0	1310	1310	[Not Applicable]	Normal	4	0	No	-0.923096	-0.922677	BRAF-like	BRAF-V600E	BRAF-like-B
TCGA-ET-A39P	Tumor	5.71	2007	73	Female	Non-white	No	classic PTC	Thyroid Papillary Carcinoma - Classical/usual	Left	Unifocal	8.43	III	6th	T3	N0	MX	R1	Minimal	5.3	No	0	406	0	406	406	[Not Applicable]	Normal	2	0	No	-0.932753	-0.223261	BRAF-like	BRAF-V600E	BRAF-like-B
TCGA-ET-A39R	Tumor	1.36	2007	24	Female	White	No	classic PTC	Thyroid Papillary Carcinoma - Classical/usual	Right	Multifocal	3.64	I	6th	T1	N0	MX	R0	None	1.8	No	0	1413	0	1413	1413	[Not Applicable]	Normal	18	0	No	-0.751729	0.170211	BRAF-like	Others	BRAF-like-A
TCGA-ET-A39S	Tumor	1.2	2007	27	Female	White	No	classic PTC	Thyroid Papillary Carcinoma - Classical/usual	Left	Unifocal	3.4	I	6th	T1	N0	MX	R0	None	1	No	0	20	0	20	20	[Not Applicable]	Normal	2	0	No	-0.866944	0.412029	BRAF-like	BRAF-V600E	BRAF-like-A
TCGA-ET-A39T	Tumor	4.95	2006	55	Female	White	No	Follicular variant PTC	Thyroid Papillary Carcinoma - Follicular (>= 99% follicular patterned)	Right	Unifocal	6.2	III	6th	T3	N0	MX	R0	Minimal	6	No	0	238	0	238	238	[Not Applicable]	Normal	2	0	No	-0.889323	-0.306854	BRAF-like	BRAF-V600E	BRAF-like-A
TCGA-ET-A3BN	Tumor	1.6	2009	33	Female	Non-white	No	classic PTC	Thyroid Papillary Carcinoma - Classical/usual	Right	Unifocal	4	I	6th	T2	NX	MX	R0	None	3	No	0	51	0	51	51	[Not Applicable]	Normal	[Not Available]	[Not Available]	No	-0.227186	0.00541949	BRAF-like	Others	BRAF-like-A
TCGA-ET-A3BO	Tumor	3.7	2010	44	Female	White	Yes	Tall cell variant PTC	Thyroid Papillary Carcinoma - Tall Cell (>= 50% tall cell features)	Left	Multifocal	5.27	I	7th	T3	N1a	MX	R1	Minimal	2.5	No	0	178	0	178	178	[Not Applicable]	Lymphocytic Thyroiditis|Other, specify	10	2	No	-0.916751	-0.53578	BRAF-like	BRAF-V600E	BRAF-like-B
TCGA-ET-A3BP	Tumor	1.5	2008	34	Female	Unknown	No	classic PTC	Thyroid Papillary Carcinoma - Classical/usual	Left	Multifocal	3.85	I	6th	T2	N1a	MX	R0	None	2.5	No	0	127	0	127	127	[Not Applicable]	Normal	3	2	No	-0.300041	-0.513483	BRAF-like	BRAF-V600E	BRAF-like-A
TCGA-ET-A3BS	Tumor	4.2	2010	42	Male	Non-white	Yes	classic PTC	Thyroid Papillary Carcinoma - Classical/usual	Left	Multifocal	5.01	I	7th	T3	N1a	MX	R0	Minimal	5.5	No	0	169	0	169	169	[Not Applicable]	Lymphocytic Thyroiditis	17	8	No	-0.90645	-0.917811	BRAF-like	BRAF-V600E	BRAF-like-A
TCGA-ET-A3BT	Tumor	4.5	2007	60	Female	White	No	Tall cell variant PTC	Thyroid Papillary Carcinoma - Tall Cell (>= 50% tall cell features)	Isthmus	Unifocal	5.55	IVA	6th	T2	N1b	MX	R0	None	2.5	No	0	752	0	752	752	[Not Applicable]	Other, specify	7	2	No	-0.937009	-0.255002	BRAF-like	BRAF-V600E	BRAF-like-B
TCGA-ET-A3BU	Tumor	1.28	2008	28	Male	White	No	classic PTC	Thyroid Papillary Carcinoma - Classical/usual	Left	Multifocal	3.52	I	6th	T1	N1a	MX	R0	None	1.4	No	0	39	0	39	39	[Not Applicable]	Normal	9	6	No	-0.82183	0.30518	BRAF-like	BRAF-V600E	BRAF-like-A
TCGA-ET-A3BV	Tumor	4.15	2008	47	Female	White	No	classic PTC	Thyroid Papillary Carcinoma - Classical/usual	Left	Unifocal	4.96	III	6th	T2	N1a	MX	R0	None	4	No	1	1204	0	1204	56	[Not Applicable]	Normal	17	2	No	-0.908714	-0.84828	BRAF-like	BRAF-V600E	BRAF-like-B
TCGA-ET-A3BW	Tumor	1.64	2011	30	Female	White	No	classic PTC	Thyroid Papillary Carcinoma - Classical/usual	Left	Multifocal	4.06	I	7th	T2	NX	MX	R0	None	3.2	No	0	72	0	72	72	[Not Applicable]	Normal	[Not Available]	[Not Available]	No	0.233369	0.361604	RAS-like	BRAF-V600E	BRAF-like-A
TCGA-ET-A3BX	Tumor	2	2010	24	Male	Unknown	No	classic PTC	Thyroid Papillary Carcinoma - Classical/usual	Left	Unifocal	4.6	I	7th	T3	N1a	MX	R0	Minimal	5	No	0	137	0	137	137	[Not Applicable]	Normal	4	1	No	-0.94123	-0.640252	BRAF-like	BRAF-V600E	BRAF-like-B
TCGA-ET-A3DO	Tumor	1.5	2005	33	Female	White	No	classic PTC	Thyroid Papillary Carcinoma - Classical/usual	Right	Multifocal	3.85	I	6th	T2	NX	MX	R0	None	2.5	No	1	570	0	570	2095	[Not Applicable]	Normal	[Not Available]	[Not Available]	No	-0.908632	-1.27151	BRAF-like	BRAF-V600E	BRAF-like-B
TCGA-ET-A3DP	Tumor	3.65	2007	43	Female	Non-white	No	classic PTC	Thyroid Papillary Carcinoma - Classical/usual	Left	Unifocal	4.19	I	6th	T2	NX	MX	R0	None	2.5	No	0	1536	0	1536	1536	[Not Applicable]	Normal	[Not Available]	[Not Available]	No	-0.607423	-0.00359082	BRAF-like	BRAF-V600E	BRAF-like-A
TCGA-ET-A3DQ	Tumor	3.35	2008	43	Female	White	No	Follicular variant PTC	Thyroid Papillary Carcinoma - Follicular (>= 99% follicular patterned)	Right	Multifocal	3.74	I	6th	T1	N0	MX	R0	None	1	No	0	1367	0	1367	1367	[Not Applicable]	Other, specify	2	0	No	0.350993	0.0647091	RAS-like	Others	BRAF-like-A
TCGA-ET-A3DR	Tumor	3.34	2008	42	Female	White	No	classic PTC	Thyroid Papillary Carcinoma - Classical/usual	Left	Unifocal	3.72	I	6th	T1	N1a	MX	R0	None	1.2	No	0	65	0	65	65	[Not Applicable]	Normal	6	5	No	-0.634011	0.506712	BRAF-like	Others	BRAF-like-A
TCGA-ET-A3DS	Tumor	1.16	2009	33	Female	White	Yes	classic PTC	Thyroid Papillary Carcinoma - Classical/usual	Right	Unifocal	3.34	I	6th	T1	N0	MX	R0	None	0.8	No	0	9	0	9	9	[Not Applicable]	Lymphocytic Thyroiditis|Other, specify	8	0	No	0.465596	1.37167	RAS-like	Others	RAS-like
TCGA-ET-A3DT	Tumor	1.5	2011	23	Female	White	No	classic PTC	Thyroid Papillary Carcinoma - Classical/usual	Left	Unifocal	3.85	I	7th	T2	N1a	MX	R0	None	2.5	No	0	145	0	145	145	[Not Applicable]	Other, specify	4	1	No	-0.898333	-0.94163	BRAF-like	BRAF-V600E	BRAF-like-B
TCGA-ET-A3DU	Tumor	1.28	2009	21	Female	White	No	classic PTC	Thyroid Papillary Carcinoma - Classical/usual	Left	Unifocal	4.52	I	6th	T1	N1a	MX	R1	None	1.4	No	0	139	0	139	139	[Not Applicable]	Normal	2	1	No	-0.857317	-1.61612	BRAF-like	BRAF-V600E	BRAF-like-B
TCGA-ET-A3DV	Tumor	5.24	2001	68	Female	White	No	Follicular variant PTC	Thyroid Papillary Carcinoma - Follicular (>= 99% follicular patterned)	Right	Unifocal	6.7	II	5th	T3	N0	MX	R0	Minimal	4.2	No	0	3424	0	3424	3424	[Not Applicable]	Normal	1	0	No	0.0930284	0.80664	RAS-like	Others	RAS-like
TCGA-ET-A3DW	Tumor	4.74	2003	64	Male	Non-white	No	Tall cell variant PTC	Thyroid Papillary Carcinoma - Tall Cell (>= 50% tall cell features)	Right	Unifocal	5.93	III	6th	T2	N1	MX	R0	None	2.7	No	0	752	0	752	752	[Not Applicable]	Normal	1	1	No	-0.688173	-0.800651	BRAF-like	BRAF-V600E	BRAF-like-B
TCGA-ET-A40P	Tumor	1.64	2011	32	Female	White	No	Follicular variant PTC	Thyroid Papillary Carcinoma - Follicular (>= 99% follicular patterned)	Right	Unifocal	4.06	I	7th	T2	N0	MX	R0	None	3.2	No	0	98	0	98	98	[Not Applicable]	Normal	1	0	No	0.412709	0.190621	RAS-like	RAS	RAS-like
TCGA-ET-A40Q	Tumor	1.5	2011	38	Male	White	No	Tall cell variant PTC	Thyroid Papillary Carcinoma - Tall Cell (>= 50% tall cell features)	Right	Multifocal	3.85	I	7th	T3	N1b	MX	R0	Minimal	2.5	No	0	218	0	218	218	[Not Applicable]	Normal	40	19	No	-0.928445	-1.05961	BRAF-like	BRAF-V600E	BRAF-like-B
TCGA-ET-A40R	Tumor	1.6	2011	24	Female	White	No	Follicular variant PTC	Thyroid Papillary Carcinoma - Follicular (>= 99% follicular patterned)	Left	Unifocal	4	I	7th	T2	N1a	MX	Unknown	None	3	No	0	146	0	146	146	[Not Applicable]	Normal	20	7	No	-0.393298	0.588289	BRAF-like	Others	BRAF-like-A
TCGA-ET-A40S	Tumor	4.6	2011	62	Male	White	Yes	classic PTC	Thyroid Papillary Carcinoma - Classical/usual	Left	Multifocal	5.71	II	7th	T2	N0	MX	Unknown	None	2.5	No	0	153	0	153	153	[Not Applicable]	Lymphocytic Thyroiditis	12	0	No	0.0555461	-0.330472	RAS-like	Others	BRAF-like-A
TCGA-ET-A40T	Tumor	1.56	2012	26	Female	White	No	classic PTC	Thyroid Papillary Carcinoma - Classical/usual	Isthmus	Unifocal	3.94	I	7th	T2	N1a	MX	Unknown	None	2.8	No	0	65	0	65	65	[Not Applicable]	Normal	15	3	No	-0.947203	-0.00567214	BRAF-like	Others	BRAF-like-A
TCGA-ET-A4KN	Tumor	3.95	2012	51	Female	White	No	Tall cell variant PTC	Thyroid Papillary Carcinoma - Tall Cell (>= 50% tall cell features)	Right	Unifocal	4.68	III	7th	T3	N0	MX	R0	Minimal	2	Yes	0	122	0	122	122	[Not Applicable]	Normal	4	0	No	-0.767988	-2.93798	BRAF-like	Others	BRAF-like-B
TCGA-ET-A4KQ	Tumor	4.05	2012	45	Female	White	No	Follicular variant PTC	Thyroid Papillary Carcinoma - Follicular (>= 99% follicular patterned)	Right	Unifocal	4.8	II	7th	T2	NX	MX	R0	None	4	No	0	59	0	59	59	[Not Applicable]	Nodular Hyperplasia	[Not Available]	[Not Available]	No	0.705894	0.914094	RAS-like	Others	RAS-like
TCGA-FE-A22Z	Tumor	6.35	2007	61	Female	White	No	Follicular variant PTC	Thyroid Papillary Carcinoma - Follicular (>= 99% follicular patterned)	Left	Unifocal	7.83	IVA	6th	T4a	N1	MX	R0	Gross	6.5	No	1	2072	0	2093	1566	[Not Applicable]	Normal	6	5	No	-0.949697	-1.00648	BRAF-like	BRAF-V600E	BRAF-like-B
TCGA-FE-A230	Tumor	1.88	2006	30	Female	White	Yes	classic PTC	Thyroid Papillary Carcinoma - Classical/usual	Left	Unifocal	4.42	I	6th	T3	N1a	MX	R0	None	4.4000000000000004	No	0	1442	0	1442	1442	[Not Applicable]	Lymphocytic Thyroiditis	3	3	No	-0.838329	-0.977208	BRAF-like	BRAF-V600E	BRAF-like-B
TCGA-FE-A231	Tumor	6.38	2010	70	Male	White	Yes	classic PTC	Thyroid Papillary Carcinoma - Classical/usual	Right	Unifocal	8.42	IVA	7th	T3	N1b	MX	R0	None	9.4	No	0	374	0	374	374	[Not Applicable]	Lymphocytic Thyroiditis|Nodular Hyperplasia	31	16	No	-0.888789	-1.00223	BRAF-like	BRAF-V600E	BRAF-like-B
TCGA-FE-A232	Tumor	3.9	2007	44	Female	White	Yes	classic PTC	Thyroid Papillary Carcinoma - Classical/usual	Right	Unifocal	4.57	I	6th	T3	NX	MX	R0	Minimal	3.5	No	0	1346	0	1346	1346	[Not Applicable]	Lymphocytic Thyroiditis|Other, specify	0	0	No	-0.94496	-0.0160834	BRAF-like	BRAF-V600E	BRAF-like-B
TCGA-FE-A233	Tumor	1.46	2007	18	Female	White	No	classic PTC	Thyroid Papillary Carcinoma - Classical/usual	Right	Unifocal	3.79	I	6th	T2	NX	MX	R0	None	2.2999999999999998	No	0	751	0	751	751	[Not Applicable]	Normal	0	0	No	-0.942662	-0.308761	BRAF-like	BRAF-V600E	BRAF-like-A
TCGA-FE-A234	Tumor	1.66	2007	26	Female	White	No	classic PTC	Thyroid Papillary Carcinoma - Classical/usual	Right	Unifocal	4.09	I	6th	T2	N1	MX	R0	None	3.3	No	0	1333	0	1333	1333	[Not Applicable]	Normal	2	2	No	-0.926778	-0.594448	BRAF-like	BRAF-V600E	BRAF-like-B
TCGA-FE-A235	Tumor	1.6	2002	26	Female	White	Yes	classic PTC	Thyroid Papillary Carcinoma - Classical/usual	Isthmus	Multifocal	4	I	5th	T2	N1	MX	R0	None	3	No	0	3130	0	3130	3130	[Not Applicable]	Lymphocytic Thyroiditis	4	3	No	-0.360236	-0.343699	BRAF-like	BRAF-V600E	BRAF-like-A
TCGA-FE-A236	Tumor	1.7	2004	33	Male	White	No	classic PTC	Thyroid Papillary Carcinoma - Classical/usual	Left	Multifocal	4.15	I	6th	T2	N1	MX	R0	None	3.5	No	0	2031	0	2031	2031	[Not Applicable]	Normal	5	5	No	-0.930353	-0.414276	BRAF-like	BRAF-V600E	BRAF-like-A
TCGA-FE-A237	Tumor	1.7	2005	19	Female	White	No	classic PTC	Thyroid Papillary Carcinoma - Classical/usual	Bilateral	Multifocal	4.15	I	6th	T2	N1	MX	R0	Minimal	3.5	No	0	2292	0	2292	2292	[Not Applicable]	Normal	5	3	No	-0.946165	-0.302895	BRAF-like	BRAF-V600E	BRAF-like-B
TCGA-FE-A238	Tumor	1.78	2005	36	Female	White	No	classic PTC	Thyroid Papillary Carcinoma - Classical/usual	Bilateral	Multifocal	4.27	I	6th	T3	N0	MX	R0	Minimal	3.9	No	0	1215	0	1215	1215	[Not Applicable]	Normal	1	0	No	-0.927284	-0.0848734	BRAF-like		BRAF-like-B
TCGA-FE-A239	Tumor	6	2005	82	Male	White	No	classic PTC	Thyroid Papillary Carcinoma - Classical/usual	Right	Unifocal	7.91	III	6th	T3	N0	MX	R0	None	4.5	No	0	1023	1	1023	[Not Available]	1023	Normal	2	0	No	0.248319	0.575024	RAS-like	Others	RAS-like
TCGA-FE-A23A	Tumor	1.54	2006	27	Female	White	Yes	classic PTC	Thyroid Papillary Carcinoma - Classical/usual	Right	Unifocal	3.91	I	6th	T2	N0	MX	R0	None	2.7	No	0	1908	0	1908	1908	[Not Applicable]	Lymphocytic Thyroiditis	13	0	No	-0.925252	-1.21317	BRAF-like	BRAF-V600E	BRAF-like-B
TCGA-FE-A3PA	Tumor	4.8	2002	16	Male	White	No	Follicular variant PTC	Thyroid Papillary Carcinoma - Follicular (>= 99% follicular patterned)	Left	Unifocal	8.3	II	5th	T4	N0	M1	R2	Minimal	4	No	0	2872	0	2872	2872	[Not Applicable]	Normal	[Not Available]	[Not Available]	No	-0.230047	-0.065408	BRAF-like	Others	BRAF-like-B
TCGA-FE-A3PB	Tumor	1.2	2004	33	Female	White	Yes	classic PTC	Thyroid Papillary Carcinoma - Classical/usual	Right	Unifocal	3.4	I	6th	T3	N1a	MX	R0	Minimal	1	No	0	2590	0	2590	2590	[Not Applicable]	Lymphocytic Thyroiditis	5	5	No	-0.933299	-1.17286	BRAF-like	BRAF-V600E	BRAF-like-B
TCGA-FE-A3PC	Tumor	2.04	2006	37	Female	White	Yes	classic PTC	Thyroid Papillary Carcinoma - Classical/usual	Left	Unifocal	4.66	I	6th	T3	N1	MX	R0	None	5.2	No	0	1868	0	1868	1868	[Not Applicable]	Lymphocytic Thyroiditis|Nodular Hyperplasia|Other, specify	19	19	No	-0.954582	-0.605786	BRAF-like	BRAF-V600E	BRAF-like-B
TCGA-FE-A3PD	Tumor	1.46	2006	17	Female	White	Yes	Follicular variant PTC	Thyroid Papillary Carcinoma - Follicular (>= 99% follicular patterned)	Left	Unifocal	3.79	I	6th	T2	N0	MX	R0	None	2.2999999999999998	No	0	1913	0	1913	1913	[Not Applicable]	Lymphocytic Thyroiditis	3	0	No	-0.574398	0.159828	BRAF-like	Others	BRAF-like-A
TCGA-FK-A3S3	Tumor	3.65	2008	43	Female	Non-white	No	Follicular variant PTC	Thyroid Papillary Carcinoma - Follicular (>= 99% follicular patterned)	Left	Multifocal	4.19	I	6th	T3	N1b	MX	R0	Minimal	2.5	Yes	0	1401	0	1401	1401	[Not Applicable]	Normal	11	4	No	0.0823762	0.000625517	RAS-like	Others	BRAF-like-A
TCGA-FK-A3SB	Tumor	1.4	2008	28	Female	Non-white	No	classic PTC	Thyroid Papillary Carcinoma - Classical/usual	Right	Unifocal	3.7	I	6th	T3	N1a	MX	R0	Minimal	2	No	0	124	0	124	124	[Not Applicable]	Normal	14	2	No	-0.42459	0.323493	BRAF-like	BRAF-V600E	BRAF-like-A
TCGA-FK-A3SD	Tumor	Unknown	2009	61	Female	White	Yes	classic PTC	Thyroid Papillary Carcinoma - Classical/usual	Left	Unifocal	Unavailable	I	6th	T1	N0	M0	R0	Unknown	0.1	No	0	27	0	27	27	[Not Applicable]	Lymphocytic Thyroiditis	[Not Available]	[Not Available]	No	0.499442	0.789912	RAS-like	Others	RAS-like
TCGA-FK-A3SE	Tumor	1.7	2008	31	Female	Non-white	No	classic PTC	Thyroid Papillary Carcinoma - Classical/usual	Bilateral	Multifocal	4.15	I	6th	T2	N1a	MX	R0	None	3.5	Yes	0	670	0	670	670	[Not Applicable]	Normal	8	2	No	-0.408395	-0.0305118	BRAF-like	Others	BRAF-like-A
TCGA-FK-A3SG	Tumor	1.64	2008	21	Female	White	No	classic PTC	Thyroid Papillary Carcinoma - Classical/usual	Right	Multifocal	4.06	I	6th	T2	N1b	MX	R0	None	3.2	No	0	28	0	28	28	[Not Applicable]	Normal	14	6	No	-0.863862	-0.209406	BRAF-like	Others	BRAF-like-A
TCGA-FK-A3SH	Tumor	4.1	2008	50	Female	White	No	classic PTC	Thyroid Papillary Carcinoma - Classical/usual	Bilateral	Multifocal	4.9	III	6th	T2	N1a	MX	R0	None	3	Yes	0	1463	0	1463	1463	[Not Applicable]	Normal	8	2	No	-0.662198	-0.70171	BRAF-like	BRAF-V600E	BRAF-like-B
TCGA-FK-A4UB	Tumor	3.95	2005	51	Male	White	No	classic PTC	Thyroid Papillary Carcinoma - Classical/usual	Right	Multifocal	5.68	III	6th	T3	N1a	MX	R1	Minimal	2	Yes	0	2773	0	2773	2773	[Not Applicable]	Normal	85	20	No	-0.0276178	-0.129516	BRAF-like	Others	BRAF-like-B
TCGA-FY-A2QD	Tumor	5.25	2011	61	Female	Non-white	Unknown	classic PTC	Thyroid Papillary Carcinoma - Classical/usual	Left	Multifocal	6.68	I	7th	T1	N0	MX	Unknown	None	6	No	0	38	0	38	38	[Not Applicable]	[Not Available]	3	0	No	0.502907	1.08469	RAS-like	Others	RAS-like
TCGA-FY-A3BL	Tumor	Unknown	2011	29	Male	White	Unknown	classic PTC	Thyroid Papillary Carcinoma - Classical/usual	Right	Unknown	Unavailable	I	7th	T1	NX	M0	R0	None	[Not Available]	No	0	35	0	35	35	[Not Applicable]	[Not Available]	[Not Available]	[Not Available]	No	-0.957983	-0.440692	BRAF-like	BRAF-V600E	BRAF-like-A
TCGA-FY-A3I4	Tumor	1.76	2011	34	Female	White	Yes	classic PTC	Thyroid Papillary Carcinoma - Classical/usual	Right	Unifocal	4.24	I	7th	T2	N0	M0	R0	None	3.8	No	0	34	0	34	34	[Not Applicable]	Lymphocytic Thyroiditis	1	0	No	-0.891227	0.434807	BRAF-like	BRAF-V600E	BRAF-like-A
TCGA-FY-A3NM	Tumor	Unknown	2011	48	Female	White	No	classic PTC	Thyroid Papillary Carcinoma - Classical/usual	Bilateral	Multifocal	Unavailable	III	7th	T3	N0	MX	R0	Minimal	[Not Available]	No	0	30	0	30	30	[Not Applicable]	Other, specify	6	0	No	0.461018	1.22352	RAS-like	Others	RAS-like
TCGA-FY-A3NN	Tumor	3.8	2011	48	Female	Unknown	No	classic PTC	Thyroid Papillary Carcinoma - Classical/usual	Right	Unifocal	4.44	III	7th	T1b	N1a	MX	R0	None	2	No	0	0	0	0	0	[Not Applicable]	Normal	4	2	No	-0.269146	-0.420849	BRAF-like	BRAF-V600E	BRAF-like-A
TCGA-FY-A3NP	Tumor	4.85	2011	69	Male	White	No	Follicular variant PTC	Thyroid Papillary Carcinoma - Follicular (>= 99% follicular patterned)	Right	Unifocal	6.12	I	7th	T1	N0	M0	R0	None	2	No	0	18	0	18	18	[Not Applicable]	Normal	[Not Available]	[Not Available]	No	0.793216	1.07899	RAS-like	RAS	RAS-like
TCGA-FY-A3ON	Tumor	1.5	2011	20	Male	White	Yes	classic PTC	Thyroid Papillary Carcinoma - Classical/usual	Bilateral	Multifocal	3.85	I	7th	T2	N1	MX	R0	None	2.5	No	0	46	0	46	46	[Not Applicable]	Lymphocytic Thyroiditis	4	1	No	-0.664472	0.108361	BRAF-like	BRAF-V600E	BRAF-like-A
TCGA-FY-A3R6	Tumor	4.29	2011	57	Female	White	Yes	classic PTC	Thyroid Papillary Carcinoma - Classical/usual	Left	Multifocal	5.22	IVA	7th	T2	N1b	MX	R0	None	2.2000000000000002	No	0	23	0	23	23	[Not Applicable]	Lymphocytic Thyroiditis	30	5	No	-0.357615	-0.177457	BRAF-like	Others	BRAF-like-A
TCGA-FY-A3R7	Tumor	3.9	2012	50	Female	White	Yes	classic PTC	Thyroid Papillary Carcinoma - Classical/usual	Bilateral	Multifocal	4.6	III	7th	T3	N1a	MX	Unknown	Minimal	2	No	0	1	0	1	1	[Not Applicable]	Lymphocytic Thyroiditis	2	2	No	-0.445075	0.546718	BRAF-like	BRAF-V600E	BRAF-like-A
TCGA-FY-A3R8	Tumor	4.44	2012	62	Female	White	Unknown	classic PTC	Thyroid Papillary Carcinoma - Classical/usual	Left	Unifocal	5.47	III	7th	T3	NX	MX	R0	Minimal	1.7	Yes	0	142	0	142	142	[Not Applicable]	[Not Available]	[Not Available]	[Not Available]	No	-0.961269	-0.721624	BRAF-like	BRAF-V600E	BRAF-like-B
TCGA-FY-A3R9	Tumor	4.44	2011	66	Female	White	Unknown	classic PTC	Thyroid Papillary Carcinoma - Classical/usual	Bilateral	Multifocal	5.49	I	7th	T1a	N0	MX	R0	None	0.7	No	0	66	0	66	66	[Not Applicable]	[Not Available]	1	0	No	0.712164	0.130729	RAS-like	RAS	RAS-like
TCGA-FY-A3RA	Tumor	1.8	2011	21	Female	White	No	classic PTC	Thyroid Papillary Carcinoma - Classical/usual	Left	Unifocal	4.3	I	7th	T2	NX	MX	R0	None	4	Yes	0	278	0	278	278	[Not Applicable]	Normal	[Not Available]	[Not Available]	No	-0.927128	-0.450423	BRAF-like	BRAF-V600E	BRAF-like-A
TCGA-FY-A3TY	Tumor	4.89	2012	61	Female	Unknown	No	classic PTC	Thyroid Papillary Carcinoma - Classical/usual	Right	Unifocal	6.14	III	7th	T3	N0	MX	R0	Minimal	4.2	No	0	9	0	9	9	[Not Applicable]	Normal	6	0	No	-0.894062	-0.0992724	BRAF-like	BRAF-V600E	BRAF-like-A
TCGA-FY-A3W9	Tumor	4.76	2012	66	Female	White	Unknown	Follicular variant PTC	Thyroid Papillary Carcinoma - Follicular (>= 99% follicular patterned)	Left	Unifocal	6.97	II	7th	T2	N0	MX	R1	None	2.2999999999999998	No	0	23	0	23	23	[Not Applicable]	[Not Available]	1	0	No	0.650219	1.14064	RAS-like	RAS	RAS-like
TCGA-FY-A3WA	Tumor	3.7	2012	52	Female	White	No	Follicular variant PTC	Thyroid Papillary Carcinoma - Follicular (>= 99% follicular patterned)	Right	Unifocal	4.31	I	7th	T1a	NX	MX	R0	None	0.5	No	0	30	0	30	30	[Not Applicable]	Nodular Hyperplasia	[Not Available]	[Not Available]	No	0.572291	1.34066	RAS-like	Others	RAS-like
TCGA-FY-A3YR	Tumor	4.54	2012	64	Female	White	Unknown	classic PTC	Thyroid Papillary Carcinoma - Classical/usual	Right	Unifocal	5.63	III	7th	T3	N1a	MX	R0	Minimal	1.7	Yes	0	209	0	209	209	[Not Applicable]	[Not Available]	11	4	No	-0.931424	-1.18191	BRAF-like	BRAF-V600E	BRAF-like-B
TCGA-FY-A40K	Tumor	3.5	2012	46	Female	White	No	classic PTC	Thyroid Papillary Carcinoma - Classical/usual	Right	Multifocal	3.98	I	7th	T1a	N0	MX	R0	None	1	Yes	0	126	0	126	126	[Not Applicable]	Normal	4	0	No	-0.733047	0.294611	BRAF-like	BRAF-V600E	BRAF-like-A
TCGA-FY-A40L	Tumor	5.09	2012	55	Female	White	Unknown	classic PTC	Thyroid Papillary Carcinoma - Classical/usual	Bilateral	Multifocal	5.91	IVA	7th	T4a	N1b	MX	Unknown	Gross	1.7	Yes	0	200	0	200	200	[Not Applicable]	[Not Available]	3	2	No	-0.924615	-0.654188	BRAF-like	BRAF-V600E	BRAF-like-B
TCGA-FY-A40M	Tumor	3.89	2012	51	Female	White	No	classic PTC	Thyroid Papillary Carcinoma - Classical/usual	Bilateral	Multifocal	4.59	I	7th	T1b	N0	MX	R0	None	1.7	Yes	0	138	0	138	138	[Not Applicable]	Normal	5	0	No	0.119843	-0.818706	RAS-like	Others	RAS-like
TCGA-FY-A40N	Tumor	3.93	2012	55	Female	White	Unknown	Follicular variant PTC	Thyroid Papillary Carcinoma - Follicular (>= 99% follicular patterned)	Bilateral	Multifocal	4.67	I	7th	T1a	N0	MX	R0	None	0.9	No	0	27	0	27	27	[Not Applicable]	[Not Available]	3	0	No	0.463378	0.634389	RAS-like	Others	BRAF-like-A
TCGA-FY-A4B0	Tumor	5	2012	76	Male	White	No	classic PTC	Thyroid Papillary Carcinoma - Classical/usual	Bilateral	Multifocal	7.38	I	7th	T1a	NX	MX	R1	None	1	No	0	0	0	0	0	[Not Applicable]	Nodular Hyperplasia	[Not Available]	[Not Available]	No	0.498575	0.882265	RAS-like	Others	RAS-like
TCGA-FY-A4B3	Tumor	3.97	2012	51	Male	White	Unknown	classic PTC	Thyroid Papillary Carcinoma - Classical/usual	Isthmus	Multifocal	5.71	III	7th	T3	N1a	MX	R1	Minimal	2.1	No	0	41	0	41	41	[Not Applicable]	[Unknown]	4	4	No	-0.921235	-0.0989948	BRAF-like	BRAF-V600E	BRAF-like-A
TCGA-FY-A4B4	Tumor	4.46	2012	62	Female	White	Unknown	classic PTC	Thyroid Papillary Carcinoma - Classical/usual	Right	Unifocal	6.5	III	7th	T1b	N1a	MX	R1	None	1.8	No	0	35	0	35	35	[Not Applicable]	[Unknown]	3	2	No	-0.935051	-0.345245	BRAF-like	BRAF-V600E	BRAF-like-A
TCGA-FY-A76V	Tumor	4.32	2013	54	Male	Non-white	No	classic PTC	Thyroid Papillary Carcinoma - Classical/usual	Isthmus	Multifocal	5.25	II	7th	T2	NX	MX	R0	None	3.1	No	0	51	0	51	51	[Not Applicable]	Normal	[Not Available]	[Not Available]	No	0.0889753	0.679635	RAS-like	Others	BRAF-like-A
TCGA-GE-A2C6	Tumor	1.44	2011	33	Female	White	No	classic PTC	Thyroid Papillary Carcinoma - Classical/usual	Right	Unifocal	3.76	I	7th	T2	N1b	MX	Unknown	None	2.2000000000000002	No	0	206	0	206	206	[Not Applicable]	Normal	23	14	No	-0.952323	-0.0897646	BRAF-like	BRAF-V600E	BRAF-like-A
TCGA-H2-A26U	Tumor	Unknown	2011	54	Female	White	No	classic PTC	Thyroid Papillary Carcinoma - Classical/usual	Bilateral	Multifocal	Unavailable	III	7th	T3	N0	MX	Unknown	Minimal	[Not Available]	No	0	106	0	106	106	[Not Applicable]	Other, specify	7	0	No	-0.877174	-0.688668	BRAF-like	BRAF-V600E	BRAF-like-B
TCGA-H2-A2K9	Tumor	Unknown	2011	25	Male	White	No	classic PTC	Thyroid Papillary Carcinoma - Classical/usual	Bilateral	Multifocal	Unavailable	I	7th	T2	N1b	MX	Unknown	None	[Not Available]	No	0	145	0	145	145	[Not Applicable]	Other, specify	14	11	No	0.6501	0.962089	RAS-like	RAS	RAS-like
TCGA-H2-A3RH	Tumor	3.39	2011	41	Female	White	No	Follicular variant PTC	Thyroid Papillary Carcinoma - Follicular (>= 99% follicular patterned)	Left	Multifocal	3.79	I	7th	T1b	N0	M0	Unknown	None	1.7	No	0	149	0	149	149	[Not Applicable]	Other, specify	3	0	No	0.57474	0.307232	RAS-like	Others	RAS-like
TCGA-H2-A3RI	Tumor	1.54	2011	29	Female	White	Unknown	classic PTC	Thyroid Papillary Carcinoma - Classical/usual	Left	Unifocal	3.91	I	7th	T3	N0	MX	Unknown	Minimal	2.7	No	0	91	0	91	91	[Not Applicable]	[Not Available]	5	0	No	-0.689241	-0.299033	BRAF-like	BRAF-V600E	BRAF-like-A
TCGA-H2-A421	Tumor	1.2	2012	34	Female	White	No	classic PTC	Thyroid Papillary Carcinoma - Classical/usual	Right	Unifocal	3.4	I	7th	T1b	N1a	M0	Unknown	None	1	Yes	0	67	0	67	67	[Not Applicable]	Other, specify	3	2	No	-0.93496	-0.873493	BRAF-like	BRAF-V600E	BRAF-like-B
TCGA-H2-A422	Tumor	Unknown	2012	40	Female	White	No	classic PTC	Thyroid Papillary Carcinoma - Classical/usual	Right	Unifocal	Unavailable	I	7th	T2	N0	MX	Unknown	None	[Not Available]	Yes	0	88	0	88	88	[Not Applicable]	Normal	3	0	No	-0.948298	-0.133913	BRAF-like	BRAF-V600E	BRAF-like-A
TCGA-IM-A3EB	Tumor	1.6	2008	32	Female	White	No	classic PTC	Thyroid Papillary Carcinoma - Classical/usual	Right	Unifocal	4	I	6th	T3	N1a	MX	R0	Minimal	3	No	0	1070	0	1070	1070	[Not Applicable]	Normal	12	3	No	-0.926116	-0.612908	BRAF-like	BRAF-V600E	BRAF-like-B
TCGA-IM-A3ED	Tumor	4.24	2008	58	Female	White	Yes	classic PTC	Thyroid Papillary Carcinoma - Classical/usual	Left	Unifocal	5.15	I	6th	T1	N0	MX	R0	None	1.7	No	0	939	0	939	939	[Not Applicable]	Lymphocytic Thyroiditis	9	0	No	-0.940813	0.0975555	BRAF-like	BRAF-V600E	BRAF-like-A
TCGA-IM-A3U2	Tumor	6.31	2012	89	Female	White	No	Tall cell variant PTC	Thyroid Papillary Carcinoma - Tall Cell (>= 50% tall cell features)	Bilateral	Multifocal	8.41	IVA	7th	T3	N1b	MX	R0	Minimal	4.3	No	0	81	0	81	81	[Not Applicable]	Normal	33	25	No	-0.922602	-1.06063	BRAF-like	BRAF-V600E	BRAF-like-B
TCGA-IM-A3U3	Tumor	4.01	2012	55	Female	White	No	Tall cell variant PTC	Thyroid Papillary Carcinoma - Tall Cell (>= 50% tall cell features)	Bilateral	Multifocal	4.79	I	7th	T1b	N0	MX	Unknown	None	1.3	No	0	100	0	100	100	[Not Applicable]	Normal	8	0	No	-0.943994	-0.614173	BRAF-like	BRAF-V600E	BRAF-like-B
TCGA-IM-A41Y	Tumor	4.7	2012	42	Female	White	No	Others	Diffuse sclerosing variant	Bilateral	Multifocal	5.76	I	7th	T3	N1a	MX	R0	Minimal	8	Yes	0	298	0	298	298	[Not Applicable]	Normal	18	4	No	-0.957509	-0.695683	BRAF-like	BRAF-V600E	BRAF-like-B
TCGA-IM-A41Z	Tumor	1.9	2012	37	Female	White	Yes	Follicular variant PTC	Thyroid Papillary Carcinoma - Follicular (>= 99% follicular patterned)	Bilateral	Multifocal	4.45	I	7th	T1b	N0	MX	R0	None	4.5	Yes	0	293	0	293	293	[Not Applicable]	Lymphocytic Thyroiditis	20	1	No	0.895634	0.255084	RAS-like		RAS-like
TCGA-IM-A420	Tumor	2	2012	39	Female	White	No	classic PTC	Thyroid Papillary Carcinoma - Classical/usual	Bilateral	Multifocal	4.6	I	7th	T2	N1a	MX	R0	None	5	No	0	90	0	90	90	[Not Applicable]	Normal	14	5	No	-0.835143	-0.927755	BRAF-like	BRAF-V600E	BRAF-like-B
TCGA-IM-A4EB	Tumor	1.6	2012	37	Male	White	No	Others	Diffuse sclerosing variant	Right	Multifocal	4	I	7th	T3	N1b	MX	R0	Minimal	3	Yes	0	263	0	263	263	[Not Applicable]	Normal	11	9	No	-0.94801	-0.978099	BRAF-like	BRAF-V600E	BRAF-like-B
TCGA-J8-A3NZ	Tumor	4.3	2011	52	Female	White	No	classic PTC	Thyroid Papillary Carcinoma - Classical/usual	Left	Unifocal	5.21	III	7th	T3	N1a	M0	R0	Minimal	3.5	No	0	68	0	68	68	[Not Applicable]	Normal	9	2	No	-0.938987	-0.682486	BRAF-like	BRAF-V600E	BRAF-like-B
TCGA-J8-A3O0	Tumor	1.56	2009	38	Male	White	No	classic PTC	Thyroid Papillary Carcinoma - Classical/usual	Right	Unifocal	3.94	I	6th	T2	N0	M0	R0	None	2.8	No	0	392	0	392	392	[Not Applicable]	Other, specify	3	0	No	0.605459	0.430363	RAS-like	RAS	RAS-like
TCGA-J8-A3O1	Tumor	2.3	2010	33	Female	White	No	classic PTC	Thyroid Papillary Carcinoma - Classical/usual	Left	Unifocal	5.05	I	7th	T3	N1b	M0	R0	None	6.5	No	0	415	0	415	415	[Not Applicable]	Normal	19	12	No	-0.805445	-1.11995	BRAF-like	Others	BRAF-like-B
TCGA-J8-A3O2	Tumor	1.7	2011	39	Male	White	No	classic PTC	Thyroid Papillary Carcinoma - Classical/usual	Bilateral	Multifocal	5.15	I	7th	T3	N1b	M0	R1	Minimal	3.5	No	0	41	0	41	41	[Not Applicable]	Normal	106	23	No	-0.789092	0.0390656	BRAF-like	BRAF-V600E	BRAF-like-A
TCGA-J8-A3YD	Tumor	3.65	2009	47	Female	White	No	classic PTC	Thyroid Papillary Carcinoma - Classical/usual	Right	Unifocal	4.21	III	6th	T1b	N1a	M0	R0	None	1.5	Yes	0	968	0	968	968	[Not Applicable]	Normal	6	2	No	-0.917852	0.617889	BRAF-like	BRAF-V600E	BRAF-like-A
TCGA-J8-A3YE	Tumor	1.7	2010	31	Female	White	No	classic PTC	Thyroid Papillary Carcinoma - Classical/usual	Left	Unifocal	4.15	I	7th	T3	N1	M0	R0	Minimal	3.5	Yes	0	847	0	847	847	[Not Applicable]	Normal	4	1	No	-0.784857	-0.626439	BRAF-like	BRAF-V600E	BRAF-like-A
TCGA-J8-A3YF	Tumor	5.25	2009	83	Male	White	No	classic PTC	Thyroid Papillary Carcinoma - Classical/usual	Bilateral	Multifocal	6.79	III	6th	T1	N1	M0	R0	None	0.5	Yes	0	751	0	751	751	[Not Applicable]	Other, specify	21	1	No	-0.965593	-0.913176	BRAF-like	BRAF-V600E	BRAF-like-B
TCGA-J8-A3YG	Tumor	4.2	2010	54	Female	White	No	classic PTC	Thyroid Papillary Carcinoma - Classical/usual	Bilateral	Multifocal	5.07	III	7th	T2	N1a	M0	R0	None	2.5	Yes	0	678	0	678	678	[Not Applicable]	Normal	9	6	No	-0.900417	-0.249251	BRAF-like	BRAF-V600E	BRAF-like-B
TCGA-J8-A3YH	Tumor	1.9	2012	39	Male	White	No	classic PTC	Thyroid Papillary Carcinoma - Classical/usual	Bilateral	Multifocal	4.45	I	7th	T3	N1b	M0	R0	None	4.5	Yes	0	175	0	175	175	[Not Applicable]	Normal	40	13	No	-0.549674	-0.141752	BRAF-like	BRAF-V600E	BRAF-like-A
TCGA-J8-A42S	Tumor	3.55	2012	45	Male	White	No	classic PTC	Thyroid Papillary Carcinoma - Classical/usual	Bilateral	Multifocal	4.05	III	7th	T1b	N1a	MX	R0	None	1.5	No	0	75	0	75	75	[Not Applicable]	Normal	1	1	No	-0.480179	0.0666563	BRAF-like	BRAF-V600E	BRAF-like-A
TCGA-J8-A4HW	Tumor	4.55	2012	59	Female	White	No	classic PTC	Thyroid Papillary Carcinoma - Classical/usual	Left	Multifocal	5.62	III	7th	T2	N1	M0	R0	None	3	Yes	0	79	0	79	79	[Not Applicable]	Normal	8	7	No	-0.816961	0.289978	BRAF-like	Others	BRAF-like-A
TCGA-J8-A4HY	Tumor	6.7	2012	68	Female	White	No	classic PTC	Thyroid Papillary Carcinoma - Classical/usual	Left	Unifocal	8.39	IVA	7th	T4a	N1b	MX	R0	Gross	6.5	No	0	6	0	6	6	[Not Applicable]	Normal	40	13	No	-0.92757	-0.203262	BRAF-like	BRAF-V600E	BRAF-like-A
TCGA-KS-A41F	Tumor	1.44	2002	37	Female	White	No	classic PTC	Thyroid Papillary Carcinoma - Classical/usual	Left	Unifocal	3.76	I	5th	T2	N1	M0	R0	None	2.2000000000000002	No	0	3680	0	3680	3680	[Not Applicable]	Normal	7	4	No	-0.579616	-1.59237	BRAF-like	BRAF-V600E	BRAF-like-B
TCGA-KS-A41I	Tumor	3.75	2002	47	Female	White	Yes	Follicular variant PTC	Thyroid Papillary Carcinoma - Follicular (>= 99% follicular patterned)	Right	Unifocal	4.36	I	5th	T1	N0	M0	R0	None	2	No	0	486	0	486	486	[Not Applicable]	Lymphocytic Thyroiditis	[Not Available]	0	No	-0.00405603	-0.955044	BRAF-like	RAS	BRAF-like-B
TCGA-KS-A41J	Tumor	1.46	2000	28	Female	White	Yes	classic PTC	Thyroid Papillary Carcinoma - Classical/usual	Left	Unifocal	3.79	I	5th	T2	N1	M0	R0	None	2.2999999999999998	No	0	477	0	477	477	[Not Applicable]	Lymphocytic Thyroiditis	2	2	No	-0.957788	-0.736721	BRAF-like	BRAF-V600E	BRAF-like-B
TCGA-KS-A41L	Tumor	1.64	2004	39	Female	White	No	Follicular variant PTC	Thyroid Papillary Carcinoma - Follicular (>= 99% follicular patterned)	Right	Unifocal	4.06	I	6th	T2	N0	M0	R0	None	3.2	No	0	2637	0	2637	2637	[Not Applicable]	Nodular Hyperplasia	3	0	No	0.659671	0.434895	RAS-like	Others	RAS-like
TCGA-KS-A4I1	Tumor	1.44	2012	37	Female	Non-white	No	classic PTC	Thyroid Papillary Carcinoma - Classical/usual	Right	Unifocal	4.76	I	7th	T2	N0	M0	R1	None	2.2000000000000002	Yes	0	183	0	183	183	[Not Applicable]	Normal	4	0	No	-0.570149	-0.875277	BRAF-like	BRAF-V600E	BRAF-like-B
TCGA-KS-A4I3	Tumor	Unknown	2011	41	Male	Non-white	No	classic PTC	Thyroid Papillary Carcinoma - Classical/usual	Left	Unifocal	Unavailable	I	7th	T3	N1	M0	R1	Unknown	1.5	Yes	0	378	0	378	378	[Not Applicable]	Normal	8	8	No	-0.925787	-0.363746	BRAF-like	BRAF-V600E	BRAF-like-A
TCGA-KS-A4I5	Tumor	3.69	2011	49	Female	White	No	classic PTC	Thyroid Papillary Carcinoma - Classical/usual	Right	Unifocal	4.28	IVA	7th	T1b	N1b	M0	R0	None	1.2	Yes	0	205	0	205	205	[Not Applicable]	Normal	2	0	No	-0.58658	-0.290559	BRAF-like	BRAF-V600E	BRAF-like-A
TCGA-KS-A4I7	Tumor	4.35	2011	61	Female	White	No	classic PTC	Thyroid Papillary Carcinoma - Classical/usual	Left	Unifocal	5.33	I	7th	T1b	N0	M0	R0	None	1.5	Yes	0	376	0	376	376	[Not Applicable]	Normal	4	0	No	-0.97127	-0.159911	BRAF-like	BRAF-V600E	BRAF-like-A
TCGA-KS-A4I9	Tumor	3.64	2007	46	Female	Non-white	No	classic PTC	Thyroid Papillary Carcinoma - Classical/usual	Isthmus	Unifocal	4.19	I	6th	T1b	N0	M0	R0	None	1.7	Yes	0	531	0	531	531	[Not Applicable]	Normal	5	0	No	-0.943716	-0.620082	BRAF-like	BRAF-V600E	BRAF-like-B
TCGA-KS-A4IB	Tumor	3.69	2007	41	Female	Non-white	Yes	classic PTC	Thyroid Papillary Carcinoma - Classical/usual	Left	Unifocal	4.24	I	6th	T2	N1	M0	R0	None	3.2	Yes	0	1964	0	1964	1964	[Not Applicable]	Lymphocytic Thyroiditis	7	2	No	-0.758211	-0.510069	BRAF-like	BRAF-V600E	BRAF-like-B
TCGA-KS-A4IC	Tumor	3.47	2011	45	Female	White	No	classic PTC	Thyroid Papillary Carcinoma - Classical/usual	Left	Unifocal	3.93	III	7th	T1b	N1a	M0	Unknown	None	1.1000000000000001	Yes	0	447	0	447	447	[Not Applicable]	Normal	4	2	No	-0.955822	-0.271846	BRAF-like	BRAF-V600E	BRAF-like-A
TCGA-KS-A4ID	Tumor	4.01	2010	55	Female	White	No	Follicular variant PTC	Thyroid Papillary Carcinoma - Follicular (>= 99% follicular patterned)	Right	Unifocal	4.79	I	7th	T1	N0	M0	R0	None	1.3	No	0	623	0	623	623	[Not Applicable]	Other, specify	13	0	No	-0.665723	-0.315122	BRAF-like	Others	BRAF-like-B
TCGA-L6-A4EP	Tumor	3.65	2010	41	Female	Non-white	No	classic PTC	Thyroid Papillary Carcinoma - Classical/usual	Right	Unifocal	4.18	I	7th	T2	N0	M0	R0	None	3	Yes	0	18	0	18	18	[Not Applicable]	Normal	1	0	No	-0.920345	-0.457244	BRAF-like	BRAF-V600E	BRAF-like-B
TCGA-L6-A4EQ	Tumor	4.05	2010	47	Male	White	No	classic PTC	Thyroid Papillary Carcinoma - Classical/usual	Isthmus	Unifocal	4.81	III	7th	T2	N1a	M0	R0	None	3.5	Yes	0	361	0	361	361	[Not Applicable]	Normal	1	1	No	-0.934024	-0.219365	BRAF-like	BRAF-V600E	BRAF-like-A
TCGA-L6-A4ET	Tumor	7.65	2011	49	Female	White	No	Follicular variant PTC	Thyroid Papillary Carcinoma - Follicular (>= 99% follicular patterned)	Right	Unifocal	8.72	IVC	7th	T3	NX	M1	R0	None	6	Yes	0	34	0	34	34	[Not Applicable]	Normal	[Not Available]	[Not Available]	No	-0.157203	-0.153371	BRAF-like	BRAF-V600E	BRAF-like-A
TCGA-L6-A4EU	Tumor	4.9	2012	58	Female	Non-white	No	Tall cell variant PTC	Thyroid Papillary Carcinoma - Tall Cell (>= 50% tall cell features)	Right	Multifocal	7.14	III	7th	T3	N1a	M0	R1	Minimal	5	Yes	0	22	0	22	22	[Not Applicable]	Normal	33	4	No	-0.90813	-0.982759	BRAF-like	BRAF-V600E	BRAF-like-B
TCGA-MK-A4N6	Tumor	Unknown	2011	35	Male	White	No	classic PTC	Thyroid Papillary Carcinoma - Classical/usual	Right	Unifocal	Unavailable	I	7th	T3	N1b	M0	R0	Unknown	8.1999999999999993	Yes	0	506	0	506	506	[Not Applicable]	Normal	77	40	No	-0.921064	-0.8804	BRAF-like	BRAF-V600E	BRAF-like-B
TCGA-MK-A4N7	Tumor	1.5	2011	20	Female	White	No	classic PTC	Thyroid Papillary Carcinoma - Classical/usual	Isthmus	Unifocal	3.85	I	7th	T2	N0	M0	R0	None	2.5	Yes	0	440	0	440	440	[Not Applicable]	Normal	2	0	No	-0.941624	-0.503991	BRAF-like	BRAF-V600E	BRAF-like-A
TCGA-MK-A4N9	Tumor	Unknown	2011	41	Female	White	No	classic PTC	Thyroid Papillary Carcinoma - Classical/usual	Bilateral	Multifocal	Unavailable	I	7th	T3	N1	M0	R0	Unknown	3	Yes	0	265	0	265	265	[Not Applicable]	Normal	9	1	No	-0.947569	-0.245483	BRAF-like	BRAF-V600E	BRAF-like-A
TCGA-MK-A84Z	Tumor	Unknown	2013	74	Male	Non-white	No	Follicular variant PTC	Thyroid Papillary Carcinoma - Follicular (>= 99% follicular patterned)	Right	Multifocal	Unavailable	III	7th	T3	NX	MX	Unknown	Unknown	1.5	No	0	334	0	334	334	[Not Applicable]	Nodular Hyperplasia	[Not Available]	[Not Available]	No	0.811796	0.687835	RAS-like	RAS	RAS-like
TCGA-QD-A8IV	Tumor	5.9	2013	50	Female	Non-white	Yes	classic PTC	Thyroid Papillary Carcinoma - Classical/usual	Unknown	Multifocal	7.6	IVA	7th	T3	N1b	MX	Unknown	Minimal	12	No	0	158	0	158	158	[Not Applicable]	Lymphocytic Thyroiditis|Other, specify	38	15	No	0.810477	1.0892	RAS-like	RAS	RAS-like

## Sheet: PRJEB11591 cohort
Accession of ENA	Sample ID	Type	AGES Score	Age at diagnosis	Sex	Pathology	Size (cm)	DFS status	Extrathyroidal extension	Focality	Hashimoto's thyroiditis	Distant metastasis	Distant metastatis site	AJCC TNM Stage	AJCC T	AJCC N	AJCC M	MACIS Score	Driver mutation	Mutation	BRS Score	Molecular subtype (Conventional)	TDS Score	Molecular subtype (Refined)
ERR1518718	FV01	Tumor	3.85	55	Male	Follicular variant PTC	0.5	None	None	Unifocal	No	No	.	III	T3	N0	M0	4.55	NRAS, p.Q61R	RAS	0.891861	RAS-like	0.344649	RAS-like
ERR1518720	FV02	Tumor	3.67	51	Female	Follicular variant PTC	0.6	None	None	Unifocal	No	No	.	I	T1	N0	M0	4.26	BRAF, p.V600E	BRAF-V600E	-0.932067	BRAF-like	0.061238	BRAF-like-B
ERR1518721	FV03	Tumor	4.05	57	Female	Follicular variant PTC	1	None	Minimal	Multifocal	Yes	No	.	III	T3	N1a	M0	5.86	BRAF, p.V600E	BRAF-V600E	-0.840415	BRAF-like	0.556137	BRAF-like-A
ERR1518723	FV05	Tumor	1.4	38	Female	Follicular variant PTC	2	None	None	Unifocal	No	No	.	I	T1	N0	M0	3.7	HRAS, p.Q61R	RAS	0.647362	RAS-like	0.840874	RAS-like
ERR1518724	FV06	Tumor	3.44	44	Female	Follicular variant PTC	1.2	None	None	Unifocal	No	No	.	I	T1	N0	M0	3.88	EZR-ERBB4	Others	0.60195	RAS-like	0.642576	RAS-like
ERR1518725	FV07	Tumor	4.26	60	Female	Follicular variant PTC	1.3	None	Minimal	Unifocal	Yes	No	.	III	T3	N0	M0	6.19	BRAF, p.V600E	BRAF-V600E	-0.958569	BRAF-like	-0.563627	BRAF-like-A
ERR1518726	FV08	Tumor	7.9	68	Female	Follicular variant PTC	2.5	Distant metastasis	None	Unifocal	No	Yes	lung	IV	T2	N1b	M1	7.19	ETV6-NTRK3	Others	-0.787474	BRAF-like	-0.424161	BRAF-like-B
ERR1518727	FV09	Tumor	8.73	73	Female	Follicular variant PTC	5.4	Distant metastasis	Gross	Unifocal	No	Yes	lung, pelvic bone	IV	T3	N1a	M1	9.46	NRAS, p.Q61K	RAS	-0.104415	BRAF-like	-0.501851	BRAF-like-A
ERR1518729	FV10	Tumor	1.12	34	Female	Follicular variant PTC	0.6	None	None	Unifocal	No	No	.	I	T1	Nx	M0	3.28	BRAF, p.V600E	BRAF-V600E	0.352376	RAS-like	0.807595	RAS-like
ERR1518730	FV11	Tumor	4.95	55	Male	Follicular variant PTC	6	None	None	Unifocal	Yes	No	.	III	T3	Nx	M0	6.2	Unknown	Others	-0.485652	BRAF-like	0.538477	RAS-like
ERR1518731	FV12	Tumor	4.41	61	Female	Follicular variant PTC	1.8	None	None	Unifocal	Yes	No	.	I	T1	N0	M0	5.42	Unknown	Others	0.901051	RAS-like	0.547588	RAS-like
ERR1518732	FV13	Tumor	3.36	40	Female	Follicular variant PTC	1.8	None	None	Unifocal	No	No	.	I	T1	N1a	M0	3.74	NRAS, p.Q61K	RAS	0.666288	RAS-like	0.508531	RAS-like
ERR1518733	FV14	Tumor	1.66	36	Male	Follicular variant PTC	3.3	None	None	Multifocal	No	No	.	I	T1	Nx	M0	4.09	HRAS, p.Q61K	RAS	0.441105	RAS-like	-0.220899	RAS-like
ERR1518734	FV15	Tumor	5.1	66	Female	Follicular variant PTC	4	None	None	Unifocal	Yes	No	.	II	T2	Nx	M0	6.48	Unknown	Others	0.701658	RAS-like	0.298845	RAS-like
ERR1518735	FV16	Tumor	4.15	51	Male	Follicular variant PTC	3	None	None	Unifocal	No	No	.	II	T2	N0	M0	4.98	Unknown	Others	0.494385	RAS-like	0.132925	RAS-like
ERR1518736	FV17	Tumor	1.28	25	Female	Follicular variant PTC	1.4	None	Minimal	Multifocal	No	No	.	I	T3	N1a	M0	5.52	FGFR2-KIAA1598	Others	-0.921772	BRAF-like	-0.728911	BRAF-like-A
ERR1518737	FV18	Tumor	5.09	75	Male	Follicular variant PTC	1.7	None	Minimal	Unifocal	No	No	.	III	T3	Nx	M0	7.51	BRAF, p.V600E	BRAF-V600E	-0.935535	BRAF-like	-0.547694	BRAF-like-B
ERR1518738	FV19	Tumor	3.94	56	Female	Follicular variant PTC	0.7	None	None	Unifocal	Yes	No	.	I	T1	N0	M0	4.69	BRAF, p.V600E	BRAF-V600E	0.424912	RAS-like	-0.0510958	RAS-like
ERR1518739	FV20	Tumor	4.45	59	Female	Follicular variant PTC	2.5	None	Minimal	Unifocal	Yes	No	.	III	T3	N1a	M0	6.47	CCDC6-RET	Others	0.86917	RAS-like	-0.595305	RAS-like
ERR1518740	FV21	Tumor	4.4	58	Male	Follicular variant PTC	2.5	None	None	Unifocal	No	No	.	II	T2	N0	M0	5.39	BRAF, p.V600E	BRAF-V600E	0.489747	RAS-like	-0.0116517	RAS-like
ERR1518741	FV22	Tumor	4.55	65	Female	Follicular variant PTC	1.5	None	None	Multifocal	No	No	.	I	T1	N0	M0	5.65	NRAS, p.Q61K	RAS	-0.0183469	BRAF-like	-0.0920946	RAS-like
ERR1518742	FV23	Tumor	3.51	43	Female	Follicular variant PTC	1.8	None	None	Unifocal	No	No	.	I	T1	N0	M0	3.98	NRAS, p.Q61R	RAS	0.449761	RAS-like	-0.684363	RAS-like
ERR1518743	FV24	Tumor	4.4	44	Female	Follicular variant PTC	6	None	None	Unifocal	No	No	pancreas	II	T3	Nx	M0	6.32	NRAS, p.Q61R	RAS	0.482356	RAS-like	-0.269544	BRAF-like-A
ERR1518744	FV25	Tumor	3.52	46	Female	Follicular variant PTC	1.1	None	None	Unifocal	No	No	.	I	T1	Nx	M0	4.01	NRAS, p.Q61K	RAS	0.872844	RAS-like	0.594753	RAS-like
ERR1518745	FV26	Tumor	3.94	52	Female	Follicular variant PTC	1.7	None	None	Unifocal	No	No	.	I	T1	N0	M0	4.67	NRAS, p.Q61R	RAS	0.794787	RAS-like	0.148656	RAS-like
ERR1518746	FV27	Tumor	1.4	38	Female	Follicular variant PTC	2	None	None	Unifocal	No	No	.	I	T1	Nx	M0	3.7	NRAS, p.Q61R	RAS	0.342274	RAS-like	-0.509832	RAS-like
ERR1518747	FV28	Tumor	4.53	65	Male	Follicular variant PTC	1.4	None	None	Unifocal	No	No	.	I	T1	Nx	M0	5.62	NRAS, p.Q61R	RAS	0.30417	RAS-like	0.635921	RAS-like
ERR1518748	FV29	Tumor	1.5	37	Female	Follicular variant PTC	2.5	None	None	Unifocal	Yes	No	.	I	T2	Nx	M0	3.85	THADA-LOC100505678	Others	-0.648356	BRAF-like	-0.210552	BRAF-like-B
ERR1518750	FV30	Tumor	5.44	44	Female	Follicular variant PTC	1.2	None	Gross	Multifocal	Yes	No	.	I	T3	N1a	M0	4.88	BRAF, p.V600E	BRAF-V600E	-0.85892	BRAF-like	-0.457448	BRAF-like-A
ERR1518752	FV31	Tumor	1.16	37	Female	Follicular variant PTC	0.8	None	Minimal	Unifocal	Yes	No	.	I	T3	N0	M0	4.34	BRAF, p.V600E	BRAF-V600E	0.697805	RAS-like	0.948867	RAS-like
ERR1518754	FV32	Tumor	3.84	54	Female	Follicular variant PTC	0.7	None	None	Multifocal	No	No	.	I	T1	N0	M0	4.53	BRAF, p.V600E	BRAF-V600E	0.387987	RAS-like	-0.431359	BRAF-like-A
ERR1518756	FV33	Tumor	3.34	44	Male	Follicular variant PTC	0.7	None	None	Unifocal	No	No	.	I	T1	N0	M0	3.73	BRAF, p.V600E	BRAF-V600E	-0.140703	BRAF-like	0.0819806	BRAF-like-A
ERR1518758	FV34	Tumor	1.28	28	Male	Follicular variant PTC	1.4	None	None	Unifocal	No	No	.	I	T1	Nx	M0	3.52	BRAF, p.V600E	BRAF-V600E	0.929466	RAS-like	0.613286	RAS-like
ERR1518760	FV35	Tumor	3.93	49	Male	Follicular variant PTC	2.4	None	None	Unifocal	No	No	.	II	T2	N0	M0	4.64	NRAS, p.Q61R	RAS	0.931257	RAS-like	-0.523909	RAS-like
ERR1518762	FV36	Tumor	4.3	58	Female	Follicular variant PTC	2	None	None	Multifocal	No	No	.	I	T1	Nx	M0	5.24	NRAS, p.Q61R	RAS	-0.575618	BRAF-like	0.00965674	BRAF-like-B
ERR1518764	FV37	Tumor	3.82	52	Female	Follicular variant PTC	1.1	None	Minimal	Multifocal	No	No	.	I	T3	Nx	M0	5.49	BRAF, p.V600E	BRAF-V600E	0.783414	RAS-like	0.413516	RAS-like
ERR1518766	FV38	Tumor	3.34	42	Male	Follicular variant PTC	1.2	None	None	Unifocal	No	No	.	I	T1	Nx	M0	3.72	HRAS, p.Q61R	RAS	0.818254	RAS-like	0.824366	RAS-like
ERR1518767	FV39	Tumor	6.27	61	Female	Follicular variant PTC	1.1	None	Gross	Multifocal	No	No	.	III	T3	N0	M0	6.21	NRAS, p.Q61K	RAS	-0.392292	BRAF-like	-0.0949267	BRAF-like-A
ERR1518768	FV40	Tumor	4.22	60	Female	Follicular variant PTC	1.1	None	Minimal	Multifocal	Yes	No	.	IV	T3	N1b	M0	6.13	ETV6-NTRK3	Others	0.898351	RAS-like	0.996859	RAS-like
ERR1518769	FV41	Tumor	4.01	57	Male	Follicular variant PTC	0.8	None	None	Multifocal	No	No	.	I	T1	Nx	M0	4.8	HRAS, p.Q61R	RAS	-0.5917	BRAF-like	0.0961666	BRAF-like-A
ERR1518770	FV42	Tumor	1.14	34	Female	Follicular variant PTC	0.7	None	None	Multifocal	Yes	No	.	I	T1	N0	M0	3.31	ETV6-NTRK3	Others	-0.88455	BRAF-like	0.603186	BRAF-like-A
ERR1518771	FV43	Tumor	4.31	63	Male	Follicular variant PTC	0.8	None	None	Multifocal	No	No	.	I	T1	N0	M0	5.28	HRAS, p.Q61R	RAS	0.450962	RAS-like	0.773117	BRAF-like-A
ERR1518772	FV44	Tumor	1.76	27	Male	Follicular variant PTC	3.8	None	None	Multifocal	No	No	.	I	T2	N1b	M0	4.24	ETV6-NTRK3	Others	-0.0359267	BRAF-like	-0.500967	RAS-like
ERR1518773	FV45	Tumor	3.64	48	Female	Follicular variant PTC	1.2	None	None	Unifocal	No	No	.	I	T1	N0	M0	4.2	BRAF, p.V600E	BRAF-V600E	0.171232	RAS-like	-1.09786	BRAF-like-B
ERR1518774	FV46	Tumor	1.56	18	Male	Follicular variant PTC	2.8	None	None	Unifocal	Yes	No	.	I	T2	N0	M0	3.94	PAX8-PPARG	Others	0.166805	RAS-like	0.381245	BRAF-like-A
ERR1518775	FV47	Tumor	4.87	73	Female	classic PTC	1.1	None	None	Unifocal	No	No	.	I	T1	N0	M0	6.17	NRAS, p.Q61K	RAS	0.894229	RAS-like	0.460652	RAS-like
ERR1518776	FV48	Tumor	3.71	51	Female	classic PTC	0.8	None	None	Unifocal	No	No	.	I	T1	Nx	M0	4.32	Unknown	Others	-0.680993	BRAF-like	0.343937	BRAF-like-A
ERR1518777	PTC01	Tumor	3.42	44	Female	classic PTC	1.1	None	Minimal	Unifocal	Yes	No	.	I	T3	N1a	M0	4.85	BRAF, p.V600E	BRAF-V600E	-0.748122	BRAF-like	-0.447439	RAS-like
ERR1518778	PTC02	Tumor	1.32	27	Female	classic PTC	1.6	None	None	Unifocal	No	No	.	I	T1	N0	M0	3.58	SQSTM1-NTRK1	Others	0.0652373	RAS-like	0.329032	BRAF-like-A
ERR1518779	PTC03	Tumor	4.63	71	Female	classic PTC	0.4	None	Minimal	Unifocal	Yes	No	.	III	T3	N0	M0	6.8	BRAF, p.V600E	BRAF-V600E	-0.94785	BRAF-like	-0.797299	BRAF-like-B
ERR1518780	PTC04	Tumor	3.81	49	Female	classic PTC	1.8	None	Minimal	Multifocal	No	No	.	III	T3	N1a	M0	5.46	PICALM-BRAF	Others	-0.619375	BRAF-like	-0.635708	BRAF-like-B
ERR1518781	PTC05	Tumor	3.98	54	Female	classic PTC	1.4	None	None	Multifocal	Yes	No	.	I	T1	N0	M0	4.74	BRAF, p.V600E	BRAF-V600E	-0.938076	BRAF-like	-1.14699	BRAF-like-B
ERR1518782	PTC06	Tumor	1.36	35	Male	classic PTC	1.8	None	Minimal	Unifocal	No	No	.	I	T3	N1b	M0	4.64	FGFR2-WARS	Others	0.411805	RAS-like	0.168765	BRAF-like-A
ERR1518783	PTC07	Tumor	3.77	53	Female	classic PTC	0.6	None	Minimal	Multifocal	Yes	No	.	III	T3	N1a	M0	5.42	BRAF, p.V600E	BRAF-V600E	-0.944369	BRAF-like	-0.838682	BRAF-like-B
ERR1518784	PTC08	Tumor	3.2	29	Female	classic PTC	1	None	Gross	Unifocal	Yes	No	.	I	T3	N1a	M0	4.4	NCOA4-RET	Others	-0.222336	BRAF-like	-0.483149	BRAF-like-A
ERR1518785	PTC09	Tumor	3.62	48	Female	classic PTC	1.1	None	Minimal	Unifocal	No	No	.	III	T3	N0	M0	5.17	BRAF, p.V600E	BRAF-V600E	-0.94956	BRAF-like	-0.610228	BRAF-like-B
ERR1518786	PTC10	Tumor	2.14	25	Female	classic PTC	5.7	None	None	Unifocal	No	No	.	I	T3	N0	M0	4.81	Unknown	Others	0.244598	RAS-like	-2.94739	RAS-like
ERR1518787	PTC11	Tumor	3.18	39	Female	classic PTC	0.9	None	Gross	Unifocal	Yes	No	.	I	T3	N0	M0	4.39	SND1-BRAF	Others	-0.163406	BRAF-like	-0.436467	BRAF-like-A
ERR1518788	PTC12	Tumor	1.16	39	Female	classic PTC	0.8	None	None	Unifocal	No	No	.	I	T1	N0	M0	3.36	Unknown	Others	-0.0469216	BRAF-like	-0.783644	BRAF-like-A
ERR1518789	PTC13	Tumor	3.3	38	Female	classic PTC	1.5	None	Gross	Unifocal	Yes	No	.	I	T3	N1a	M0	4.55	BRAF, p.V600E	BRAF-V600E	-0.921257	BRAF-like	-0.799621	BRAF-like-B
ERR1518790	PTC14	Tumor	6.83	69	Female	classic PTC	1.9	None	Gross	Unifocal	No	No	.	III	T3	N0	M0	7.09	Unknown	Others	-0.392689	BRAF-like	0.384247	BRAF-like-A
ERR1518791	PTC15	Tumor	3.78	50	Female	classic PTC	1.4	None	Minimal	Multifocal	Yes	No	.	III	T3	N1a	M0	5.42	BRAF, p.V600E	BRAF-V600E	-0.789988	BRAF-like	-0.627221	BRAF-like-A
ERR1518792	PTC16	Tumor	1.26	24	Female	classic PTC	1.3	None	None	Unifocal	Yes	No	.	I	T1	N1a	M0	3.49	ETV6-NTRK3	Others	-0.850667	BRAF-like	-0.0403032	BRAF-like-A
ERR1518793	PTC17	Tumor	4.31	63	Female	classic PTC	0.8	None	None	Unifocal	No	No	.	I	T1	N0	M0	5.13	BRAF, p.V600E	BRAF-V600E	-0.637604	BRAF-like	0.188615	BRAF-like-A
ERR1518794	PTC18	Tumor	7.01	55	Female	classic PTC	1.3	Distant metastasis	Minimal	Multifocal	Yes	Yes	lung	IV	T3	N1b	M1	6.79	BRAF, p.V600E	BRAF-V600E	-0.821689	BRAF-like	0.281608	BRAF-like-A
ERR1518795	PTC19	Tumor	3.61	49	Male	classic PTC	0.8	None	None	Unifocal	No	No	.	I	T1	N0	M0	4.16	BRAF, p.V600E	BRAF-V600E	-0.909024	BRAF-like	-2.83488	BRAF-like-B
ERR1518796	PTC20	Tumor	3.89	53	Female	classic PTC	1.2	None	Minimal	Unifocal	Yes	No	.	III	T3	N1a	M0	5.6	BRAF, p.V600E	BRAF-V600E	-0.932658	BRAF-like	-1.15155	BRAF-like-B
ERR1518797	PTC21	Tumor	1.14	19	Female	classic PTC	0.7	None	None	Multifocal	Yes	No	.	I	T1	N1a	M0	3.31	BRAF, p.V600E	BRAF-V600E	-0.943431	BRAF-like	-0.764665	BRAF-like-B
ERR1518798	PTC22	Tumor	3.14	40	Male	classic PTC	0.7	None	Minimal	Multifocal	Yes	No	.	I	T3	N0	M0	4.41	NFYA-BRAF	Others	-0.0653617	BRAF-like	-0.202708	BRAF-like-A
ERR1518799	PTC23	Tumor	3.67	49	Male	classic PTC	1.1	None	None	Unifocal	No	No	.	I	T1	N0	M0	4.25	BRAF, p.V600E	BRAF-V600E	-0.904328	BRAF-like	-0.429652	BRAF-like-A
ERR1518800	PTC24	Tumor	3.45	41	Female	classic PTC	2	None	Minimal	Multifocal	No	No	.	I	T3	N1b	M0	4.88	CCDC6-RET	Others	-0.345315	BRAF-like	0.424199	BRAF-like-A
ERR1518801	PTC25	Tumor	4	58	Female	classic PTC	0.5	None	None	Unifocal	Yes	No	.	I	T1	N0	M0	4.79	NRAS, p.Q61R	RAS	0.820937	RAS-like	0.617964	RAS-like
ERR1518802	PTC26	Tumor	3.87	49	Female	classic PTC	2.1	None	Minimal	Multifocal	No	No	.	IV	T3	N1b	M0	5.55	BRAF, p.V600E	BRAF-V600E	-0.839734	BRAF-like	-0.169269	BRAF-like-A
ERR1518804	PTC27	Tumor	3.31	41	Female	classic PTC	1.3	None	Minimal	Unifocal	No	No	.	I	T3	N1b	M0	4.67	BRAF, p.V600E	BRAF-V600E	-0.909311	BRAF-like	-0.507126	BRAF-like-A
ERR1518806	PTC28	Tumor	3.68	50	Male	classic PTC	0.9	None	Minimal	Unifocal	No	No	.	III	T3	N0	M0	5.27	BRAF, p.V600E	BRAF-V600E	-0.773646	BRAF-like	-0.109272	BRAF-like-A
ERR1518808	PTC29	Tumor	3.82	54	Female	classic PTC	0.6	None	Minimal	Unifocal	No	No	.	III	T3	N0	M0	5.5	BRAF, p.V600E	BRAF-V600E	-0.94983	BRAF-like	0.0825185	BRAF-like-A
ERR1518810	PTC30	Tumor	3.8	52	Female	classic PTC	1	None	Minimal	Unifocal	Yes	No	.	III	T3	N0	M0	5.46	BRAF, p.V600E	BRAF-V600E	-0.803506	BRAF-like	-0.312469	BRAF-like-A
ERR1518812	PTC31	Tumor	3.74	52	Female	classic PTC	0.7	None	Minimal	Unifocal	No	No	.	III	T3	N0	M0	5.37	BRAF, p.V600E	BRAF-V600E	-0.854579	BRAF-like	-0.43862	BRAF-like-A
ERR1518814	PTC32	Tumor	7.15	75	Female	classic PTC	2	None	Gross	Unifocal	No	No	.	III	T3	N1a	M0	8.6	BRAF, p.V600E	BRAF-V600E	-0.465295	BRAF-like	0.353957	BRAF-like-A
ERR1518816	PTC33	Tumor	3.48	33	Male	classic PTC	2.4	None	Gross	Multifocal	No	No	.	I	T3	N1a	M0	5.82	BRAF, p.V600E	BRAF-V600E	-0.931109	BRAF-like	0.129596	BRAF-like-A
ERR1518818	PTC34	Tumor	5.98	52	Female	classic PTC	1.9	Recurrence	Gross	Multifocal	No	No	.	III	T3	N1a	M0	5.73	BRAF, p.V600E	BRAF-V600E	-0.927535	BRAF-like	-0.366482	BRAF-like-B
ERR1518819	PTC35	Tumor	3.28	37	Female	classic PTC	1.4	None	Gross	Unifocal	No	No	.	I	T3	N1b	M0	5.52	BRAF, p.V600E	BRAF-V600E	-0.95425	BRAF-like	-0.262011	BRAF-like-A
ERR1518821	PTC36	Tumor	1.14	35	Female	classic PTC	0.7	None	None	Unifocal	No	No	.	I	T1	Nx	M0	3.31	BRAF, p.V600E	BRAF-V600E	-0.932613	BRAF-like	0.816997	BRAF-like-A
ERR1518823	PTC37	Tumor	6.42	64	Female	classic PTC	1.1	None	Gross	Unifocal	No	No	.	IV	T3	N1b	M0	6.45	BRAF, p.V600E	BRAF-V600E	-0.81771	BRAF-like	-0.154713	BRAF-like-A
ERR1518825	PTC38	Tumor	3.32	40	Male	classic PTC	1.6	None	Minimal	Multifocal	No	No	.	I	T3	N0	M0	4.68	BRAF, p.V600E	BRAF-V600E	-0.483274	BRAF-like	0.0494269	BRAF-like-A
ERR1518826	PTC39	Tumor	1.3	21	Female	classic PTC	1.5	None	Minimal	Unifocal	No	No	.	I	T3	N0	M0	4.55	BRAF, p.V600E	BRAF-V600E	-0.677132	BRAF-like	-0.14642	BRAF-like-A
ERR1518828	PTC40	Tumor	4.01	55	Female	classic PTC	1.3	None	Minimal	Unifocal	No	No	.	III	T3	N0	M0	5.79	CCDC6-RET	Others	-0.555115	BRAF-like	0.636986	BRAF-like-A
ERR1518830	PTC41	Tumor	3.37	41	Female	classic PTC	1.6	None	Minimal	Multifocal	No	No	.	I	T3	N0	M0	4.76	BRAF, p.V600E	BRAF-V600E	-0.859426	BRAF-like	0.0586459	BRAF-like-A
ERR1518831	PTC42	Tumor	4.62	64	Male	classic PTC	2.1	None	Minimal	Unifocal	No	No	.	III	T3	N0	M0	6.75	BRAF, p.V600E	BRAF-V600E	-0.94062	BRAF-like	-0.36281	BRAF-like-A
ERR1518833	PTC43	Tumor	3.82	54	Female	classic PTC	0.6	None	Minimal	Multifocal	Yes	No	.	III	T3	N0	M0	5.5	BRAF, p.V600E	BRAF-V600E	-0.7083	BRAF-like	-0.315538	BRAF-like-B
ERR1518835	PTC44	Tumor	3.9	54	Male	classic PTC	1	None	None	Unifocal	No	No	.	III	T3	N0	M0	4.62	PAX8-GLIS3	Others	0.472459	RAS-like	0.0745567	RAS-like
ERR1518837	PTC45	Tumor	3.18	28	Female	classic PTC	0.9	None	Gross	Unifocal	No	No	.	I	T3	N0	M0	4.37	BRAF, p.V600E	BRAF-V600E	-0.930297	BRAF-like	-0.0453999	BRAF-like-B
ERR1518839	PTC46	Tumor	3.64	44	Male	classic PTC	2.2	None	Minimal	Unifocal	No	No	.	I	T3	N1b	M0	5.18	BRAF, p.V600E	BRAF-V600E	-0.657584	BRAF-like	-0.00591451	BRAF-like-A
ERR1518840	PTC47	Tumor	1.44	33	Female	classic PTC	2.2	None	Minimal	Unifocal	No	No	.	I	T3	N0	M0	4.76	STK11, p.R86fs	Others	0.550724	RAS-like	0.538329	RAS-like
ERR1518842	PTC48	Tumor	1.48	27	Female	classic PTC	2.4	None	Minimal	Unifocal	Yes	No	.	I	T3	N1b	M0	4.82	ETV6-NTRK3	Others	-0.921502	BRAF-like	0.0085727	BRAF-like-A
ERR1518844	PTC49	Tumor	4.6	66	Male	classic PTC	1.5	None	None	Unifocal	No	No	.	I	T1	N0	M0	5.73	BRAF, p.V600E	BRAF-V600E	-0.921627	BRAF-like	-1.30235	BRAF-like-B
ERR1518845	PTC50	Tumor	1.12	32	Female	classic PTC	0.6	None	None	Unifocal	Yes	No	.	I	T1	N0	M0	3.28	BRAF, p.V600E	BRAF-V600E	0.188745	RAS-like	-0.356613	RAS-like
ERR1518847	PTC51	Tumor	6.13	55	Male	classic PTC	1.9	None	Gross	Unifocal	Yes	No	.	III	T3	N0	M0	5.97	BRAF, p.V600E	BRAF-V600E	-0.890617	BRAF-like	-0.88183	BRAF-like-B
ERR1518849	PTC52	Tumor	3.95	53	Female	classic PTC	1.5	None	None	Unifocal	No	No	.	I	T1	N0	M0	4.69	BRAF, p.V600E	BRAF-V600E	0.654871	RAS-like	0.129559	RAS-like
ERR1518851	PTC53	Tumor	5.38	42	Female	classic PTC	1.4	None	Gross	Multifocal	Yes	No	.	I	T3	N0	M0	5.78	BRAF, p.V600E	BRAF-V600E	-0.932218	BRAF-like	-0.993612	BRAF-like-B
ERR1518853	PTC54	Tumor	1.12	38	Male	classic PTC	0.6	None	None	Multifocal	No	No	.	I	T1	N0	M0	3.28	BRAF, p.V600E	BRAF-V600E	-0.849191	BRAF-like	-0.274406	BRAF-like-B
ERR1518855	PTC55	Tumor	1.18	31	Female	classic PTC	0.9	None	None	Unifocal	No	No	.	I	T1	N0	M0	3.37	BRAF, p.V600E	BRAF-V600E	-0.976184	BRAF-like	-0.366299	BRAF-like-A
ERR1518857	PTC56	Tumor	4.55	67	Female	classic PTC	1	None	None	Multifocal	No	No	.	I	T1	N0	M0	5.66	Unknown	Others	-0.757326	BRAF-like	-0.114123	BRAF-like-A
ERR1518859	PTC57	Tumor	3.42	46	Female	classic PTC	0.6	None	Minimal	Unifocal	No	No	.	III	T3	N0	M0	5.86	BRAF, p.V600E	BRAF-V600E	-0.939572	BRAF-like	-0.529382	BRAF-like-B
ERR1518861	PTC58	Tumor	1.16	31	Female	classic PTC	0.8	None	None	Unifocal	No	No	.	I	T1	N0	M0	3.34	BRAF, p.V600E	BRAF-V600E	-0.141594	BRAF-like	0.323669	BRAF-like-A
ERR1518863	PTC59	Tumor	3.76	52	Female	classic PTC	0.8	None	None	Unifocal	Yes	No	.	I	T1	N0	M0	4.4	BRAF, p.V600E	BRAF-V600E	-0.946287	BRAF-like	0.0467307	BRAF-like-A
ERR1518864	PTC60	Tumor	1.1	35	Female	classic PTC	0.5	None	None	Unifocal	No	No	.	I	T1	N0	M0	3.25	BRAF, p.V600E	BRAF-V600E	-0.641933	BRAF-like	0.67617	BRAF-like-A
ERR1518865	PTC61	Tumor	3.69	49	Female	classic PTC	1.2	None	Minimal	Multifocal	Yes	No	.	III	T3	N0	M0	5.28	BRAF, p.V600E	BRAF-V600E	-0.934431	BRAF-like	0.234385	BRAF-like-A
ERR1518866	PTC62	Tumor	3.62	50	Female	classic PTC	0.6	None	None	Unifocal	Yes	No	.	I	T1	N0	M0	4.18	BRAF, p.V600E	BRAF-V600E	-0.902992	BRAF-like	0.671166	BRAF-like-A
ERR1518869	PTC64	Tumor	1.24	37	Male	classic PTC	1.2	None	Minimal	Multifocal	No	No	.	I	T3	N1a	M0	4.46	BRAF, p.V600E	BRAF-V600E	-0.836516	BRAF-like	0.249452	BRAF-like-A
ERR1518870	PTC65	Tumor	1.26	35	Female	classic PTC	1.3	None	Minimal	Unifocal	No	No	.	I	T3	N1a	M0	4.49	RNF213-SLC26A11	Others	-0.927338	BRAF-like	-1.57897	BRAF-like-B
ERR1518872	PTC67	Tumor	5.84	54	Female	classic PTC	0.7	None	Gross	Unifocal	No	No	.	I	T1	N0	M0	5.53	BRAF, p.V600E	BRAF-V600E	-0.855238	BRAF-like	0.131234	BRAF-like-A
ERR1518874	PTC68	Tumor	3.71	51	Female	classic PTC	0.8	None	None	Unifocal	Yes	No	.	III	T3	N0	M0	6.32	Unknown	Others	0.464815	RAS-like	1.18477	RAS-like
ERR1518875	PTC69	Tumor	3.34	39	Male	classic PTC	1.7	None	Gross	Multifocal	Yes	No	.	I	T3	N1a	M0	4.63	BRAF, p.V600E	BRAF-V600E	-0.768479	BRAF-like	-0.0971792	BRAF-like-A
ERR1518876	PTC70	Tumor	4	54	Female	classic PTC	1.5	None	Minimal	Unifocal	No	No	.	III	T3	N0	M0	6.77	BRAF, p.V600E	BRAF-V600E	-0.94286	BRAF-like	-0.163739	BRAF-like-A
ERR1518877	PTC71	Tumor	1.18	33	Female	classic PTC	0.9	None	None	Multifocal	No	No	.	I	T1	N0	M0	3.37	BRAF, p.V600E	BRAF-V600E	-0.643048	BRAF-like	-0.463597	BRAF-like-B
ERR1518878	PTC72	Tumor	1.36	37	Male	classic PTC	1.8	None	None	Unifocal	No	No	.	I	T1	N0	M0	3.64	BRAF, p.V600E	BRAF-V600E	-0.0592948	BRAF-like	0.124399	BRAF-like-A
ERR1518879	PTC73	Tumor	1.2	37	Female	classic PTC	1	None	Minimal	Unifocal	Yes	No	.	I	T3	N1a	M0	4.4	BRAF, p.V600E	BRAF-V600E	-0.227867	BRAF-like	0.097106	BRAF-like-A
ERR1518881	PTC74	Tumor	4.38	62	Female	classic PTC	1.4	None	Minimal	Unifocal	Yes	No	.	III	T3	N1a	M0	6.38	BRAF, p.V600E	BRAF-V600E	-0.950075	BRAF-like	0.117198	BRAF-like-A
ERR1518883	PTC75	Tumor	4.52	64	Male	Follicular variant PTC	1.6	None	None	Unifocal	No	No	.	I	T1	N0	M0	5.58	NRAS, p.Q61R, EIF1AX, p.R13C	Others	0.263369	RAS-like	0.587041	BRAF-like-A
ERR1518884	PTC76	Tumor	1.32	35	Male	Follicular variant PTC	1.6	None	None	Unifocal	No	No	.	I	T1	Nx	M0	3.58	NRAS, p.Q61R	RAS	-0.846327	BRAF-like	-0.739573	BRAF-like-A
ERR1518885	PTC77	Tumor	1.32	37	Female	Follicular variant PTC	1.6	None	None	Unifocal	No	No	.	I	T1	Nx	M0	1.32	HRAS, p.Q61R	RAS	-0.910552	BRAF-like	-1.58233	BRAF-like-B
