# Supplementary material for: Single-cell transcriptomic analysis of the tumor ecosystems underlying initiation and progression of papillary thyroid carcinoma
Source: Nat Commun. 2021 Oct 18;12:6058. doi: 10.1038/s41467-021-26343-3 (PMC8523550; doi:10.1038/s41467-021-26343-3)
Supplement: Supplementary file 8 — Supplementary Data 6 [file 41467_2021_26343_MOESM8_ESM.xlsx]

## Sheet: Sheet1
Supplementary Data 6. Signature genes for BRAFV600E and RAS mutated PTCs.
BRAFV600E signature genes	RAS signature genes
ABTB2	ANKRD46
AHR	CYB561
ANKLE2	GNA14
ANXA1	HGD
ANXA2P2	KATNAL2
ARNTL	KCNAB1
ASAP2	KCNIP3
BID	LGI3
CDC42EP1	MLEC
COL8A2	NQO1
CREB5	SFTPC
CTSC	SLC4A4
CYP1B1	SORBS2
DTX4
DUSP5
ETHE1
EVA1A
FAM20C
FCHO1
QSOX1
FN1
FSTL3
GABRB2
GBP2
ITGA3
ITGB8
KCNN4
LAMB3
LLGL1
LY6E
MDFIC
MET
PDE5A
PDLIM4
PLCD3
PLEKHA6
PNPLA5
PPL
PRICKLE1
PROS1
PTPRE
NECTIN4
RASGEF1B
RUNX1
RUNX2
SDC4
SEL1L3
SFTPB
SLC35F2
SOX4
SPOCK2
STK17B
SYT12
TACSTD2
TBC1D2
TGFBR1
DCSTAMP
TMEM43
