# Supplementary material for: Single-cell transcriptomic analysis of the tumor ecosystems underlying initiation and progression of papillary thyroid carcinoma
Source: Nat Commun. 2021 Oct 18;12:6058. doi: 10.1038/s41467-021-26343-3 (PMC8523550; doi:10.1038/s41467-021-26343-3)
Supplement: Supplementary file 10 — Source Data [file 41467_2021_26343_MOESM10_ESM.xlsx]

## Sheet: Fig, 1e
fig. 1e
Para-Tumor	Tumor	Subcutaneous	Lymph Node
0.651686	0.0827392	0.0411084	1.74565
1.17624	1.07001	0.965227	0.849372
1.38216	0.101282	0.0285204	1.24622
1.19068	0.101377	0.0793786	1.37166
1.61643	0.468108	0.271665	0.893135
0.474545	2.28356	3.05566	0.591937
3.04112	0.185772	0.0226273	0.0897186
0.885378	1.45085	2.16812	0.781113
0.67297	2.51135	1.44478	0.449757
0.539239	2.54323	1.18851	0.54042
0.233996	1.98422	3.60701	0.865306
1.05667	1.12769	1.11046	0.749012
0.842161	0.644382	0.692377	1.699
0.935084	0.825002	0.761835	1.11431
1.08924	1.1886	1.27788	0.856817
0.845346	1.45917	1.26753	1.03702
1.05085	1.01919	0.800099	0.955233
1.12739	1.2146	0.142917	0.403991
0.78094	0.974864	0.417994	1.18895
0.228256	0.865226	2.48185	1.37536
2.15953	0.650984	2.077	1.7759
0.257755	1.33202	0.17738	0.175493

## Sheet: Fig. 2c
c07	c08	c09	c01	c04	c06	c05	c03	c02
1	0.814557	0.940784	0.321983	0.757971	0.854933	0.64275	0.658189	0.319743
0.814557	1	0.726484	0.295772	0.7104	0.686936	0.64689	0.682017	0.399391
0.940784	0.726484	1	0.293466	0.705635	0.830101	0.623631	0.624318	0.268131
0.321983	0.295772	0.293466	1	0.44491	0.390861	0.464245	0.619983	0.81972
0.757971	0.7104	0.705635	0.44491	1	0.737091	0.891602	0.815583	0.31905
0.854933	0.686936	0.830101	0.390861	0.737091	1	0.700471	0.682556	0.287471
0.64275	0.64689	0.623631	0.464245	0.891602	0.700471	1	0.851297	0.303369
0.658189	0.682017	0.624318	0.619983	0.815583	0.682556	0.851297	1	0.381943
0.319743	0.399391	0.268131	0.81972	0.31905	0.287471	0.303369	0.381943	1

## Sheet: Fig. 2d,e
Cluster	TDS	Origin
c07	-0.90225	Tumor
c07	-0.922822	Tumor
c07	-0.82396	Tumor
c07	-0.709007	Tumor
c07	-1.03893	Tumor
c07	-1.10254	Tumor
c07	-0.969546	Tumor
c07	-0.955727	Tumor
c07	-0.459305	Tumor
c07	-1.02417	Lymph Node
c07	-0.791983	Tumor
c07	-0.63551	Tumor
c07	-0.55214	Tumor
c07	-0.715077	Tumor
c07	-0.8031	Tumor
c07	-0.952534	Tumor
c07	-0.817623	Tumor
c07	-1.04025	Tumor
c07	-0.903819	Tumor
c07	-0.946366	Tumor
c07	-0.984046	Tumor
c07	-0.791196	Tumor
c07	-1.02832	Tumor
c07	-1.11154	Tumor
c07	-1.10537	Tumor
c07	-1.01232	Tumor
c07	-1.03487	Tumor
c07	-1.05473	Tumor
c07	-0.84748	Tumor
c07	-0.813587	Tumor
c07	-0.855588	Tumor
c07	-0.989809	Tumor
c07	-0.631489	Tumor
c07	-0.864336	Tumor
c07	-1.04931	Tumor
c07	-1.06593	Tumor
c07	-0.375235	Tumor
c07	-0.987154	Para-tumor
c07	-1.00831	Para-tumor
c07	-0.931618	Para-tumor
c07	-0.940967	Para-tumor
c07	-0.90034	Tumor
c07	-0.844521	Lymph Node
c07	-0.878681	Lymph Node
c07	-1.00531	Lymph Node
c07	-0.987368	Lymph Node
c07	-0.735685	Lymph Node
c07	-1.04981	Lymph Node
c07	-0.834694	Lymph Node
c07	-0.86098	Lymph Node
c07	-0.756849	Lymph Node
c07	-0.839461	Lymph Node
c04	-1.02714	Lymph Node
c04	-0.77653	Lymph Node
c07	-0.987264	Subcutaneous
c07	-0.704066	Subcutaneous
c07	-1.04472	Subcutaneous
c06	-1.15923	Subcutaneous
c06	-0.945642	Subcutaneous
c07	-0.60694	Subcutaneous
c07	-1.0961	Subcutaneous
c07	-0.991145	Subcutaneous
c07	-1.12462	Subcutaneous
c07	-0.798259	Subcutaneous
c07	-0.840355	Subcutaneous
c07	-0.628762	Subcutaneous
c07	-0.298928	Subcutaneous
c07	-0.954363	Subcutaneous
c07	-1.17065	Subcutaneous
c07	-0.996774	Subcutaneous
c07	-0.943859	Subcutaneous
c07	-0.580807	Subcutaneous
c07	-0.977226	Subcutaneous
c06	-1.18618	Subcutaneous
c06	-1.00731	Subcutaneous
c07	-0.690458	Subcutaneous
c07	-0.974115	Subcutaneous
c07	-0.138175	Subcutaneous
c07	-0.765711	Subcutaneous
c07	-1.13034	Subcutaneous
c07	-0.99589	Subcutaneous
c06	-0.870724	Subcutaneous
c07	-0.698335	Subcutaneous
c07	-0.854767	Subcutaneous
c07	-0.602926	Subcutaneous
c07	-0.959504	Subcutaneous
c07	-0.806171	Subcutaneous
c07	-0.678677	Subcutaneous
c07	-0.386529	Subcutaneous
c06	-0.606863	Subcutaneous
c07	-0.912508	Subcutaneous
c07	-1.12529	Subcutaneous
c07	-0.79693	Subcutaneous
c07	-1.04215	Subcutaneous
c07	-0.833487	Subcutaneous
c06	-0.610982	Subcutaneous
c07	-0.594093	Subcutaneous
c07	-1.14198	Subcutaneous
c07	-0.850782	Subcutaneous
c07	-0.937452	Subcutaneous
c07	-0.977509	Subcutaneous
c07	-0.967957	Subcutaneous
c07	-0.590245	Subcutaneous
c07	-1.05308	Subcutaneous
c07	-0.820887	Subcutaneous
c07	-0.770771	Subcutaneous
c07	-1.12709	Subcutaneous
c07	-1.29398	Subcutaneous
c07	-0.839203	Subcutaneous
c06	-1.2144	Subcutaneous
c07	-1.21187	Subcutaneous
c07	-0.742083	Subcutaneous
c07	-1.0662	Subcutaneous
c07	-1.01593	Subcutaneous
c07	-1.03401	Subcutaneous
c07	-0.745363	Subcutaneous
c07	-1.31707	Subcutaneous
c07	-0.82552	Subcutaneous
c07	-0.77412	Subcutaneous
c07	-0.912596	Subcutaneous
c07	-0.718792	Subcutaneous
c07	-0.566469	Subcutaneous
c07	-1.0695	Subcutaneous
c07	-1.03189	Subcutaneous
c07	-0.920117	Subcutaneous
c07	-0.391376	Subcutaneous
c07	-0.966265	Subcutaneous
c07	-0.644451	Subcutaneous
c07	-1.09749	Subcutaneous
c07	-0.401283	Subcutaneous
c07	-0.903759	Subcutaneous
c07	-0.839881	Subcutaneous
c07	-0.878083	Subcutaneous
c06	-1.32079	Subcutaneous
c07	-0.727208	Subcutaneous
c07	-0.950506	Subcutaneous
c07	-0.706695	Subcutaneous
c07	-0.942325	Subcutaneous
c07	-0.952584	Subcutaneous
c07	-1.20937	Subcutaneous
c07	-1.08403	Subcutaneous
c07	-0.769538	Subcutaneous
c07	-1.08357	Subcutaneous
c07	-0.68744	Subcutaneous
c06	-0.807868	Subcutaneous
c07	-0.830695	Subcutaneous
c07	-0.9817	Subcutaneous
c07	-1.07334	Subcutaneous
c07	-1.02653	Subcutaneous
c07	-0.70999	Subcutaneous
c07	-0.866554	Subcutaneous
c07	-1.02282	Subcutaneous
c07	-1.09537	Subcutaneous
c07	-1.0761	Subcutaneous
c07	-1.17006	Subcutaneous
c07	-1.00776	Subcutaneous
c07	-0.86961	Subcutaneous
c07	-0.641294	Subcutaneous
c07	-0.74932	Subcutaneous
c07	-1.17855	Subcutaneous
c07	-0.977617	Subcutaneous
c07	-0.863013	Subcutaneous
c07	-0.334292	Subcutaneous
c07	-1.12687	Subcutaneous
c07	-0.662584	Subcutaneous
c07	-0.681528	Subcutaneous
c07	-0.820922	Subcutaneous
c07	-1.01703	Subcutaneous
c07	-0.941601	Subcutaneous
c07	-1.00977	Subcutaneous
c07	-0.949126	Subcutaneous
c07	-0.667041	Subcutaneous
c07	-0.663545	Subcutaneous
c09	-0.741702	Subcutaneous
c07	-0.929569	Subcutaneous
c07	-1.12483	Subcutaneous
c07	-1.17388	Subcutaneous
c07	-0.840951	Subcutaneous
c07	-0.342043	Subcutaneous
c07	-0.903442	Subcutaneous
c06	-0.913867	Subcutaneous
c07	-0.281761	Subcutaneous
c07	-0.972716	Subcutaneous
c07	-1.28473	Subcutaneous
c07	-1.13613	Subcutaneous
c07	-0.931941	Subcutaneous
c07	-0.632081	Subcutaneous
c07	-1.04631	Subcutaneous
c07	-1.11781	Subcutaneous
c07	-0.653329	Subcutaneous
c07	-1.07685	Subcutaneous
c07	-1.03275	Subcutaneous
c07	-1.00477	Subcutaneous
c07	-1.07481	Subcutaneous
c07	-1.08243	Subcutaneous
c07	-0.910872	Subcutaneous
c07	-1.00338	Subcutaneous
c07	-1.09639	Subcutaneous
c06	-0.850744	Subcutaneous
c07	-1.09165	Subcutaneous
c07	-1.02505	Subcutaneous
c07	-0.708602	Subcutaneous
c07	-0.761257	Subcutaneous
c07	-0.900617	Subcutaneous
c07	-1.16057	Subcutaneous
c07	-1.12402	Subcutaneous
c06	-1.12749	Subcutaneous
c07	-1.01153	Subcutaneous
c07	-0.9966	Subcutaneous
c07	-0.882207	Subcutaneous
c07	-0.934163	Subcutaneous
c07	-1.10984	Subcutaneous
c07	-1.05088	Subcutaneous
c07	-0.0211575	Tumor
c06	-0.839648	Tumor
c07	-0.587874	Tumor
c07	-1.06558	Tumor
c08	-0.527578	Tumor
c07	-0.929807	Tumor
c07	-0.315433	Tumor
c07	-0.445123	Tumor
c07	-0.883726	Tumor
c07	-0.53994	Tumor
c07	-1.06237	Tumor
c07	-0.293529	Tumor
c07	0.00889672	Para-tumor
c02	1.21216	Para-tumor
c07	0.317274	Para-tumor
c04	-0.384078	Para-tumor
c04	-0.4038	Para-tumor
c07	-0.550902	Para-tumor
c04	-0.101439	Para-tumor
c07	-0.285867	Para-tumor
c07	-0.1224	Para-tumor
c07	-0.289529	Para-tumor
c07	-0.115906	Para-tumor
c07	0.0797618	Para-tumor
c07	-0.553342	Para-tumor
c07	-0.369596	Para-tumor
c07	-0.891932	Lymph Node
c08	-0.769258	Lymph Node
c08	-1.13596	Lymph Node
c07	-0.254633	Lymph Node
c07	-0.344876	Lymph Node
c07	-1.20672	Lymph Node
c08	-0.296495	Lymph Node
c08	-1.08633	Lymph Node
c07	-0.867617	Lymph Node
c07	-0.832189	Lymph Node
c07	-1.0363	Lymph Node
c08	-0.784546	Lymph Node
c07	-0.643515	Lymph Node
c08	-0.646792	Lymph Node
c07	-0.663528	Lymph Node
c08	-1.03626	Lymph Node
c07	-0.0591019	Lymph Node
c07	-1.00317	Lymph Node
c07	-0.629972	Lymph Node
c07	0.0981902	Lymph Node
c07	-0.809121	Lymph Node
c07	-0.919411	Lymph Node
c07	-1.04569	Lymph Node
c07	-0.410531	Lymph Node
c07	-0.536956	Lymph Node
c08	-0.7011	Lymph Node
c07	-0.680962	Lymph Node
c08	-0.74365	Lymph Node
c07	-0.823691	Lymph Node
c07	-0.793285	Lymph Node
c07	-0.988623	Lymph Node
c07	-0.872328	Lymph Node
c07	-0.579784	Lymph Node
c07	-0.975699	Lymph Node
c07	-0.931493	Lymph Node
c07	-0.981819	Lymph Node
c07	-0.780585	Lymph Node
c07	-0.901016	Lymph Node
c07	-1.2151	Lymph Node
c07	-0.74359	Lymph Node
c07	-0.563423	Lymph Node
c07	-0.958842	Lymph Node
c07	-0.942078	Lymph Node
c07	-0.991218	Lymph Node
c07	-0.612194	Lymph Node
c07	-0.906025	Lymph Node
c07	-1.00454	Lymph Node
c07	-0.870849	Lymph Node
c07	-0.873623	Lymph Node
c07	-0.864748	Lymph Node
c07	-0.892796	Lymph Node
c07	-0.95609	Lymph Node
c07	-0.734618	Lymph Node
c07	-0.958027	Lymph Node
c07	-0.833797	Lymph Node
c07	-1.0658	Lymph Node
c07	-1.03851	Lymph Node
c07	-0.880998	Lymph Node
c07	-0.538279	Lymph Node
c07	-1.05401	Lymph Node
c07	-0.00869529	Lymph Node
c07	-0.685427	Lymph Node
c07	-0.472691	Lymph Node
c07	-0.189367	Lymph Node
c07	0.0238351	Lymph Node
c07	-0.35664	Lymph Node
c07	-0.730887	Lymph Node
c07	-0.357638	Lymph Node
c07	-0.526637	Lymph Node
c07	-0.713033	Lymph Node
c07	-1.08264	Lymph Node
c07	-0.682051	Lymph Node
c07	-1.0043	Lymph Node
c07	-0.664545	Lymph Node
c07	-0.623839	Lymph Node
c07	-0.16862	Lymph Node
c07	-0.323936	Lymph Node
c07	-0.813684	Lymph Node
c07	-0.602085	Lymph Node
c07	-0.425043	Lymph Node
c07	-0.51293	Lymph Node
c07	0.573696	Lymph Node
c07	-0.779216	Lymph Node
c07	-0.471493	Lymph Node
c07	-0.850139	Lymph Node
c07	-0.696589	Lymph Node
c07	-0.869798	Lymph Node
c07	-0.577125	Lymph Node
c07	-0.435027	Lymph Node
c07	-0.161081	Lymph Node
c07	-0.482231	Lymph Node
c07	-0.372972	Lymph Node
c07	-0.459295	Lymph Node
c07	-0.299745	Lymph Node
c07	-0.441424	Lymph Node
c07	0.196884	Lymph Node
c07	-0.906921	Lymph Node
c07	-0.38802	Lymph Node
c07	-1.13318	Lymph Node
c07	-0.878229	Lymph Node
c07	-0.318252	Lymph Node
c07	-0.130471	Lymph Node
c07	-0.77004	Lymph Node
c07	-1.05104	Lymph Node
c07	-1.16873	Lymph Node
c07	-1.32147	Lymph Node
c07	-0.95649	Lymph Node
c07	-0.665435	Lymph Node
c07	-0.912726	Lymph Node
c07	-0.993329	Lymph Node
c07	-0.938777	Lymph Node
c07	-1.05425	Lymph Node
c07	-1.16617	Lymph Node
c07	-0.835042	Lymph Node
c07	-0.769284	Lymph Node
c07	-0.818902	Lymph Node
c07	-1.07203	Lymph Node
c07	-0.811887	Lymph Node
c07	-1.15719	Lymph Node
c07	-0.810704	Lymph Node
c07	-0.897137	Lymph Node
c07	-0.836561	Lymph Node
c07	-0.808084	Lymph Node
c07	-0.708108	Lymph Node
c07	-0.74246	Lymph Node
c07	-0.740247	Lymph Node
c07	-0.923461	Lymph Node
c07	-0.8901	Lymph Node
c07	-0.912168	Lymph Node
c07	-0.941912	Lymph Node
c07	-0.716016	Lymph Node
c07	-1.03718	Lymph Node
c07	-0.904359	Lymph Node
c07	-1.04633	Lymph Node
c07	-0.225763	Lymph Node
c07	-0.753251	Lymph Node
c07	-0.301691	Lymph Node
c07	-0.759586	Lymph Node
c07	0.255304	Lymph Node
c07	-0.335731	Lymph Node
c07	-0.412771	Lymph Node
c07	-0.504059	Lymph Node
c07	-0.0452772	Lymph Node
c07	-0.955523	Lymph Node
c07	-0.47499	Lymph Node
c04	-1.23289	Lymph Node
c07	0.494436	Lymph Node
c07	0.057988	Lymph Node
c07	-0.368728	Lymph Node
c07	0.18424	Lymph Node
c07	0.0279928	Lymph Node
c07	-0.411488	Lymph Node
c07	-0.379566	Lymph Node
c07	0.00981929	Lymph Node
c07	-0.504773	Lymph Node
c07	-0.716069	Lymph Node
c07	-0.233347	Lymph Node
c07	-0.417496	Lymph Node
c07	-0.270093	Lymph Node
c07	-0.671796	Lymph Node
c07	-0.547586	Lymph Node
c07	-0.27763	Lymph Node
c07	-0.561327	Lymph Node
c07	-0.208194	Lymph Node
c07	-1.11622	Lymph Node
c07	-0.422343	Lymph Node
c07	-0.262108	Lymph Node
c07	-0.182411	Lymph Node
c07	-1.0211	Lymph Node
c07	-0.0232488	Lymph Node
c07	-0.419491	Lymph Node
c07	-0.636491	Lymph Node
c07	-0.541423	Lymph Node
c07	-0.129223	Lymph Node
c07	-0.1145	Lymph Node
c07	0.342358	Lymph Node
c07	-0.361085	Lymph Node
c07	-0.393665	Lymph Node
c07	-0.404128	Lymph Node
c07	-0.142778	Lymph Node
c07	-0.654465	Lymph Node
c07	-0.904857	Lymph Node
c07	-0.94169	Lymph Node
c07	-0.649399	Lymph Node
c07	-1.00312	Lymph Node
c07	-0.495823	Lymph Node
c07	-0.812488	Lymph Node
c07	-0.923387	Lymph Node
c07	-0.760339	Lymph Node
c07	-0.054932	Lymph Node
c03	-0.18859	Lymph Node
c03	-0.154682	Lymph Node
c03	-0.310531	Lymph Node
c07	-1.18292	Lymph Node
c07	-0.989524	Lymph Node
c07	-1.03512	Lymph Node
c07	-1.05669	Lymph Node
c07	-0.822257	Lymph Node
c07	-1.11095	Lymph Node
c07	-1.04655	Lymph Node
c07	-0.631334	Tumor
c06	-0.378487	Tumor
c07	-0.438349	Tumor
c06	-0.696142	Tumor
c06	-0.965542	Tumor
c08	-0.622813	Tumor
c07	-0.501958	Tumor
c04	-0.220233	Tumor
c04	-0.344103	Tumor
c04	-0.560302	Tumor
c04	-0.86863	Tumor
c07	-0.841152	Tumor
c07	-0.480605	Tumor
c07	-0.64286	Tumor
c04	-0.826783	Tumor
c07	-0.767104	Tumor
c04	-0.657989	Tumor
c04	-0.41411	Tumor
c04	-0.948737	Tumor
c04	-0.959388	Tumor
c04	-0.807811	Tumor
c04	-0.842808	Tumor
c08	-0.650659	Tumor
c04	-0.940553	Tumor
c04	-0.947124	Tumor
c04	-0.46558	Tumor
c04	-0.651236	Tumor
c04	-0.58671	Tumor
c04	-0.886926	Tumor
c04	-0.996283	Tumor
c04	-0.574708	Tumor
c04	-0.772217	Tumor
c04	-0.798401	Tumor
c04	-0.708937	Tumor
c04	-0.717274	Tumor
c07	-0.656694	Tumor
c07	-0.790321	Tumor
c07	-0.814043	Tumor
c07	-0.778449	Tumor
c07	-0.666794	Tumor
c04	-0.245127	Tumor
c04	0.215762	Tumor
c04	-0.509183	Tumor
c04	-0.150027	Tumor
c07	-0.576099	Tumor
c04	-0.0176237	Tumor
c04	-0.785408	Para-tumor
c07	-0.713453	Tumor
c07	-0.892743	Tumor
c07	-0.747171	Tumor
c04	-0.868392	Tumor
c07	-0.389807	Tumor
c07	-0.587647	Tumor
c07	-0.409224	Tumor
c04	-0.751384	Tumor
c07	-0.89728	Tumor
c07	-0.902386	Tumor
c07	-0.944737	Tumor
c07	-0.943175	Tumor
c07	-0.984036	Tumor
c07	-0.842426	Tumor
c07	0.205012	Tumor
c07	-1.04161	Tumor
c06	-1.23479	Tumor
c07	-0.252111	Tumor
c07	0.605277	Tumor
c07	-0.317036	Tumor
c07	-1.10566	Tumor
c07	0.0914779	Tumor
c07	-0.480357	Tumor
c07	-0.739223	Para-tumor
c07	-0.782494	Para-tumor
c07	-0.785037	Para-tumor
c07	-0.748195	Para-tumor
c07	-0.857202	Para-tumor
c07	-0.899264	Para-tumor
c07	-0.639672	Para-tumor
c07	-0.684934	Tumor
c07	-0.501053	Tumor
c07	-0.666624	Tumor
c07	-0.458125	Tumor
c07	0.617619	Tumor
c07	-0.716374	Tumor
c07	-0.777006	Tumor
c07	-0.695204	Tumor
c07	-0.223939	Tumor
c07	-0.0263328	Tumor
c07	-0.421642	Tumor
c07	-0.212689	Tumor
c07	-0.274395	Tumor
c07	-0.227372	Tumor
c07	-0.536896	Tumor
c07	-0.446437	Tumor
c07	-0.69341	Tumor
c07	-0.307485	Tumor
c07	0.00682339	Tumor
c07	-0.343817	Tumor
c07	0.128313	Tumor
c07	-0.609465	Tumor
c07	-0.566026	Tumor
c07	-0.733672	Tumor
c07	-0.295745	Tumor
c07	-0.429567	Tumor
c07	-0.23582	Tumor
c07	-0.710082	Tumor
c07	-0.422076	Tumor
c07	-0.483405	Tumor
c07	-0.171585	Tumor
c07	0.0171827	Tumor
c07	-0.341058	Tumor
c07	-0.0878196	Tumor
c07	-0.046364	Tumor
c07	-0.0963082	Tumor
c07	-0.0643941	Tumor
c07	-0.642138	Tumor
c07	-0.39758	Tumor
c07	0.0943969	Tumor
c07	0.0855634	Tumor
c07	-0.385089	Tumor
c07	-0.64863	Tumor
c07	-0.391657	Tumor
c07	-0.828632	Tumor
c07	-0.631047	Tumor
c07	-0.485373	Tumor
c07	-0.514955	Tumor
c07	-0.718547	Tumor
c07	0.462426	Tumor
c07	-0.725608	Tumor
c07	-0.375149	Tumor
c07	-0.292285	Tumor
c07	0.128752	Tumor
c07	-0.189361	Tumor
c07	-0.479552	Tumor
c07	0.0172135	Tumor
c07	-0.0219498	Tumor
c07	-0.561114	Tumor
c07	-0.268359	Tumor
c07	-0.254527	Tumor
c07	-0.284801	Tumor
c07	-0.63043	Tumor
c07	-0.725229	Tumor
c07	-0.280294	Tumor
c07	-0.482912	Tumor
c07	0.0812687	Tumor
c07	-0.462134	Tumor
c07	-0.354365	Tumor
c07	-0.0130111	Tumor
c07	-0.408011	Tumor
c07	-0.329148	Tumor
c07	0.24811	Tumor
c07	-1.05638	Tumor
c07	-0.928408	Tumor
c07	-0.269654	Tumor
c07	-0.379599	Tumor
c07	-0.787569	Tumor
c07	-0.646157	Tumor
c07	-1.0393	Tumor
c07	-0.945032	Tumor
c07	-0.00786208	Tumor
c07	-0.23693	Tumor
c07	-0.74948	Tumor
c07	-0.381971	Tumor
c07	-0.719696	Tumor
c07	-0.444171	Tumor
c07	-0.253686	Tumor
c07	-0.342429	Tumor
c07	0.147342	Tumor
c07	-0.0521825	Tumor
c07	-0.19588	Tumor
c07	-0.517336	Tumor
c07	-0.21563	Tumor
c07	-0.234359	Tumor
c07	-0.0903749	Tumor
c07	-0.771383	Tumor
c07	-0.627232	Tumor
c07	-0.427811	Tumor
c07	-0.659336	Tumor
c07	0.115637	Tumor
c07	-0.251518	Tumor
c07	-0.295965	Tumor
c07	-0.738708	Tumor
c07	-0.66217	Tumor
c07	-0.233687	Tumor
c07	-0.263551	Tumor
c07	-0.259943	Tumor
c07	-0.710299	Tumor
c07	0.98146	Tumor
c07	-0.305385	Tumor
c07	-0.602651	Tumor
c07	-0.180379	Tumor
c07	-0.286806	Tumor
c07	-0.600116	Tumor
c07	-0.144893	Tumor
c07	0.231196	Tumor
c07	-0.892328	Tumor
c07	-0.0338777	Tumor
c07	-0.618444	Tumor
c07	-0.438051	Tumor
c07	-0.587632	Tumor
c07	-0.659334	Tumor
c07	-0.719765	Tumor
c07	-0.244845	Tumor
c07	-0.329526	Tumor
c07	-0.594721	Tumor
c07	-0.58635	Tumor
c07	-0.143894	Tumor
c07	-0.472583	Tumor
c07	-0.54958	Tumor
c07	0.452976	Tumor
c07	-0.50343	Tumor
c07	-0.124862	Tumor
c07	-0.291409	Tumor
c07	-0.459425	Tumor
c07	-0.375418	Tumor
c07	-0.31849	Tumor
c07	-0.0698916	Tumor
c07	-0.41831	Tumor
c07	-0.308382	Tumor
c07	-0.0281535	Tumor
c07	-0.760995	Tumor
c07	-0.253758	Tumor
c07	-0.0516044	Tumor
c07	-0.496953	Tumor
c07	-0.215351	Tumor
c07	-0.868303	Tumor
c07	-0.0201053	Tumor
c07	-0.532565	Tumor
c07	-0.655344	Tumor
c07	-0.515837	Tumor
c07	0.0589484	Tumor
c07	-0.0379841	Tumor
c07	-0.252693	Tumor
c07	-0.247618	Tumor
c07	0.143172	Tumor
c07	-0.578554	Tumor
c07	-0.483719	Tumor
c07	-0.726342	Tumor
c07	-0.579612	Tumor
c07	-0.185074	Tumor
c07	-0.152936	Tumor
c07	-0.165372	Tumor
c07	-0.54913	Tumor
c07	-0.0184624	Tumor
c07	-0.635997	Tumor
c07	-0.82101	Tumor
c07	-0.660675	Tumor
c07	-0.700672	Tumor
c07	-0.162997	Tumor
c07	-0.804006	Tumor
c07	-0.58406	Tumor
c06	-0.595166	Tumor
c07	-0.106155	Tumor
c07	-0.334197	Tumor
c07	-0.503217	Tumor
c07	-0.0902207	Tumor
c07	-0.0536636	Tumor
c07	-0.581956	Tumor
c07	-0.777339	Tumor
c07	-0.451993	Tumor
c07	-0.815551	Tumor
c07	-0.53801	Tumor
c07	0.110868	Tumor
c07	-0.381819	Tumor
c07	-0.716835	Tumor
c07	-0.571901	Tumor
c07	-0.638833	Tumor
c07	-0.812809	Tumor
c07	-0.258763	Tumor
c07	-0.201868	Tumor
c07	-0.575304	Tumor
c07	-0.340813	Tumor
c07	-0.38321	Tumor
c07	-0.689141	Tumor
c07	-0.635898	Tumor
c07	-0.695337	Tumor
c07	-0.341949	Tumor
c07	0.00315467	Tumor
c07	0.0194106	Tumor
c07	-0.674252	Tumor
c07	-0.18563	Tumor
c07	-1.21626	Tumor
c07	-0.0281598	Tumor
c07	-0.543115	Tumor
c07	-0.63245	Tumor
c07	-0.557498	Tumor
c07	-0.328498	Tumor
c07	0.0114994	Tumor
c07	-0.598871	Tumor
c07	-0.404076	Tumor
c07	0.309796	Tumor
c07	-0.251398	Tumor
c07	-0.542417	Tumor
c07	0.0444144	Tumor
c07	-0.264718	Tumor
c07	-0.330918	Tumor
c07	-0.217437	Tumor
c07	0.0606373	Tumor
c07	-0.979397	Tumor
c07	-0.343369	Tumor
c07	-0.618267	Tumor
c07	-0.679965	Tumor
c07	-0.269731	Tumor
c07	-0.21994	Tumor
c07	-0.657663	Tumor
c07	-0.196135	Tumor
c07	-0.121311	Tumor
c07	-0.532311	Tumor
c07	-0.419663	Tumor
c07	-0.698644	Tumor
c07	-0.482327	Tumor
c07	0.093968	Tumor
c07	-0.471608	Tumor
c07	-0.669784	Tumor
c07	-0.56832	Tumor
c07	-0.207665	Tumor
c07	0.00338722	Tumor
c07	-0.401638	Tumor
c07	-0.467656	Tumor
c07	-0.417953	Tumor
c07	-0.424103	Tumor
c07	-0.620081	Tumor
c07	-0.387667	Tumor
c07	-0.332175	Tumor
c07	-0.786052	Tumor
c07	-0.0120222	Tumor
c07	-0.0715789	Tumor
c07	-0.300206	Tumor
c07	-0.669941	Tumor
c07	-0.68584	Tumor
c07	-0.35982	Tumor
c07	-0.0399509	Tumor
c07	0.122397	Tumor
c07	-0.550801	Tumor
c07	-0.345912	Tumor
c07	-0.40973	Tumor
c07	-0.0442241	Tumor
c07	-0.283454	Tumor
c07	-0.862154	Tumor
c07	-0.560055	Tumor
c07	-0.344446	Tumor
c07	0.470835	Tumor
c07	-0.0367174	Tumor
c07	-0.149447	Tumor
c07	-0.619074	Tumor
c07	-0.802757	Tumor
c07	-0.337353	Tumor
c07	-0.376	Tumor
c07	-0.357888	Tumor
c07	-0.208521	Tumor
c07	-0.488726	Tumor
c07	0.100636	Tumor
c07	-0.364807	Tumor
c07	-0.341889	Tumor
c07	-0.208681	Tumor
c07	0.0568626	Tumor
c07	-0.654506	Tumor
c07	-0.380636	Tumor
c07	-0.322943	Tumor
c07	-0.173187	Tumor
c07	-0.235426	Tumor
c07	-0.66688	Tumor
c07	-0.452711	Tumor
c07	-0.329626	Tumor
c07	-0.158801	Tumor
c07	-0.35687	Tumor
c07	-0.141639	Tumor
c07	-0.569018	Tumor
c07	-0.0772832	Tumor
c07	-0.0633697	Tumor
c07	0.346271	Tumor
c07	-0.504388	Tumor
c07	-0.546322	Tumor
c07	-0.408092	Tumor
c07	-0.23925	Tumor
c07	-0.591146	Tumor
c07	-0.466038	Tumor
c07	-0.542964	Tumor
c07	-0.368324	Tumor
c07	-0.750902	Tumor
c07	-0.446285	Tumor
c07	-0.366344	Tumor
c07	-0.675019	Tumor
c07	-0.436606	Tumor
c07	-0.441688	Tumor
c07	-0.0124335	Tumor
c07	-0.48984	Tumor
c07	-0.678131	Tumor
c07	-0.525919	Tumor
c07	0.413653	Tumor
c07	-0.502139	Tumor
c07	-0.328955	Tumor
c07	-0.463601	Tumor
c07	-0.404496	Tumor
c07	-0.596013	Tumor
c07	0.161758	Tumor
c07	-0.268607	Tumor
c07	-0.44312	Tumor
c07	-0.656668	Tumor
c07	-0.0254522	Tumor
c07	-0.328924	Tumor
c07	-0.220719	Tumor
c07	-0.388351	Tumor
c07	-0.469495	Tumor
c07	-0.469908	Tumor
c07	-0.544703	Tumor
c07	-0.234168	Tumor
c07	0.0596279	Tumor
c07	-0.517262	Tumor
c07	-0.767916	Tumor
c07	-0.640949	Tumor
c07	-0.529656	Tumor
c07	-0.49372	Tumor
c07	-0.556464	Tumor
c07	-1.00125	Tumor
c07	-0.41841	Tumor
c07	-0.435195	Tumor
c07	-0.736346	Tumor
c07	-0.500416	Tumor
c07	-0.572484	Tumor
c07	-0.566345	Tumor
c07	-0.285952	Tumor
c07	-0.42701	Tumor
c07	-0.526927	Tumor
c07	-0.0692995	Tumor
c07	-0.18634	Tumor
c07	-0.481689	Tumor
c07	-0.581136	Tumor
c07	-0.485287	Tumor
c07	-0.161066	Tumor
c07	-0.119779	Tumor
c07	-0.449431	Tumor
c07	-0.372986	Tumor
c07	-0.754266	Tumor
c07	-0.714725	Tumor
c07	0.372925	Tumor
c07	-0.641882	Tumor
c07	-0.288622	Tumor
c07	-0.304694	Tumor
c07	-0.604528	Tumor
c07	-0.433807	Tumor
c07	-0.16953	Tumor
c07	-0.268802	Tumor
c07	-0.174972	Tumor
c07	-0.262246	Tumor
c07	-0.146726	Tumor
c07	-0.468143	Tumor
c07	-0.544495	Tumor
c07	-0.511346	Tumor
c07	-0.120209	Tumor
c07	-0.555968	Tumor
c07	-0.626897	Tumor
c07	0.0969123	Tumor
c07	-0.481708	Tumor
c07	-0.759221	Tumor
c07	0.357219	Tumor
c07	-0.0195173	Tumor
c07	-0.387765	Tumor
c07	-0.580632	Tumor
c07	-0.211442	Tumor
c07	-0.619996	Tumor
c07	0.117872	Tumor
c07	-0.364767	Tumor
c07	-0.0604203	Tumor
c07	-0.135985	Tumor
c07	-0.191721	Tumor
c07	-0.34587	Tumor
c07	-0.540019	Tumor
c07	-0.467561	Tumor
c07	-0.243411	Tumor
c07	-0.0196674	Tumor
c07	-0.807102	Tumor
c07	-0.509042	Tumor
c07	-0.493159	Tumor
c07	-0.354395	Tumor
c07	-0.29603	Tumor
c07	-0.0956817	Tumor
c07	0.197853	Tumor
c07	-0.479139	Tumor
c07	-0.609258	Tumor
c07	-0.340767	Tumor
c07	-0.686833	Tumor
c07	-0.312252	Tumor
c07	0.115391	Tumor
c07	-0.306088	Tumor
c07	-0.567486	Tumor
c07	-0.572841	Tumor
c07	-0.349816	Tumor
c07	-0.0335569	Tumor
c07	-0.797849	Tumor
c07	-0.261733	Tumor
c07	-0.109152	Tumor
c07	-0.454039	Tumor
c07	-0.611081	Tumor
c07	0.055651	Tumor
c07	-0.414299	Tumor
c07	-0.547936	Tumor
c07	0.0187201	Tumor
c07	-0.00865127	Tumor
c07	-0.2872	Tumor
c07	0.151579	Tumor
c07	-0.654705	Tumor
c07	-0.536137	Tumor
c07	0.0808306	Tumor
c07	-0.431007	Tumor
c07	-0.353397	Tumor
c07	-0.435337	Tumor
c07	-0.0420502	Tumor
c07	-0.244761	Tumor
c07	-0.729156	Tumor
c07	-0.513043	Tumor
c07	-0.753988	Tumor
c07	-0.663639	Tumor
c07	-0.254704	Tumor
c07	-0.821119	Tumor
c07	-0.497215	Tumor
c07	-0.204001	Tumor
c07	-0.549236	Tumor
c07	-0.718035	Tumor
c07	-0.174182	Tumor
c07	-0.575832	Tumor
c07	-0.562314	Tumor
c07	-0.576951	Tumor
c07	-0.381502	Tumor
c07	-0.736026	Tumor
c07	-0.60771	Tumor
c07	-0.318782	Tumor
c07	-0.620285	Tumor
c07	0.11566	Tumor
c07	-0.356662	Tumor
c07	-0.00590163	Tumor
c07	-0.265891	Tumor
c07	-0.370752	Tumor
c07	-0.498973	Tumor
c07	-0.626438	Tumor
c07	-0.240265	Tumor
c07	-0.609425	Tumor
c07	-0.0642493	Tumor
c07	0.338821	Tumor
c07	-0.635706	Tumor
c07	-0.305623	Tumor
c07	-0.72696	Tumor
c07	-0.492036	Tumor
c07	0.0445329	Tumor
c07	-0.402878	Tumor
c07	-0.427103	Tumor
c07	-0.581014	Tumor
c07	-0.376556	Tumor
c07	-0.544681	Tumor
c07	-0.117869	Tumor
c07	-0.304904	Tumor
c07	-0.157465	Tumor
c07	-0.806451	Tumor
c07	-0.0634465	Tumor
c07	-0.7828	Tumor
c07	-0.374803	Tumor
c07	-0.609399	Tumor
c07	-0.261688	Tumor
c07	-0.833583	Tumor
c07	-0.287441	Tumor
c07	-0.141679	Tumor
c07	-0.139538	Tumor
c07	-0.764069	Tumor
c07	-0.790831	Tumor
c07	-0.342562	Tumor
c07	-0.400522	Tumor
c07	-0.0628499	Tumor
c07	-0.745695	Tumor
c07	-0.819786	Tumor
c07	-0.488212	Tumor
c07	-0.291581	Tumor
c07	0.229333	Tumor
c07	-0.462077	Tumor
c07	0.450596	Tumor
c07	-0.124484	Tumor
c07	-0.114175	Tumor
c07	-0.697048	Tumor
c07	-0.0485814	Tumor
c07	-0.438218	Tumor
c07	-0.0416867	Tumor
c07	-0.426848	Tumor
c07	-0.353171	Tumor
c07	-0.556643	Tumor
c07	-0.420633	Tumor
c07	-0.385558	Tumor
c07	-0.630062	Tumor
c07	-0.304975	Tumor
c07	-0.0167247	Tumor
c07	-0.477787	Tumor
c07	-0.150373	Tumor
c07	-0.470977	Tumor
c07	-0.822301	Tumor
c07	-0.0967677	Tumor
c07	0.441578	Tumor
c07	-0.350704	Tumor
c07	-0.335938	Tumor
c07	-0.607899	Tumor
c07	0.154486	Tumor
c07	-0.679583	Tumor
c07	-0.33829	Tumor
c07	-0.586251	Tumor
c07	-0.282348	Tumor
c07	-0.806339	Tumor
c07	-0.893969	Tumor
c07	-0.590863	Tumor
c07	-0.265106	Tumor
c07	-0.342477	Tumor
c07	-0.325743	Tumor
c07	-0.357079	Tumor
c07	0.164164	Tumor
c07	-0.620124	Tumor
c07	-0.18997	Tumor
c07	-0.475073	Tumor
c07	-0.717256	Tumor
c07	-0.443485	Tumor
c07	-0.649449	Tumor
c07	-0.639486	Tumor
c07	-0.185225	Tumor
c07	-0.717716	Tumor
c07	-0.150256	Tumor
c07	-0.551239	Tumor
c07	-0.345351	Tumor
c07	0.0375445	Tumor
c07	-0.645775	Tumor
c07	-0.46736	Tumor
c07	-0.487692	Tumor
c07	-0.587369	Tumor
c07	-0.636555	Tumor
c07	-0.00572488	Tumor
c07	-0.105941	Tumor
c07	-0.433456	Tumor
c07	-0.456628	Tumor
c07	-0.526373	Tumor
c07	-0.50838	Tumor
c07	-0.685242	Tumor
c07	-0.32412	Tumor
c07	-0.66739	Tumor
c07	-0.685423	Tumor
c07	-0.202698	Tumor
c07	-0.674951	Tumor
c07	-0.355249	Tumor
c07	-0.553294	Tumor
c07	-0.150661	Tumor
c07	-0.290663	Tumor
c07	-0.273341	Tumor
c07	-0.0248891	Tumor
c07	-0.597377	Tumor
c07	-0.725042	Tumor
c07	0.0270349	Tumor
c07	-0.808459	Tumor
c07	0.111269	Tumor
c07	-0.435755	Tumor
c07	0.0510741	Tumor
c07	-0.299128	Tumor
c07	-0.374047	Tumor
c07	-0.532793	Tumor
c07	-0.104909	Tumor
c07	-0.484363	Tumor
c07	-0.748146	Tumor
c07	-0.291957	Tumor
c07	-0.637192	Tumor
c07	-0.770501	Tumor
c07	-0.473401	Tumor
c07	-0.664744	Tumor
c07	-0.996149	Tumor
c07	-1.00282	Tumor
c07	-0.724593	Tumor
c07	-0.416022	Tumor
c07	0.143354	Tumor
c07	-0.430326	Tumor
c07	-0.207335	Tumor
c07	-0.17819	Tumor
c07	-0.625003	Tumor
c07	-0.390769	Tumor
c07	-0.0376953	Tumor
c07	-0.272852	Tumor
c07	-0.322961	Tumor
c07	-0.333064	Tumor
c07	-0.298933	Tumor
c07	-0.120621	Tumor
c07	-0.51373	Tumor
c07	-0.555969	Tumor
c07	-0.461967	Tumor
c07	-0.106537	Tumor
c07	-0.565982	Tumor
c07	0.467246	Tumor
c07	-0.793101	Tumor
c07	-0.495813	Tumor
c07	-0.676835	Tumor
c07	-0.345395	Tumor
c07	-0.117459	Tumor
c07	-0.800602	Tumor
c07	-0.312231	Tumor
c07	-0.593876	Tumor
c07	-0.342825	Tumor
c07	-0.0277744	Tumor
c07	-0.819398	Tumor
c07	-0.393927	Tumor
c07	-0.964512	Tumor
c07	-0.765464	Tumor
c07	-0.565562	Tumor
c07	-0.442155	Tumor
c07	-0.224932	Tumor
c07	-0.519277	Tumor
c07	-0.822185	Tumor
c07	-0.154631	Tumor
c07	-0.645092	Tumor
c07	-0.628465	Tumor
c07	-0.35451	Tumor
c07	-0.0157922	Tumor
c07	-0.94715	Tumor
c07	-0.403152	Tumor
c07	-0.304174	Tumor
c07	-0.670459	Tumor
c07	0.328446	Tumor
c07	-0.555102	Tumor
c07	-0.59615	Tumor
c07	-0.580982	Tumor
c07	-0.255885	Tumor
c07	-0.232859	Tumor
c07	-0.691374	Tumor
c07	-0.202644	Tumor
c07	-0.853255	Tumor
c07	-0.247454	Tumor
c07	-0.325222	Tumor
c07	-0.711149	Tumor
c07	-0.0350067	Tumor
c07	-0.945456	Tumor
c07	0.0162121	Tumor
c07	-0.381205	Tumor
c07	-0.368761	Tumor
c07	-0.843415	Tumor
c07	-0.242402	Tumor
c07	-0.265914	Tumor
c07	-0.169267	Tumor
c07	-0.138932	Tumor
c07	-0.255586	Tumor
c07	-0.371094	Tumor
c07	-0.09616	Tumor
c07	-0.741767	Tumor
c07	-0.26908	Tumor
c07	-0.710021	Tumor
c07	-0.331472	Tumor
c07	-0.352448	Tumor
c07	-0.322375	Tumor
c07	-0.503615	Tumor
c07	-0.0337172	Tumor
c07	-0.0674028	Tumor
c07	-0.798354	Tumor
c07	-0.370443	Tumor
c07	-0.687951	Tumor
c07	-0.102707	Tumor
c07	-0.467332	Tumor
c07	-0.596255	Tumor
c07	-0.157488	Tumor
c07	-0.888132	Tumor
c07	-0.520744	Tumor
c07	-0.664386	Tumor
c07	-0.44982	Tumor
c07	-0.736078	Tumor
c07	-0.190066	Tumor
c07	-0.728558	Tumor
c07	-0.607897	Tumor
c07	-0.351816	Tumor
c07	-0.547948	Tumor
c07	-0.383642	Tumor
c07	-0.345646	Tumor
c07	-0.324365	Tumor
c07	-0.627147	Tumor
c07	-0.78097	Tumor
c07	-0.683813	Tumor
c07	-0.467166	Tumor
c07	-0.178355	Tumor
c07	-0.708026	Tumor
c07	-0.481669	Tumor
c07	-0.0658771	Tumor
c07	-0.903075	Tumor
c07	-0.163097	Tumor
c07	-0.761437	Tumor
c07	-0.268529	Tumor
c07	-0.665455	Tumor
c07	-0.691489	Tumor
c07	-0.546092	Tumor
c07	-0.334658	Tumor
c07	-0.346821	Tumor
c07	-0.626598	Tumor
c07	0.139986	Tumor
c07	-0.823215	Tumor
c07	-0.726268	Tumor
c07	-0.406668	Tumor
c07	-0.135364	Tumor
c07	-0.498638	Tumor
c07	-0.74862	Tumor
c07	-0.734831	Tumor
c07	-0.298453	Tumor
c07	0.300257	Tumor
c07	-0.270736	Tumor
c07	0.00697646	Tumor
c07	0.106791	Tumor
c07	-0.244574	Tumor
c07	0.240421	Tumor
c07	-0.293188	Tumor
c07	-0.381101	Tumor
c07	-0.467866	Tumor
c07	-0.103583	Tumor
c07	-0.0976733	Tumor
c07	0.013968	Tumor
c07	-0.516403	Tumor
c07	-0.515043	Tumor
c07	0.0506691	Tumor
c07	-0.175737	Tumor
c07	0.3595	Tumor
c07	-0.243312	Tumor
c07	-0.173742	Tumor
c07	-0.524795	Tumor
c07	-0.622097	Tumor
c07	-0.970578	Tumor
c07	-0.317377	Tumor
c07	-0.0863823	Tumor
c07	-0.835711	Tumor
c07	-0.577259	Tumor
c07	-0.550613	Tumor
c07	-0.476683	Tumor
c07	-0.275364	Tumor
c07	-0.594661	Tumor
c07	0.0306481	Tumor
c07	-0.386276	Tumor
c07	-0.848843	Tumor
c07	-0.589234	Tumor
c07	-0.243694	Tumor
c07	-0.13944	Tumor
c07	-0.423359	Tumor
c07	-0.655964	Tumor
c07	-0.491917	Tumor
c07	-0.490828	Tumor
c07	-0.363537	Tumor
c07	-0.779495	Tumor
c07	-0.231847	Tumor
c07	-0.552874	Tumor
c07	-0.438019	Tumor
c07	-0.60159	Tumor
c07	-0.339443	Tumor
c07	-0.100408	Tumor
c07	-0.0861709	Tumor
c07	-0.246418	Tumor
c07	-0.664365	Tumor
c07	0.0551655	Tumor
c07	-0.392005	Tumor
c07	-0.334055	Tumor
c07	-0.780711	Tumor
c07	-0.533074	Tumor
c07	-0.20042	Tumor
c07	-0.749771	Tumor
c07	-0.213983	Tumor
c07	-0.567159	Tumor
c07	-0.383102	Tumor
c07	-0.115104	Tumor
c07	-0.745309	Tumor
c07	-0.353239	Tumor
c07	-0.43203	Tumor
c07	-0.777315	Tumor
c07	-0.409753	Tumor
c07	-0.772366	Tumor
c07	-0.21013	Tumor
c07	-0.660049	Tumor
c07	-0.206515	Tumor
c07	-0.0156836	Tumor
c07	-0.538449	Tumor
c07	-0.726005	Tumor
c07	-0.615702	Tumor
c07	-0.697142	Tumor
c07	-0.855431	Tumor
c07	-0.187913	Tumor
c07	-0.574777	Tumor
c07	-0.708555	Tumor
c07	-0.285369	Tumor
c07	-0.219043	Tumor
c07	-0.830643	Tumor
c07	-0.542109	Tumor
c07	-0.478838	Tumor
c07	-0.167232	Tumor
c07	-0.305018	Tumor
c07	-0.276887	Tumor
c07	-0.42243	Tumor
c07	-0.145215	Tumor
c07	-0.0979166	Tumor
c07	-0.294904	Tumor
c07	-0.559081	Tumor
c07	0.119342	Tumor
c07	-0.675975	Tumor
c07	-0.50461	Tumor
c07	-0.945915	Tumor
c07	-0.167248	Tumor
c07	0.133381	Tumor
c07	-0.33881	Tumor
c07	-0.674677	Tumor
c07	-0.454734	Tumor
c07	-0.715723	Tumor
c07	-0.633718	Tumor
c07	-0.567085	Tumor
c07	-0.759174	Tumor
c07	-0.712095	Tumor
c07	-0.146711	Tumor
c07	-0.387031	Tumor
c07	-0.37536	Tumor
c07	-0.26642	Tumor
c07	-0.550375	Tumor
c07	-0.633749	Tumor
c07	-0.574934	Tumor
c07	-0.476456	Tumor
c07	-1.02762	Tumor
c07	-0.422684	Tumor
c07	-0.494476	Tumor
c07	-0.223563	Tumor
c07	-0.295054	Tumor
c07	-0.524979	Tumor
c07	0.176759	Tumor
c07	0.0216262	Tumor
c07	0.32615	Tumor
c07	-0.0371195	Tumor
c07	-0.871789	Tumor
c07	-0.624722	Tumor
c06	-0.698994	Tumor
c07	-0.493462	Tumor
c07	0.28117	Tumor
c07	0.106761	Tumor
c07	-0.862198	Tumor
c07	-0.277439	Tumor
c07	-0.445498	Tumor
c07	-0.403334	Tumor
c07	0.013604	Tumor
c07	-0.17341	Tumor
c07	-0.293359	Tumor
c07	-0.513382	Tumor
c07	-0.130638	Tumor
c07	-0.635933	Tumor
c07	0.0910808	Tumor
c07	-0.185403	Tumor
c07	-0.452679	Tumor
c07	-0.608884	Tumor
c07	-0.460333	Tumor
c07	-0.773385	Tumor
c07	-0.53609	Tumor
c07	-0.285488	Tumor
c07	-0.295154	Tumor
c07	-0.270383	Tumor
c07	-0.765364	Tumor
c07	-0.610562	Tumor
c07	-0.683485	Tumor
c07	-0.683034	Tumor
c07	-0.744529	Tumor
c07	0.0672724	Tumor
c07	-0.570082	Tumor
c07	0.046219	Tumor
c07	-0.162196	Tumor
c07	-0.0625002	Tumor
c07	-0.634207	Tumor
c07	-0.191742	Tumor
c07	-0.446839	Tumor
c07	-0.526491	Tumor
c07	-0.239382	Tumor
c07	-0.502576	Tumor
c07	-0.690896	Tumor
c07	-0.0647087	Tumor
c07	-0.766397	Tumor
c07	-0.621462	Tumor
c07	-0.45722	Tumor
c07	-0.544923	Tumor
c07	-0.298249	Tumor
c07	-0.631894	Tumor
c07	-0.816366	Tumor
c07	-0.499028	Tumor
c07	-0.67842	Tumor
c07	-0.698315	Tumor
c07	-0.665431	Tumor
c07	-0.152643	Tumor
c07	-0.425011	Tumor
c07	-0.598191	Tumor
c07	-0.404799	Tumor
c07	-0.515269	Tumor
c07	-0.427735	Tumor
c07	0.113168	Tumor
c07	-0.629481	Tumor
c07	-0.331934	Tumor
c07	-0.161746	Tumor
c07	-0.163847	Tumor
c07	-0.442379	Tumor
c07	0.21625	Tumor
c07	-0.545503	Tumor
c07	-0.385343	Tumor
c07	-0.851591	Tumor
c07	-0.29159	Tumor
c07	-0.637733	Tumor
c07	-0.343587	Tumor
c07	-0.0389379	Tumor
c07	-0.311805	Tumor
c07	-0.739932	Tumor
c07	-0.546	Tumor
c07	-0.619122	Tumor
c07	-0.85562	Tumor
c07	0.0262747	Tumor
c07	-0.199347	Tumor
c07	-0.47097	Tumor
c07	-0.38837	Tumor
c07	-0.411993	Tumor
c07	-0.299009	Tumor
c07	-0.107688	Tumor
c07	-0.14122	Tumor
c07	-0.647251	Tumor
c07	-0.184894	Tumor
c07	-0.899502	Tumor
c07	-0.524229	Tumor
c07	-0.664564	Tumor
c07	-0.277653	Tumor
c07	-0.396273	Tumor
c07	-0.32726	Tumor
c07	-0.635022	Tumor
c07	-0.715033	Tumor
c07	-0.500647	Tumor
c07	-0.404615	Tumor
c07	-0.589133	Tumor
c07	-0.229166	Tumor
c07	-0.389693	Tumor
c07	-0.292498	Tumor
c07	-0.470947	Tumor
c07	-0.209391	Tumor
c07	-0.713206	Tumor
c07	-0.0146479	Tumor
c07	-0.541761	Tumor
c07	-0.508588	Tumor
c07	-0.429583	Tumor
c07	-0.738118	Tumor
c07	-0.81274	Tumor
c07	-0.564083	Tumor
c07	0.10777	Tumor
c07	-0.215119	Tumor
c07	-0.557539	Tumor
c07	-0.383628	Tumor
c07	-0.0209284	Tumor
c07	-0.188138	Tumor
c07	-0.294917	Tumor
c07	-0.221644	Tumor
c07	-0.347238	Tumor
c07	-0.400159	Tumor
c07	-0.0355102	Tumor
c07	-0.110045	Tumor
c07	-0.233749	Tumor
c07	-0.630281	Tumor
c07	-0.65386	Tumor
c07	-0.612515	Tumor
c07	-0.795288	Tumor
c07	-0.480232	Tumor
c07	-0.736593	Tumor
c07	-0.666597	Tumor
c07	-0.539226	Tumor
c07	-0.188976	Tumor
c07	-0.446561	Tumor
c07	-0.632659	Tumor
c07	-0.517607	Tumor
c07	-0.375382	Tumor
c07	-0.571235	Tumor
c07	-0.675651	Tumor
c07	0.0371533	Tumor
c07	-0.613888	Tumor
c07	-0.593053	Tumor
c07	-0.84866	Tumor
c07	-0.64483	Tumor
c07	-0.482704	Tumor
c07	-0.336874	Tumor
c07	-0.72878	Tumor
c07	0.0578489	Tumor
c07	-0.98046	Tumor
c07	0.121234	Tumor
c07	-0.828297	Tumor
c07	-0.559076	Tumor
c04	-0.588271	Tumor
c07	-0.19293	Tumor
c07	-0.620047	Tumor
c07	-0.821565	Tumor
c07	-0.632428	Tumor
c07	-0.493976	Tumor
c07	-0.521583	Tumor
c07	-0.678989	Tumor
c07	-0.0913043	Tumor
c07	-0.597455	Tumor
c07	-0.767973	Tumor
c07	0.472635	Tumor
c07	-0.801804	Tumor
c07	-0.327826	Tumor
c07	-0.735494	Tumor
c07	-0.504236	Tumor
c07	-0.490297	Tumor
c07	-0.473136	Tumor
c07	-0.350008	Tumor
c07	-0.880763	Tumor
c07	-0.672352	Tumor
c07	-0.574203	Tumor
c07	-0.548306	Tumor
c07	-0.237697	Tumor
c07	-0.209845	Tumor
c07	-0.199061	Tumor
c07	-0.671235	Tumor
c07	-0.133649	Tumor
c07	-0.792891	Tumor
c07	-0.517322	Tumor
c07	-0.730616	Tumor
c07	-0.254749	Tumor
c07	-0.556643	Tumor
c07	-0.154186	Tumor
c07	-0.585298	Tumor
c07	-0.693646	Tumor
c07	-1.01339	Tumor
c07	-0.58992	Tumor
c07	-0.82843	Tumor
c07	-0.687408	Tumor
c07	0.164386	Tumor
c07	-0.476075	Tumor
c07	-0.535633	Tumor
c07	-0.493038	Tumor
c07	0.0598911	Tumor
c07	-0.666239	Tumor
c07	-0.840649	Tumor
c07	-0.474716	Tumor
c07	-0.36128	Tumor
c07	-0.508644	Tumor
c07	-0.631145	Tumor
c07	-0.617319	Tumor
c07	-0.386594	Tumor
c07	-0.342766	Tumor
c07	-0.416236	Tumor
c07	-0.483862	Tumor
c07	-0.925949	Tumor
c07	-0.234154	Tumor
c07	-0.719223	Tumor
c07	-0.49759	Tumor
c07	-0.810722	Tumor
c07	-0.633541	Tumor
c07	-0.471726	Tumor
c07	-0.354061	Tumor
c07	-0.650283	Tumor
c07	-0.11741	Tumor
c07	-0.594342	Tumor
c07	-0.312252	Tumor
c07	-0.625223	Tumor
c07	-0.509908	Tumor
c07	-0.831875	Tumor
c07	-0.444617	Tumor
c07	-0.491244	Tumor
c07	0.107189	Tumor
c07	-0.189438	Tumor
c07	-0.283089	Tumor
c07	-0.377883	Tumor
c07	-0.604072	Tumor
c07	-0.645067	Tumor
c07	-0.545469	Tumor
c07	-0.526663	Tumor
c07	-0.0799437	Tumor
c07	-0.341668	Tumor
c07	-0.69606	Tumor
c07	-0.511461	Tumor
c07	-0.479823	Tumor
c07	-0.746392	Tumor
c07	-0.506787	Tumor
c07	-0.460923	Tumor
c07	-0.678876	Tumor
c07	-0.609953	Tumor
c07	-0.715323	Tumor
c07	-0.641259	Tumor
c07	-0.629952	Tumor
c07	-0.468469	Tumor
c07	-0.393391	Tumor
c07	-0.827626	Tumor
c07	-0.991225	Tumor
c07	-0.335847	Tumor
c07	-0.321652	Tumor
c07	-0.388557	Tumor
c07	-0.514873	Tumor
c07	-0.451299	Tumor
c07	-0.707507	Tumor
c07	-0.553494	Tumor
c07	-0.467703	Tumor
c07	-0.85464	Tumor
c07	-0.305439	Tumor
c07	0.0755697	Tumor
c07	-0.360938	Tumor
c07	-0.330824	Tumor
c07	-0.631007	Tumor
c07	-0.51312	Tumor
c07	-0.677788	Tumor
c07	-0.69142	Tumor
c07	-0.621276	Tumor
c07	-0.561533	Tumor
c07	-0.564493	Tumor
c07	-0.436158	Tumor
c07	-0.374689	Tumor
c07	-0.192009	Tumor
c07	-0.590428	Tumor
c07	-0.736431	Tumor
c07	-0.495259	Tumor
c07	-0.631668	Tumor
c07	-0.461825	Tumor
c07	-0.417076	Tumor
c07	-0.844422	Tumor
c07	-0.483577	Tumor
c07	-0.44649	Tumor
c07	-0.69171	Tumor
c07	-0.661325	Tumor
c07	-0.51851	Tumor
c07	-0.486632	Tumor
c07	-0.537911	Tumor
c07	-0.534612	Tumor
c07	-0.171879	Tumor
c07	-0.675127	Tumor
c07	-0.357468	Tumor
c07	-0.545777	Tumor
c07	-0.626225	Tumor
c07	-0.409325	Tumor
c07	-0.660303	Tumor
c07	-0.809388	Tumor
c07	-0.676015	Tumor
c07	-0.540214	Tumor
c07	-0.596112	Tumor
c07	-0.688695	Tumor
c07	-0.532451	Tumor
c07	-0.72995	Tumor
c07	-0.652947	Tumor
c07	-0.0813558	Tumor
c07	-0.0925223	Tumor
c07	-0.586304	Tumor
c07	-0.171465	Tumor
c07	-0.966974	Tumor
c07	-0.332339	Tumor
c07	-0.601643	Tumor
c07	-0.833445	Tumor
c07	-0.0814045	Tumor
c07	-0.272698	Tumor
c07	-0.683386	Tumor
c07	-0.540433	Tumor
c07	-0.752316	Tumor
c07	-0.255338	Tumor
c07	-0.844615	Tumor
c07	-0.792671	Tumor
c07	-0.36884	Tumor
c07	-0.487176	Tumor
c07	-0.657601	Tumor
c07	-0.895936	Tumor
c07	-0.546026	Tumor
c07	-0.71121	Tumor
c07	-0.166449	Tumor
c07	-0.37003	Tumor
c07	-0.638984	Tumor
c07	-0.70557	Tumor
c07	-0.559022	Tumor
c07	-0.00773746	Tumor
c07	-0.351154	Tumor
c07	-0.721143	Tumor
c07	-0.113628	Tumor
c07	-0.545236	Tumor
c07	-0.472317	Tumor
c07	-0.763191	Tumor
c07	-0.51685	Tumor
c07	-0.301698	Tumor
c07	-0.134195	Tumor
c07	-0.697424	Tumor
c07	-0.762557	Tumor
c07	-0.782264	Tumor
c07	-0.393608	Tumor
c07	-0.490001	Tumor
c07	-0.48062	Tumor
c07	-0.523192	Tumor
c07	-0.717374	Tumor
c07	-0.10057	Tumor
c07	-0.735094	Tumor
c07	-0.53632	Tumor
c07	-0.581434	Tumor
c07	-0.314429	Tumor
c07	-0.533939	Tumor
c07	-0.415671	Tumor
c07	-0.545812	Tumor
c07	-0.746567	Tumor
c07	-0.394685	Tumor
c07	-0.551195	Tumor
c07	-0.521585	Tumor
c07	-0.648975	Tumor
c07	-0.209652	Tumor
c07	-0.858799	Tumor
c07	-0.499677	Tumor
c07	-0.641366	Tumor
c07	-0.765528	Tumor
c07	-0.345499	Tumor
c07	-0.273952	Tumor
c07	-0.677634	Tumor
c07	-0.690678	Tumor
c07	-0.940581	Tumor
c07	-0.223144	Tumor
c07	-0.124865	Tumor
c07	-0.656298	Tumor
c07	-0.219822	Tumor
c07	-0.607153	Tumor
c07	-0.566446	Tumor
c07	-0.69933	Tumor
c07	-0.468718	Tumor
c07	-0.444065	Tumor
c07	-0.535261	Tumor
c07	-0.810313	Tumor
c07	-0.56945	Tumor
c07	-0.756592	Tumor
c07	-0.750031	Tumor
c07	-0.409949	Tumor
c07	0.0558315	Tumor
c07	-0.347544	Tumor
c07	-0.641527	Tumor
c07	-0.617885	Tumor
c07	-0.249825	Tumor
c07	-0.200401	Tumor
c07	-0.481325	Tumor
c07	-0.509283	Tumor
c07	-0.298627	Tumor
c07	-0.675458	Tumor
c07	-0.50842	Tumor
c07	-0.635842	Tumor
c07	-0.401061	Tumor
c07	-0.594408	Tumor
c07	-0.320299	Tumor
c07	-1.15823	Tumor
c07	-0.193441	Tumor
c07	-0.881574	Tumor
c07	-0.784831	Tumor
c07	-0.669952	Tumor
c07	-0.249911	Tumor
c07	-0.52313	Tumor
c07	-0.361313	Tumor
c07	-0.386358	Tumor
c07	-0.575159	Tumor
c07	-0.664721	Tumor
c07	-0.782203	Tumor
c07	-0.576324	Tumor
c07	-0.712469	Tumor
c07	-0.745801	Tumor
c07	-0.538265	Tumor
c07	-0.756731	Tumor
c07	-0.856481	Tumor
c07	-0.551435	Tumor
c07	-0.462421	Tumor
c07	-0.463272	Tumor
c07	-0.617954	Tumor
c07	0.187878	Tumor
c07	-0.659964	Tumor
c07	-0.785888	Tumor
c07	-0.0949111	Tumor
c07	-0.811712	Tumor
c07	-0.355639	Tumor
c07	-0.560011	Tumor
c07	-0.916112	Tumor
c07	-0.744729	Tumor
c07	-0.606707	Tumor
c07	-0.886596	Tumor
c07	-1.02278	Tumor
c07	-0.412844	Tumor
c07	-0.277487	Tumor
c07	-0.554619	Tumor
c07	-0.317603	Tumor
c07	-0.427835	Tumor
c07	-0.690909	Tumor
c07	-0.719356	Tumor
c07	-0.656701	Tumor
c07	-0.542009	Tumor
c07	-0.927645	Tumor
c07	-0.290808	Tumor
c07	-0.781255	Tumor
c07	-0.558942	Tumor
c07	-0.803945	Tumor
c07	-0.669173	Tumor
c07	-0.680516	Tumor
c07	-0.626502	Tumor
c07	-0.664507	Tumor
c07	-0.596854	Tumor
c07	-0.851868	Tumor
c07	-0.345933	Tumor
c07	-0.263747	Tumor
c07	-0.878382	Tumor
c07	-0.389788	Tumor
c07	-0.36214	Tumor
c07	-0.818777	Tumor
c07	-0.845365	Tumor
c07	-0.282206	Tumor
c07	-0.720178	Tumor
c07	-0.965115	Tumor
c07	-0.709419	Tumor
c07	-0.480755	Tumor
c07	-0.594825	Tumor
c07	-0.611225	Tumor
c07	-0.579069	Tumor
c07	-0.627993	Tumor
c07	-0.705743	Tumor
c07	-0.694011	Tumor
c07	-0.119087	Tumor
c07	-0.396452	Tumor
c07	-0.885972	Tumor
c07	-0.339868	Tumor
c07	-0.830957	Tumor
c07	-0.585688	Tumor
c07	-0.279107	Tumor
c07	-0.25628	Tumor
c07	-0.851112	Tumor
c07	-0.578933	Tumor
c07	-0.444772	Tumor
c07	-0.538669	Tumor
c07	-0.192464	Tumor
c07	-0.450835	Tumor
c07	-0.49658	Tumor
c07	-0.473757	Tumor
c07	-0.734769	Tumor
c07	-0.0362219	Tumor
c07	-0.671251	Tumor
c07	-0.547511	Tumor
c07	-0.48299	Tumor
c07	-0.642902	Tumor
c07	0.032675	Tumor
c07	-0.729961	Tumor
c07	-0.463902	Tumor
c07	-0.669999	Tumor
c07	-0.78015	Tumor
c07	-0.506897	Tumor
c07	-0.907411	Tumor
c07	-0.449635	Tumor
c07	-0.205186	Tumor
c07	-0.696503	Tumor
c07	-0.357411	Tumor
c07	-0.252644	Tumor
c07	-0.740076	Tumor
c07	0.0864008	Tumor
c07	-0.618296	Tumor
c07	-0.468685	Tumor
c07	-0.82261	Tumor
c07	-0.758685	Tumor
c07	-0.337091	Tumor
c07	-0.650669	Tumor
c07	-0.550085	Tumor
c07	-0.806482	Tumor
c07	-0.509958	Tumor
c07	-0.970317	Tumor
c07	-0.870567	Tumor
c07	-0.770993	Tumor
c07	-0.410476	Tumor
c07	-0.978238	Tumor
c07	-0.660199	Tumor
c07	-0.630818	Tumor
c07	-0.287011	Tumor
c07	-0.339055	Tumor
c07	-0.840747	Tumor
c07	-0.461905	Tumor
c07	-0.603199	Tumor
c07	-0.225668	Tumor
c07	-0.678671	Tumor
c07	-0.613211	Tumor
c07	-0.488799	Tumor
c07	-0.600069	Tumor
c07	-0.432819	Tumor
c07	-0.380525	Tumor
c07	-0.759376	Tumor
c07	-0.52015	Tumor
c07	-0.772631	Tumor
c07	-0.84956	Tumor
c07	-0.617855	Tumor
c07	-0.430733	Tumor
c07	-0.368322	Tumor
c07	-0.544222	Tumor
c07	-0.645845	Tumor
c07	-0.931628	Tumor
c07	-0.702203	Tumor
c07	-0.773982	Tumor
c07	-0.0785027	Tumor
c07	-0.560101	Tumor
c07	-0.809594	Tumor
c07	0.335926	Tumor
c07	-0.511496	Tumor
c07	-0.615201	Tumor
c07	-0.249106	Tumor
c07	-0.7653	Tumor
c07	-0.640436	Tumor
c07	-0.465509	Tumor
c07	-0.231029	Tumor
c07	-0.719284	Tumor
c07	-0.512542	Tumor
c07	-0.573339	Tumor
c07	-0.87501	Tumor
c07	-0.403593	Tumor
c07	-0.728956	Tumor
c07	-0.781735	Tumor
c07	-0.436591	Tumor
c07	-0.329895	Tumor
c07	-0.939368	Tumor
c07	-0.827154	Tumor
c07	-0.316715	Tumor
c07	-0.695053	Tumor
c07	-0.511742	Tumor
c07	-0.552388	Tumor
c07	-0.633266	Tumor
c07	-0.210575	Tumor
c07	-0.00100343	Tumor
c07	0.285886	Tumor
c07	-0.579084	Tumor
c07	-0.394757	Tumor
c07	0.0184936	Tumor
c07	-0.843336	Tumor
c07	-0.165338	Tumor
c07	-0.631119	Tumor
c07	-0.486757	Tumor
c07	-0.7918	Tumor
c07	-0.0715013	Tumor
c07	-0.777622	Tumor
c07	-0.756689	Tumor
c07	-0.149229	Tumor
c07	-0.737563	Tumor
c07	-1.11255	Tumor
c07	-0.252293	Tumor
c07	-0.310866	Tumor
c07	-0.426248	Tumor
c04	-0.725533	Tumor
c07	-0.0717637	Tumor
c07	-0.759938	Tumor
c07	-0.747285	Tumor
c07	-0.515872	Tumor
c07	-0.595411	Tumor
c07	-0.910275	Tumor
c07	-0.610822	Tumor
c07	-0.721226	Tumor
c07	-0.599996	Tumor
c07	-0.488953	Tumor
c07	-0.105422	Tumor
c07	-0.404205	Tumor
c07	-0.292216	Tumor
c07	-0.689145	Tumor
c07	-0.469504	Tumor
c07	-0.692998	Tumor
c07	-0.687071	Tumor
c07	-0.489138	Tumor
c07	-0.893118	Tumor
c07	-0.131566	Tumor
c07	-0.688518	Tumor
c07	-0.702671	Tumor
c07	-0.590628	Tumor
c07	-0.792627	Tumor
c07	-0.594381	Tumor
c07	-0.334713	Tumor
c07	-0.354371	Tumor
c07	-0.589642	Tumor
c07	-0.220848	Tumor
c07	-0.207249	Tumor
c07	-0.120906	Tumor
c07	-0.769588	Tumor
c07	-0.649991	Tumor
c07	-0.408981	Tumor
c07	-0.360589	Tumor
c07	-0.611118	Tumor
c07	-0.641585	Tumor
c07	-0.45903	Tumor
c07	-0.649997	Tumor
c07	-0.741231	Tumor
c07	-0.903641	Tumor
[truncated: 34,266 more rows]

## Sheet: Fig. 3e
Type	Pseudotime	TDS_score
T5	6.58115	-0.82396
T5	4.92562	-0.709007
T5	4.07421	-0.459305
LN5r	5.56049	-1.02417
T5	4.36253	-0.0211575
T5	6.38864	-0.839648
T5	4.83891	-0.587874
T5	4.6264	-1.06558
T5	2.16128	-0.527578
T5	5.59881	-0.929807
T5	3.12058	-0.315433
T5	3.76867	-0.445123
T5	7.08824	-0.883726
T5	5.07514	-0.53994
T5	6.16545	-1.06237
T5	3.46452	-0.293529
P5_Malignant	1.39536	0.00889672
P5	0.59532	1.21216
P5_Malignant	0.739301	0.317274
P5_Malignant	11.4563	-0.384078
P5_Malignant	10.0693	-0.4038
P5_Malignant	8.97837	-0.550902
P5_Malignant	4.63051	-0.101439
P5_Malignant	4.09684	-0.285867
P5_Malignant	2.87005	-0.1224
P5_Malignant	5.62055	-0.289529
P5_Malignant	3.44857	-0.115906
P5_Malignant	3.45568	0.0797618
P5_Malignant	3.92884	-0.553342
P5_Malignant	4.03817	-0.369596
LN5r	6.1585	-0.891932
LN5r	12.7626	-0.769258
LN5r	7.72504	-1.13596
LN5r	5.98798	-0.254633
LN5r	11.3145	-0.344876
LN5r	5.43505	-1.20672
LN5r	7.79943	-0.296495
LN5r	8.03986	-1.08633
LN5r	6.86112	-0.867617
LN5r	4.56139	-0.832189
LN5r	7.70495	-1.0363
LN5r	9.03492	-0.784546
LN5r	6.23038	-0.643515
LN5r	6.00398	-0.646792
LN5r	11.3821	-0.663528
LN5r	6.16816	-1.03626
LN5r	6.16402	-0.0591019
LN5r	6.14508	-1.00317
LN5r	5.51419	-0.629972
LN5r	5.40131	0.0981902
LN5r	12.7841	-0.809121
LN5r	11.9458	-0.919411
LN5r	12.2037	-1.04569
LN5r	11.5957	-0.410531
LN5r	6.18279	-0.536956
LN5r	6.2214	-0.7011
LN5r	8.88761	-0.680962
LN5r	10.0868	-0.74365
LN5r	7.1879	-0.823691
LN5r	8.94989	-0.793285
LN5r	9.66684	-0.988623
LN5r	11.2602	-0.872328
LN5r	7.51963	-0.579784
LN5r	11.3619	-0.975699
LN5r	6.40216	-0.475364
T5	7.25212	-0.928191
T5	10.0535	-0.69557
T5	7.82569	-0.894759
T5	8.86146	-0.872101
T5	7.72324	-0.824913
T5	9.70074	-0.710919
T5	7.9153	-0.836904
T5	10.1568	-0.851844
T5	5.33002	-0.904226
T5	12.8841	-0.879704
T5	10.2146	-1.06151
T5	10.4741	-1.03811
T5	11.1799	-0.963914
T5	13.0229	-0.940224
T5	5.98131	-0.901557
T5	6.14843	-0.68903
P5_Malignant	4.24913	-0.558576
P5_Malignant	9.37228	-0.329801
P5_Malignant	4.2599	-0.441877
P5_Malignant	1.38249	-0.194853
P5_Malignant	4.62899	-0.420066
P5_Malignant	4.92818	-0.395125
P5_Malignant	6.30287	-0.611509
P5_Malignant	8.9628	-0.703632
P5_Malignant	4.4561	-0.00226168
LN5r	10.8157	-0.42765
LN5r	9.30851	-0.91777
LN5r	9.29601	-0.97344
LN5r	10.1116	-1.09203
LN5r	12.385	-0.604137
LN5r	6.01927	-1.10478
LN5r	5.9999	-0.309193
LN5r	8.45549	-0.623393
LN5r	6.83797	-1.04824
LN5r	8.00694	-0.720705
LN5r	6.18279	-0.42015
LN5r	10.1686	-0.278384
LN5r	7.72047	-1.00957
LN5r	6.17997	-0.539043
LN5r	10.3617	-1.0749
LN5r	5.38572	-0.943587
LN5r	8.92838	-0.704017
LN5r	7.74262	-0.671873
LN5r	9.0945	-1.02053
LN5r	6.86306	-0.612642
LN5r	7.78913	-0.322637
LN5r	6.84728	-0.610462
LN5r	6.02595	-0.973938
LN5r	7.81546	-0.907194
LN5r	6.18279	-0.429227
LN5r	7.80784	-0.533275
LN5r	7.49322	-0.729336
LN5r	7.70855	-1.03618
LN5r	7.72815	-0.878362
LN5r	5.23418	-0.723932
LN5r	9.218	-0.655626
LN5r	11.9676	-1.01307
LN5r	10.4088	-0.694619
LN5r	11.8915	-1.02771
LN5r	11.8428	-0.740685
LN5r	12.9231	-1.09663
LN5r	12.432	-1.13405
LN5r	12.9009	-0.688469
LN5r	12.9992	-1.22886
LN5r	10.1909	-1.02624
LN5r	12.5181	-1.0715
LN5r	7.96835	-0.826128
LN5r	9.36375	-1.23232
LN5r	7.86963	-0.730984
LN5r	11.4171	-0.796994
LN5r	9.21563	-0.958117
LN5r	5.97062	-1.07093
LN5r	7.83068	-1.06845
LN5r	12.02	-0.761238
LN5r	6.69152	-0.733877
LN5r	9.34171	-1.02175
LN5r	7.53494	-0.768358
LN5r	7.82557	-1.05601
LN5r	9.32051	-0.784144
LN5r	11.2422	-0.730892
LN5r	7.13162	-0.893401
LN5r	11.6613	-0.91174
LN5r	12.8989	-0.887321
LN5r	9.12421	-0.955907
LN5r	7.53392	-0.657718
LN5r	8.23119	-0.767596
LN5r	10.238	-0.9716
LN5r	11.0168	-0.983701
LN5r	7.87252	-1.0243
LN5r	7.65009	-0.552609
LN5r	10.1519	-0.775703
LN5r	12.7121	-0.964958
LN5r	7.08167	-0.783507
LN5r	9.56525	-0.947828
LN5r	7.69707	-0.610529
LN5r	12.7867	-1.09428
LN5r	7.90352	-0.774701
LN5r	9.38081	-1.14641
LN5r	8.95822	-0.722489
LN5r	10.3594	-1.0013
LN5r	10.8623	-0.9238
LN5r	4.4764	-0.9134
LN5r	9.63102	-1.02634
LN5r	12.8275	-0.68673
LN5r	7.26783	-0.645401
LN5r	10.5257	-1.09346
LN5r	7.84283	-0.794564
LN5r	11.8208	-1.01183
LN5r	9.13176	-0.520874
LN5r	12.8251	-0.708486
LN5r	9.47008	-0.939929
LN5r	9.25421	-1.00268
LN5r	7.78922	-0.880036
LN5r	6.81482	-0.774334
LN5r	7.391	-1.05804
LN5r	6.69383	-0.525279
LN5r	12.2152	-0.948522
LN5r	12.8412	-0.80316
LN5r	7.8005	-0.932946
LN5r	7.54219	-0.535413
LN5r	11.9837	-0.891183
LN5r	9.22219	-0.655893
LN5r	7.71698	-0.435986
LN5r	12.7125	-0.806382
LN5r	10.5373	-0.988205
LN5r	7.80862	-0.817965
LN5r	9.188	-1.08294
LN5r	11.2569	-0.651468
LN5r	10.0398	-0.902456
LN5r	7.76137	-1.15055
LN5r	12.2041	-0.962575
LN5r	7.1895	-0.952027
LN5r	9.03116	-0.826258
LN5r	7.60333	-0.968828
LN5r	11.3528	-0.735669
LN5r	12.7381	-1.03886
LN5r	7.71777	-1.02736
LN5r	7.8252	-1.10132
LN5r	7.73135	-0.785628
LN5r	10.9259	-0.699797
LN5r	12.8877	-0.767181
LN5r	12.8374	-1.02207
T5	0.491241	0.479158
T5	0.34416	0.643576
T5	0.630237	0.707971
T5	0.414296	0.045548
T5	0.352607	0.26182
T5	0.328016	0.955021
T5	1.68023	0.104615
T5	0.354092	0.724072
T5	0.448688	0.742766
T5	0.411628	0.357074
T5	0.335662	0.360122
T5	0.112346	0.830117
P5_Malignant	0.27045	1.00102
P5	0.0890924	0.269444
LN5r	8.98725	-1.27306
T5	6.30693	0.252577
T5	0.278579	0.646898
T5	0.190614	0.391183
T5	0.46442	0.5209
T5	0.397574	0.395497
T5	0.26819	0.740908
T5	2.01473	-0.111709
T5	0.488561	0.377997
T5	0.648827	0.344052
T5	0.463171	0.398586
T5	0.546413	-0.112542
T5	0.580504	1.27198
T5	0.525275	0.153234
T5	0.527287	0.674454
T5	0.631674	0.622469
T5	0.320772	0.238279
T5	0.366047	0.442208
T5	0.415826	0.750647
T5	0.514568	0.391405
T5	0.405663	-0.0991765
T5	0.511655	0.305319
T5	0.621218	0.123904
T5	0.52518	0.577785
T5	0.67332	0.246499
T5	0.434228	-0.141077
T5	0.442	0.144047
T5	1.67686	-0.193165
T5	0.485146	0.449464
T5	0.39562	0.772581
T5	0.503536	0.916791
T5	0.56327	0.225206
T5	0.417843	0.507945
T5	0.667775	0.211828
T5	0.625004	0.318971
T5	0.917368	0.687892
T5	0.452297	0.0615567
T5	0.436285	0.788153
T5	0.49323	0.334545
T5	0.766462	0.567181
T5	0.282417	0.689007
T5	0.565242	0.539925
T5	0.364063	0.674492
T5	0.426982	0.30262
T5	0.498433	0.501903
T5	0.405867	0.48537
T5	0.446257	0.351194
T5	0.532824	0.25468
T5	0.46406	0.501804
T5	0.451381	0.15602
T5	0.602644	0.384691
T5	0.383264	0.278906
T5	0.277103	0.374777
T5	0.480082	0.702249
T5	0.436149	-0.0352663
T5	0.27451	-0.0177988
T5	0.561302	-0.275522
T5	0.625029	0.0332298
T5	0.395226	0.40004
T5	0.501362	0.197682
T5	0.585759	0.400845
T5	0.511337	0.399367
T5	0.338058	0.547624
T5	6.85845	-0.343013
T5	0.527101	0.613517
T5	0.409192	0.326569
T5	0.356337	0.117983
T5	0.425598	0.117559
T5	0.489306	0.406829
T5	0.281776	0.0470554
T5	0.314592	0.42986
T5	0.43941	0.539079
T5	0.352834	0.0538761
T5	0.445839	0.311235
T5	0.480123	0.660434
T5	0.476959	0.530396
T5	0.561897	0.180976
T5	0.543213	0.322452
T5	0.422614	0.210988
T5	0.480519	0.273929
T5	0.608687	0.605185
T5	0.464309	0.156383
T5	0.352657	0.712041
T5	0.410273	0.21821
T5	0.415479	-0.0771604
T5	0.370352	0.459436
T5	0.369038	0.256709
T5	0.513937	0.524673
T5	0.502027	0.593317
T5	0.455131	-0.0707748
T5	0.341667	0.807716
T5	0.417059	0.286725
T5	0.66887	0.429793
T5	0.541483	0.757668
T5	0.574512	-0.281787
T5	0.356846	0.212357
T5	0.624553	0.216572
T5	0.52867	0.0464444
T5	0.654894	-0.288993
T5	0.533431	1.06706
T5	0.323892	0.1608
T5	0.558113	0.42164
T5	0.494996	0.139852
T5	0.489801	0.719238
T5	0.5655	0.811035
T5	0.411815	0.567455
T5	0.492592	-0.0707366
T5	0.390762	0.798594
T5	0.321496	0.499866
T5	0.437471	0.585467
T5	0.303055	0.149783
T5	0.272284	0.495254
T5	1.84625	-0.290887
T5	0.496277	0.283836
T5	0.505583	0.207825
T5	0.394662	0.367046
T5	0.451631	0.376773
T5	0.43173	0.113354
T5	0.392036	0.37908
T5	0.401357	0.305039
T5	0.42675	0.454456
T5	0.525098	0.573918
T5	0.437276	0.514602
T5	0.496781	0.409067
T5	0.439986	-0.0613264
T5	0.647999	-0.308954
T5	0.403974	-0.402646
T5	0.420015	0.188905
T5	0.362041	0.589861
T5	0.465441	0.24447
T5	0.284366	0.59933
T5	0.577485	-0.0139722
T5	0.538874	0.250991
T5	0.607193	0.407281
T5	0.462399	0.568719
T5	0.417146	0.269581
T5	0.565303	0.530505
T5	0.565877	0.604339
T5	0.685853	0.277245
T5	0.358159	0.23158
T5	0.515464	0.349901
T5	0.540177	0.98871
T5	0.563987	0.527569
T5	0.305136	0.54095
T5	0.56824	-0.192986
T5	0.268494	0.914831
T5	0.439853	0.134634
T5	0.252984	0.654786
T5	0.53321	0.52158
T5	0.737309	0.726685
T5	0.423889	0.192319
T5	0.406004	1.1248
T5	0.232055	1.08622
T5	1.48112	0.518144
T5	3.00266	-0.551695
T5	0.47235	0.804026
T5	0.21057	0.137245
T5	0.462957	0.206677
T5	0.616607	0.738895
T5	0.422332	0.772314
T5	1.85991	-0.070768
T5	0.270611	0.357735
T5	0.562455	0.258147
T5	0.558219	0.774906
T5	0.337789	0.733768
T5	0.313639	0.447126
T5	1.85286	-0.0576984
T5	0.31066	0.376435
T5	0.562019	0.358954
T5	0.419516	0.749762
T5	0.348225	0.317471
T5	1.67499	0.0724456
T5	0.563739	-0.021729
T5	1.35965	0.297053
P5	0.448904	0.821796
P5	0.313745	-0.0134257
P5	0.374152	0.647454
P5	0.300761	0.56039
P5	0.235348	0.555349
P5	0.335952	0.349313
P5	0.464603	0.315074
P5	0.271107	0.554586
P5	0.295348	0.733344
P5	0.347492	0.694624
P5	0.216361	0.163084
P5	0.345165	0.0636404
P5	0.445349	0.310645
P5	0.539463	1.02257
P5	0.319642	0.590781
P5	0.391007	0.40003
P5	0.394841	0.710304
P5	0.412048	0.311203
P5	0.281967	0.245239
P5	0.644196	0.649785
P5	0.37221	0.42224
P5	0.315332	0.459903
P5	0.360208	0.729525
P5	0.329188	0.647585
P5	0.297705	0.783685
P5	0.352671	0.848237
P5	0.399746	0.655651
P5	0.36751	0.369217
P5	0.279026	0.314488
P5	0.603157	-0.000631801
P5	0.279347	0.144735
P5	0.336701	0.589013
P5	0.454815	0.538609
P5	0.259597	0.433332
P5	0.244348	0.67563
P5	0.445872	0.418261
P5	0.432689	0.555455
P5	0.36271	0.582943
P5	0.352726	0.915471
P5	0.467265	0.303871
P5	0.221941	0.574057
P5	0.43534	0.234296
P5	0.372436	0.276851
P5	0.386793	0.3708
P5	0.432845	0.842644
P5	0.29008	0.57382
P5	0.564303	0.48933
P5	0.362735	0.423901
P5	0.336426	0.639043
P5	0.294492	0.796301
P5	0.514349	0.856818
P5	0.324193	0.533366
P5	0.368301	0.0817557
P5	0.296459	0.457946
P5	0.257752	0.639083
P5	0.228563	0.329335
P5	0.462909	0.547788
P5	0.412107	1.55302
P5	0.499529	0.191135
P5	0.153931	0.576529
P5	0.440425	0.469075
P5	0.406795	0.290342
P5	0.356577	0.837223
P5	0.131718	0.487149
P5	0.387427	0.695984
P5	0.281521	0.294777
P5	0.218017	0.448653
P5	0.34637	0.474275
P5	0.441484	0.597799
P5	0.251362	0.542629
P5	0.446874	0.242747
P5	0.35793	0.419209
P5	0.404226	0.648719
P5	0.470568	0.497409
P5	0.333438	0.417014
P5	0.405057	0.0457511
P5	0.495049	0.703525
P5	0.324109	0.136624
P5	0.436374	0.43786
P5	0.496633	0.566101
P5	0.309949	0.201408
P5	0.295395	0.523418
P5	0.347941	0.316067
P5	0.240758	0.440005
P5	0.277331	0.884559
P5	0.214901	0.352412
P5	0.232743	0.456167
P5	0.419274	0.156569
P5	0.574199	-0.181059
P5	0.45262	0.427417
P5	0.364972	0.383252
P5	0.314423	0.578454
P5	0.345699	0.246253
P5	0.288888	0.881323
P5	0.190427	0.478439
P5	0.357077	0.654102
P5	0.243746	0.715799
P5	0.195853	0.5883
P5	0.437842	0.14798
P5	0.350285	-0.105398
P5	0.351746	0.81319
P5	0.211322	0.511454
P5	0.481533	0.731867
P5	0.207744	0.407558
P5	0.480344	0.929667
P5	0.256616	0.147948
P5	0.326802	0.430639
P5	0.360945	0.292299
P5	0.380514	0.311987
P5	0.239595	0.720023
P5	0.234469	1.00867
P5	0.58825	0.546995
P5	0.402181	0.547754
P5	0.295144	0.662878
P5	0.280629	0.803204
P5	0.275921	0.614073
P5	0.291915	0.496391
P5	0.393729	0.494793
P5	0.375331	0.527077
P5	0.318134	0.672588
P5	0.215318	0.578449
P5	0.305699	0.748116
P5	0.2012	0.423341
P5	0.268559	0.377593
P5	0.339205	0.824566
P5	0.451093	0.175191
P5	0.290142	0.296062
P5	0.302371	0.195607
P5	0.133039	1.01547
P5	0.187542	0.919636
P5	0.276026	0.384234
P5	0.354166	0.73934
P5	1.68565	-0.0580408
P5	0.355496	0.463339
P5	0.260839	-0.0732777
P5	0.419688	0.578594
P5	0.198661	0.463941
P5	0.447149	0.204806
P5	0.311315	0.425765
P5	0.288426	0.476029
P5	0.359686	0.736153
P5	0.27708	0.834089
P5	0.342869	0.169453
P5	0.364372	0.587368
P5	0.437459	0.502074
P5	0.156526	0.221692
P5	0.204681	0.951314
P5	0.986386	0.813469
P5	0.434461	0.269827
P5	0.628353	0.946607
P5	0.408028	1.22308
P5	0.356714	0.455206
P5	0.24829	0.60841
P5	0.358061	0.479029
P5	0.323157	0.745161
P5	0.253774	0.587678
P5	0.280138	0.836403
P5	0.454565	0.460165
P5	0.186975	1.0365
P5	0.475473	0.330441
P5	0.315285	0.0988146
P5	0.267248	0.500735
P5	0.445624	0.760459
P5	0.485258	0.650475
P5	0.49003	0.537305
P5	0.332346	0.603972
P5	0.241957	0.0795284
P5	0.350206	0.437354
P5	0.300005	0.457793
P5	0.277006	0.258273
P5	0.318906	0.39693
P5	0.258528	0.706169
P5	0.275872	0.372975
P5	0.44622	0.876132
P5	0.396898	0.318017
P5	0.150843	0.651303
P5	0.383798	0.369821
P5	0.30579	0.419459
P5	0.515993	0.498703
P5	0.327245	0.0708336
P5	0.328452	0.378587
P5	0.453348	0.294901
P5	0.424224	0.511756
P5	0.241433	0.618638
P5	0.418678	0.0527695
P5	0.372524	0.223833
P5	0.337719	0.253771
P5	0.16565	0.41805
P5	0.290622	0.686983
P5	0.298746	0.635631
P5	0.504607	0.197554
P5	0.294011	0.33242
P5	0.328075	0.661449
P5	0.314159	0.765095
P5	0.519005	0.368382
P5	0.322717	0.488197
P5	0.260973	0.780657
P5	0.523087	0.0706949
P5	0.415709	0.657101
P5	0.27414	0.4217
P5	0.37954	0.316286
P5	0.426209	0.328667
P5	0.24042	0.456918
P5	0.269613	0.590009
P5	0.329502	0.546113
P5	0.352834	0.634687
P5	0.311903	0.0664297
P5	0.283506	0.215843
P5	0.479689	0.398778
P5	0.332022	0.703157
P5	0.325898	0.433894
P5	0.267195	0.344822
P5	0.298837	0.553287
P5	0.336767	-0.20866
P5	0.346139	0.421293
P5	0.286366	0.549477
P5	0.274953	0.772254
P5	0.29728	0.424287
P5	0.28525	0.668493
P5	0.366873	0.643955
P5	0.331526	0.468425
P5	0.450558	0.808144
P5	0.356687	0.248446
P5	0.339868	0.856488
P5	0.657756	-0.396029
P5	0.600923	0.610292
P5	0.271533	0.583022
P5	0.443163	0.0531788
P5	0.548131	0.498987
P5	0.41689	0.0386572
P5	0.149019	0.6233
P5	0.232961	1.01525
P5	0.352864	0.388766
P5	0.378454	-0.0779835
P5	0.548823	0.391604
P5	0.158655	0.768807
P5	0.317233	0.260008
P5	0.129812	0.835466
P5	0.406162	-0.102187
P5	0.446262	1.06781
P5	0.631514	0.571097
P5	0.298176	0.716511
P5	0.193762	0.204149
P5	0.456698	0.702109
P5	0.302407	0.273999
P5	0.351566	0.359918
P5	0.383499	0.179817
P5	0.378807	0.180987
P5	0.426104	0.164458
P5	0.292913	0.736172
P5	0.499615	0.421279
P5	0.430173	0.540619
P5	0.442612	-0.134892
P5	0.440382	-0.0676479
P5	0.554032	0.916821
P5	0.245467	0.706343
P5	0.272775	0.72465
P5	0.41925	0.8144
P5	0.32841	0.148814
P5	0.179216	0.534896
P5	0.326442	0.611803
P5	0.558351	0.43885
P5	0.328799	0.583544
P5	0.51838	0.311442
P5	0.582044	0.781405
P5	0.265268	0.61797
P5	0.373879	0.286481
P5	0.382037	0.488183
P5	0.348755	0.264214
P5	0.246866	0.439763
P5	0.0850023	0.274762
P5	0.508824	0.488451
P5	0.362364	0.0828776
P5	0.380165	0.826259
P5	0.376964	0.595067
P5	0.382207	0.655018
P5	0.351765	0.840397
P5	0.489656	0.235244
P5	0.462513	0.589807
P5	0.419561	0.808007
P5	0.228701	1.04543
P5	0.395758	0.299745
P5	0.388845	0.367732
P5	0.286434	0.815108
P5	0.394755	0.474982
P5	0.375589	0.74329
P5	0.265323	0.590122
P5	0.23641	0.67121
P5	0.430274	0.505608
P5	0.344449	0.286829
P5	0.327732	0.5596
P5	0.437474	0.715056
P5	0.365336	0.721247
P5	0.650328	0.254816
P5	0.482507	0.825627
P5	0.398505	0.618856
P5	0.388058	0.260864
P5	0.42674	0.956387
P5	0.299198	1.00375
P5	0.596365	0.106495
P5	0.546643	0.426999
P5	0.515696	0.380126
P5	0.158832	0.633418
P5	0.175253	0.439466
P5	0.675736	0.808358
P5	0.351934	0.711628
P5	0.0664429	0.404166
P5	0.42077	0.715009
P5	0.363699	0.593476
P5	0.419473	0.408993
P5	0.28058	0.554361
P5	0.271052	0.781854
P5	0.331478	0.303899
P5	0.425571	0.758138
P5	0.14588	0.600909
P5	0.292224	0.445332
P5	0.20074	0.382726
P5	0.350761	0.0624174
P5	0.448261	0.50088
P5	0.369305	0.152147
P5	0.314422	0.76864
P5	0.152988	0.78111
P5	0.340804	0.00450907
P5	0.22987	0.690597
P5	0.354331	0.284727
P5	0.424211	0.883281
P5	0.544399	0.668862
P5	0.436628	-0.202184
P5	0.259423	0.39414
P5	0.415119	0.331381
P5	0.240726	0.895508
P5	0.319368	0.626484
P5	0.374371	0.341458
P5	0.246378	0.563373
P5	0.307403	0.246845
P5	0.404907	0.68659
P5	0.430386	0.487967
P5	0.233374	0.355744
P5	0.414258	0.621251
P5	0.504284	0.446147
P5	0.286911	0.793413
P5	0.490254	0.778249
P5	0.453592	0.241807
P5	0.247203	0.927216
P5	0.520575	0.312662
P5	0.25052	0.670607
P5	0.319764	0.759969
P5	0.405191	1.19708
P5	0.326797	0.905286
P5	0.217531	0.416032
P5	0.288571	0.596582
P5	0.391911	0.521034
P5	0.367467	0.461813
P5	0.194531	0.602335
P5	0.379604	-0.00615885
P5	0.422452	0.197906
P5	0.524462	0.465376
P5	0.559382	0.197521
P5	0.30924	0.497535
P5	0.310893	0.561048
P5	0.226232	0.195634
P5	0.376986	0.67388
P5	0.189502	0.263243
P5	0.557468	0.282964
P5	0.448513	1.27129
P5	0.501083	0.424102
P5	0.525873	0.778519
P5	0.315005	0.489345
P5	0.291886	0.665447
P5	0.277121	0.337951
P5	0.43162	0.738944
P5	0.205477	1.35113
P5	0.258004	0.863549
P5	0.431838	-0.0395409
P5	0.277259	0.870292
P5	0.182361	0.947034
P5	0.456268	-0.0919444
P5	0.397419	0.415816
P5	0.339126	0.233133
P5	0.395559	0.334752
P5	0.560001	0.169571
P5	0.403428	0.381566
P5	0.366796	0.369493
P5	0.405515	0.534443
P5	0.618023	0.4169
P5	0.175047	0.578383
P5	0.399472	0.619955
P5	0.273609	0.512559
P5	0.130759	0.88483
P5	0.42373	0.426737
P5	0.427618	0.396219
P5	0.624666	0.40679
P5	0.440171	0.0925171
P5	0.277178	0.111187
P5	0.61749	0.494305
P5	0.277643	0.329459
P5	0.363146	0.433195
P5	0.387834	-0.00811295
P5	0.250153	0.0187338
P5	0.331454	0.253759
P5	0.307814	0.529305
P5	0.411009	0.341174
P5	0.339902	0.31971
P5	0.349106	0.151255
P5	0.447623	0.562845
P5	0.349739	0.552853
P5	0.268801	0.402535
P5	0.405181	0.0703772
P5	0.384647	0.219913
P5	0.299832	0.102341
P5	0.365313	0.408452
P5	0.256617	1.00996
P5	0.298172	0.35846
P5	0.38093	0.392289
P5	0.413681	0.644729
P5	0.20723	0.736175
P5	0.400837	0.451811
P5	0.234495	0.683104
P5	0.396164	0.0204654
P5	0.366594	0.404241
P5	0.443338	0.577663
P5	0.234598	0.808972
P5	0.351642	0.704967
P5	0.409181	0.28043
P5	0.411708	0.345021
P5	0.444348	0.394276
P5	0.406994	0.826771
P5	0.35782	0.639231
P5	0.485056	0.126501
P5	0.586165	0.864644
P5	0.293592	0.134104
P5	0.231009	0.579504
P5	0.402004	1.14921
P5	0.334739	0.429444
P5	0.700317	0.495613
P5	0.39725	0.512202
P5	0.334899	0.604285
P5	0.309334	0.698893
P5	0.284802	0.958093
P5	0.605901	0.95871
P5	0.482819	0.326329
P5	0.34958	0.491568
P5	0.272262	0.550634
P5	0.408533	-0.178952
P5	0.252826	0.645328
P5	0.358147	-0.0111799
P5	0.36205	1.04581
P5	0.469317	0.734982
P5	0.545966	0.60192
P5	0.310564	0.126146
P5	0.407976	0.87695
P5	0.430949	0.506799
P5	0.397076	0.121416
P5	0.545069	0.711831
P5	0.173539	0.490582
P5	0.282245	-0.0322155
P5	0.506438	0.39566
P5	0.18339	0.468903
P5	0.272555	0.165967
P5	0.529414	0.546961
P5	0.222092	0.969927
P5	0.338203	0.242057
P5	0.247039	0.568807
P5	0.222986	0.315362
P5	0.51766	0.583031
P5	0.256446	0.365005
P5	0.376967	0.249606
P5	0.532634	0.160976
P5	0.304584	1.04112
P5	0.448323	-0.00556475
P5	0.528429	0.677133
P5	0.15557	0.512586
P5	0.145194	-0.00618599
P5	0.253488	0.220567
P5	0.440585	0.833182
P5	0.475482	0.768199
P5	0.430781	0.37547
P5	0.284465	0.530477
P5	0.167767	0.657679
P5	0.417318	0.774608
P5	0.295166	0.732045
P5	0.343307	0.774751
P5	0.451509	0.298239
P5	0.223013	0.369563
P5	0.410621	0.526294
P5	0.337655	0.547064
P5	0.367841	1.02521
P5	0.378434	0.789335
P5	0.341901	0.935178
P5	0.547182	0.527801
P5	0.293154	0.971228
P5	0.292643	1.19019
P5	0.311182	0.627975
P5	0.37885	0.665263
P5	0.498548	0.250005
P5	0.394238	0.611639
P5	0.626203	1.36814
P5	0.309137	1.05341
P5	0.29556	0.456051
P5	0.423205	-0.00285411
P5	0.306066	0.738522
P5	0.349487	-0.40207
P5	0.315298	0.367719
P5	0.448181	-0.103255
P5	0.352338	0.993517
P5	0.376813	-0.0685155
P5	0.430098	0.630396
P5	0.646063	-0.155974
P5	0.206929	-0.143852
P5	0.343433	0.535649
P5	0.484261	0.124956
P5	0.402827	0.0913213
P5	0.458768	0.329496
P5	0.374873	0.280388
P5	0.274131	0.443068
P5	0.467369	0.326123
P5	0.280845	0.329661
P5	0.29291	0.299705
P5	0.548314	0.156571
P5	0.281913	0.225193
P5	0.463564	0.97212
P5	0.337396	0.748025
P5	0.448656	0.65012
P5	0.326679	0.435165
P5	0.477605	0.409364
P5	0.352205	0.636618
P5	0.3511	0.255859
P5	0.403829	0.247224
P5	0.25931	0.993185
P5	0.332253	0.0575972
P5	0.394368	0.525497
P5	0.441134	0.48488
P5	0.412394	-0.128637
P5	0.291874	0.355977
P5	0.447007	0.282946
P5	0.628499	0.756229
P5	0.32694	0.509869
P5	0.283193	0.661603
P5	0.39551	0.480641
P5	0.43322	0.513934
P5	0.435576	1.64483
P5	0.424047	0.344597
P5	0.310633	0.77938
P5	0.64829	0.60895
P5	0.374506	0.160413
P5	0.304128	-0.0603379
P5	0.309829	0.418248
P5	0.28722	0.518483
P5	0.323454	0.571308
P5	0.259791	0.468139
P5	0.3938	0.32404
P5	0.423589	0.383747
P5	0.338401	0.222842
P5	0.507522	0.609603
P5	0.245566	0.533986
P5	0.406322	0.129339
P5	0.287217	0.705948
P5	0.235763	0.329943
P5	0.629784	0.250064
P5	0.405299	0.600567
P5	0.143561	0.45653
P5	0.396934	0.661526
P5	0.210694	0.559737
P5	0.268248	0.318456
P5	0.258094	0.256365
P5	0.426013	0.207722
P5	0.351614	0.392219
P5	0.284873	0.354999
P5	0.376648	0.133548
P5	0.415292	0.158282
P5	0.167425	0.485391
P5	0.438259	0.425818
P5	0.46552	0.146587
P5	0.195918	0.818729
P5	0.143236	0.5601
P5	0.192741	0.536529
P5	0.278628	0.257422
P5	0.411491	0.360262
P5	0.385116	0.37634
P5	0.232178	0.705773
P5	0.35932	0.655019
P5	0.294072	0.321723
P5	0.36985	0.409286
P5	0.272059	0.192149
P5	0.332018	0.697191
P5	0.267325	0.617291
P5	0.525007	0.75666
P5	0.397907	0.462039
P5	0.327493	0.862024
P5	0.415355	0.0113665
P5	0.496084	0.969537
P5	0.246192	0.728876
P5	0.605756	0.320058
P5	0.390497	0.495862
P5	0.269676	0.368365
P5	0.648091	0.895317
P5	0.274298	0.572503
P5	0.430034	0.675962
P5	0.344625	0.721245
P5	0.364489	1.35788
P5	0.377708	0.561065
P5	0.384362	0.0724927
P5	0.522692	0.659782
P5	0.305748	0.841172
P5	0.328828	0.442601
P5	0.229105	0.696243
P5	0.387384	0.262924
P5	0.448607	1.0157
P5	0.643287	0.320055
P5	0.337663	0.815461
P5	0.436592	0.293325
P5	0.306626	0.577028
P5	0.503007	-0.00329622
P5	0.274572	0.362594
P5	0.242727	0.924808
P5	0.252491	0.232544
P5	0.323988	0.538127
P5	0.237641	0.247337
P5	0.261311	-0.0446385
P5	0.379516	0.216391
P5	0.448337	0.44105
P5	0.394095	0.283551
P5_Malignant	3.93413	0.458039
P5	0.491912	0.485236
P5	0.232063	0.620314
P5	0.315016	0.733909
P5	0.289519	0.625056
P5	0.258101	0.844361
P5	0.263811	0.709769
P5	0.356987	0.336897
P5	0.230988	0.793622
P5	0.421832	0.813201
P5	0.29881	1.162
P5	0.258954	0.637427
P5	0.461262	0.633505
P5	0.347571	0.760084
P5	0.164668	0.409933
P5	0.411431	0.230196
P5	0.421361	-0.0646984
P5	0.283694	0.591747
P5	0.445185	1.01207
P5	0.249406	1.1252
P5	0.241846	0.127249
P5	0.31177	-0.188449
P5	0.346973	0.752669
P5	0.255663	-0.00499387
P5	0.478336	0.63933
P5	0.424978	0.435588
P5	0.322943	0.383714
P5	0.316809	0.922169
P5	0.568886	0.177666
P5	0.415993	0.807122
P5	0.38849	0.689847
P5	0.102953	1.13102
P5	0.121222	0.203513
P5	0.472631	0.811778
P5	0.484279	0.593035
P5	0.521917	0.0691546
P5	0.602144	0.399694
P5	0.468106	0.193688
P5	0.288647	0.0132596
P5	0.602663	0.478477
P5	0.282622	0.536728
P5	0.33085	0.799612
P5	0.359892	0.839982
P5	0.671268	0.979122
P5	0.581187	0.377045
P5	0.40877	0.811004
P5	0.508875	0.223467
P5	0.478325	0.508123
P5	0.415696	0.624368
P5	0.334153	0.671795
P5	0.303063	0.560205
P5	0.360126	0.68126
P5	0.395708	0.497849
P5	0.434904	0.690383
P5	0.429589	0.916255
P5	0.428237	0.526674
P5	0.359426	0.174065
P5	0.402465	0.573914
P5	0.143393	0.215658
P5	0.462059	0.612188
P5	0.395655	0.449922
P5	0.284998	1.03881
P5	0.234004	0.213145
P5	0.259171	0.537129
P5	0.468515	0.936706
P5	0.246439	0.311609
P5	0.403179	1.041
P5	0.298425	0.587678
P5	0.497533	0.273034
P5	0.262259	0.0497101
P5	0.329642	0.552012
P5	0.425664	0.308674
P5	0.304777	0.6094
P5	0.544232	1.10839
P5	0.26353	0.762183
P5	0.395278	0.206303
P5	0.265025	0.729254
P5	0.629536	0.983529
P5	0.435769	0.426374
P5	0.356376	0.870957
P5	0.269885	0.917777
P5	0.339933	-0.0994428
P5	0.375172	0.876927
P5	0.181816	0.359455
P5	0.172596	0.15561
P5	0.282816	0.283252
P5	0.275169	1.60003
P5	0.177724	-0.0749517
P5	0.336487	0.445593
P5	0.397018	0.300779
P5	0.482335	0.494695
P5	0.188681	0.725754
P5	0.318338	0.0865354
P5	0.353836	-0.0643799
P5	0.200137	-0.179717
P5	0.373886	0.392087
P5	0.266737	0.878506
P5	0.235464	0.770239
P5	0.186892	0.249762
P5	0.332818	0.275061
P5	0.373708	0.175768
P5	0.54479	0.442362
P5	0.322631	0.689002
P5	0.331507	0.302784
P5	0.394933	0.656715
P5	0.248117	1.14584
P5	0.457839	0.34351
P5	0.30661	0.356557
P5	0.304546	0.286847
P5	0.444674	0.252377
P5	0.429981	0.581847
P5	0.387689	0.664843
P5	0.273516	0.486732
P5	0.393808	-0.0882591
P5	0.394016	0.68513
P5	0.456842	0.317935
P5	0.301726	0.403803
P5	0.365568	0.30533
P5	0.364484	0.114464
P5	0.659626	1.2416
P5	0.486847	0.398797
P5	0.469047	0.441347
P5	0.313442	0.116185
P5	0.386096	0.808877
P5	0.469832	0.147119
P5	0.405733	0.242025
P5	0.384176	0.697174
P5	0.408111	0.466419
P5	0.342181	0.763525
P5	0.200925	-0.0953902
P5	0.237716	0.509681
P5	0.486802	0.490101
P5	0.410694	0.0177314
P5	0.412102	0.0306777
P5	0.374677	0.766323
P5	0.290394	0.805476
P5	0.342585	0.861106
P5	0.321335	0.540081
P5	0.202378	1.01615
P5	0.456893	0.375578
P5	0.292059	-0.0441006
P5	0.173361	0.571158
P5	0.287107	0.568139
P5	0.221322	0.801214
P5	0.452442	0.742724
P5	0.380291	0.660696
P5	0.356149	0.8592
P5	0.339857	0.305613
P5	0.300574	0.550095
P5	0.279909	0.899905
P5	0.550032	0.806221
P5	0.386751	1.02548
P5	0.452034	0.980765
P5	0.415101	0.453113
P5	0.45839	0.792791
P5	0.395132	0.850944
P5	0.230865	0.565311
P5	0.544109	0.542511
P5	0.384401	0.0620822
P5	0.193531	0.60082
P5	0.285125	0.491555
P5	0.173092	0.698033
P5	0.175715	0.678178
P5	0.129141	0.858799
P5	0.381071	0.331317
P5	0.24242	0.45661
P5	0.28766	0.478338
P5	0.320081	0.69692
P5	0.54873	0.950079
P5	0.32619	0.634457
P5	0.145116	0.864044
P5	0.287385	0.527439
P5	0.376173	0.65366
P5	0.349542	0.284122
P5	0.374492	0.0184095
P5	0.400885	1.03549
P5	0.52082	0.119085
P5	0.258419	0.732546
P5	0.23154	0.749968
P5	0.401921	0.911666
P5	0.518078	0.332303
P5	0.363409	0.279794
P5	0.449873	0.902848
P5	0.341891	0.180919
P5	0.226603	0.328993
P5	0.358413	0.746768
P5	0.42978	0.419852
P5	0.21231	0.741714
P5	0.354391	0.0873906
P5	0.331467	0.1157
P5	0.518531	0.551924
P5	0.388459	0.300638
P5	0.204779	0.664661
P5	0.156127	0.688359
P5	0.370909	-0.0918407
P5	0.316946	0.11863
P5	0.269733	0.675307
P5	0.448936	0.784818
P5	0.61801	0.297948
P5	0.539684	0.380984
P5	0.253622	0.460037
P5	0.258886	0.926022
P5	0.334041	1.06083
P5	0.393897	-0.169487
P5	0.34371	0.588236
P5	0.424163	0.555964
P5	0.509106	-0.117768
P5	0.514163	0.489519
P5	0.362361	0.342186
P5	0.463035	0.415502
P5	0	0.349355
P5	0.265212	-0.19579
P5	0.374544	0.312818
P5	0.336888	0.741722
P5	0.311645	0.514842
P5	0.247978	0.558485
P5	0.298953	0.659432
P5	0.352401	0.708013
P5	0.223885	-0.0423192
P5	0.288383	0.129552
P5	0.351106	0.518372
P5	0.433162	0.897595
P5	0.281312	0.498461
P5	0.367185	0.856449
P5	0.194494	0.372139
P5	0.425301	0.51535
P5	0.54803	1.11224
P5	0.350299	0.561074
P5	0.33315	0.941573
P5	0.164405	0.520348
P5	0.596892	0.398767
P5	0.387962	0.0994019
P5	0.482952	0.530941
P5	0.25306	0.910733
P5	0.457451	-0.0747908
P5	0.390159	0.789279
P5	0.121061	0.614456
P5	0.247017	0.906639
P5	0.422834	0.883539
P5	0.534028	0.116494
P5	0.482158	0.474322
P5	0.238257	0.407549
P5	0.47554	0.247803
P5	0.648917	0.235467
P5	0.569138	-0.064416
P5	0.351816	0.629367
P5	0.319173	0.459547
P5	0.531278	0.597954
P5	0.549008	0.0551271
P5	0.171047	0.898761
P5	0.265273	0.42731
P5	0.344487	0.309883
P5	0.330289	0.362094
P5	0.365431	-0.0245696
P5	0.452574	0.281936
P5	0.360694	0.455504
P5	0.330352	0.424268
P5	0.537291	0.134092
P5	0.283583	0.00642407
P5	0.399904	0.765446
P5	0.41315	1.03643
P5	0.353778	1.25155
P5	0.152464	0.133763
P5	0.281832	0.578785
P5	0.344358	0.194403
P5	0.25946	0.918277
P5	0.534778	0.401818
P5	0.421495	0.258777
P5	0.37161	0.854089
P5	0.587262	0.762895
P5	0.270512	0.412115
P5	0.335165	0.722466
P5	0.399379	0.533304
P5	0.379065	0.62588
P5	0.362454	0.964451
P5	0.373631	0.614238
P5	0.515322	0.605534
P5	0.396123	0.219263
P5	0.26904	0.330313
P5	0.585382	0.493067
P5	0.202361	0.79042
P5	0.275555	0.394678
P5	0.333976	0.531061
P5	0.274805	0.807611
P5	0.415699	0.0866742
P5	0.398732	0.281745
P5	0.470783	0.575969
P5	0.270706	0.868206
P5	0.465709	0.522922
P5	0.20186	0.773585
P5	0.494301	0.41825
P5	0.358096	0.0657763
P5	0.336494	0.356343
P5	0.234456	0.616139
P5	0.42042	0.677268
P5	0.39986	0.678343
P5	0.219781	0.266038
P5	0.557274	0.144288
P5	0.566402	0.880698
P5	0.613961	0.526516
P5	0.323304	0.679322
P5	0.156493	0.762342
P5	0.25347	0.933585
P5	0.412615	0.491095
P5	0.323325	0.415402
P5	0.301493	0.308031
P5	0.0926644	1.01833
P5	0.359604	0.375446
P5	0.392299	0.467462
P5	0.378484	-0.192352
P5	0.528949	-0.260535
P5	0.307371	1.04118
P5	0.468332	0.0190569
P5	0.164147	0.728112
P5	0.29985	0.334071
P5	0.446049	-0.0138394
P5	0.422726	0.375645
P5	0.373769	0.985093
P5	0.528583	1.0692
P5	0.427029	1.15801
P5	0.262215	0.247029
P5	0.40072	0.145239
P5	0.262278	0.567251
P5	0.399096	0.767864
P5	0.300174	1.37953
P5	0.399917	0.348374
P5	0.392892	0.616352
P5	0.38948	0.716897
P5	0.159313	0.416788
P5	0.242891	0.803332
P5	0.328513	0.676334
P5	0.370888	0.459134
P5	0.464246	0.517753
P5	0.41675	0.802142
P5	0.245402	0.72691
P5	0.252408	0.439515
P5	0.652763	0.674742
P5	0.466302	0.469322
P5	0.772064	0.269364
P5	0.302372	0.833416
P5	0.343397	0.624019
P5	0.437183	0.167903
P5	0.456776	0.662155
P5	0.411762	0.78168
P5	0.220518	0.273265
P5	0.324744	0.798961
P5	0.432079	0.598773
P5	0.222483	0.659011
P5	0.251122	0.247736
P5	0.334574	0.658924
P5	0.339622	0.612885
P5	0.390094	0.373609
P5	0.551919	0.359167
P5	0.443229	0.0659636
P5	0.402703	0.23571
P5	0.249947	0.439788
P5	0.452829	0.648496
P5	0.33714	0.188641
P5	0.239019	0.351692
P5	0.336244	0.360889
P5	0.188234	0.714684
P5	0.689551	0.817402
P5	0.471766	0.775827
P5	0.327963	0.441035
P5	0.303164	0.324741
P5	0.475078	0.363256
P5	0.362844	0.332455
P5	0.447113	0.769737
P5	0.404669	0.668097
P5	0.341237	0.432622
P5	0.407758	-0.247994
P5	0.334218	0.311511
P5	0.346005	-0.0701124
P5	0.550694	0.449517
P5	0.440464	0.359676
P5	0.297935	0.599361
P5	0.340098	0.435113
P5	0.275467	0.253094
P5	0.441794	0.722133
P5	0.51064	0.937344
P5	0.487573	0.553947
P5	0.231587	0.335021
P5	0.303958	-0.0962121
P5	0.262405	0.291066
P5	0.416928	0.402414
P5	0.526183	0.101819
P5	0.37043	0.76644
P5	0.474055	0.107581
P5	0.377241	0.286186
P5	0.419007	0.478409
P5	0.108378	0.389121
P5	0.344741	1.07825
P5	0.281218	0.554045
P5	0.283203	0.734746
P5	0.487913	0.20909
P5	0.269431	0.490629
P5	0.362182	0.24727
P5	0.410844	0.836068
P5	0.280809	0.693446
P5	0.193828	0.450312
P5	0.189465	0.596119
P5	0.56158	0.103616
P5	0.262764	0.43774
P5	0.227843	0.347901
P5	0.357977	0.530454
P5	0.341079	0.470661
P5	0.446858	0.629955
P5	0.439454	0.471401
P5	0.344418	0.686912
P5	0.374142	0.437291
P5	0.372738	0.535627
P5	0.444019	0.665018
P5	0.352409	0.40004
P5_Malignant	2.02088	0.175215
T5	8.96473	-0.6674
T5	9.26241	-0.92913
T5	7.0739	-0.660677
T5	6.95561	-0.479926
T5	6.43477	-0.581542
T5	9.16051	-0.694773
T5	8.02356	-0.430239
T5	12.7873	-0.363318
T5	9.19107	-0.643302
T5	5.37913	-0.202494
T5	8.92936	-0.53316
T5	7.70857	-0.590525
T5	8.2944	-0.388225
T5	13.1793	-0.770926
T5	9.23316	-0.61455
T5	8.14746	-0.818582
T5	10.0585	-0.711228
T5	9.13272	-0.623407
T5	6.1725	-0.260022
T5	9.58614	-0.348212
T5	11.93	-0.170039
T5	9.48599	-0.590856
T5	11.3214	-0.441967
T5	12.3139	-0.351116
T5	9.32511	-0.640514
T5	12.212	-0.534668
T5	11.4855	-0.596701
T5	11.3317	-0.808977
T5	6.64517	-0.356534
T5	4.26379	-0.554869
T5	6.12962	-0.630529
T5	7.25545	-0.799071
T5	9.61985	-0.544548
T5	8.91388	-0.373126
T5	9.23496	-0.804995
T5	10.0511	-0.564924
T5	9.27381	-0.548364
T5	12.8024	-0.568206
T5	13.1104	-0.619661
T5	8.90755	-0.962031
T5	5.97375	-0.2758
T5	9.25344	-0.541022
T5	8.43651	-0.814681
T5	10.0398	-0.520636
T5	9.2269	-0.745276
T5	7.38621	-0.812422
T5	12.3192	-0.527868
T5	9.29196	-0.755441
T5	11.4651	-0.684331
T5	12.3538	-0.581768
T5	9.29048	-0.468597
T5	7.7286	-0.4593
T5	10.7277	-0.173335
T5	7.74554	-0.878588
T5	9.19634	-0.279329
T5	13.4629	-0.397265
T5	8.36844	-0.469866
T5	9.94313	-0.505228
T5	7.68544	-0.525203
T5	9.20151	-0.691273
T5	7.69762	-0.381988
T5	7.82155	-0.312139
T5	12.3567	-0.51559
T5	11.8839	-0.550557
T5	11.1996	-0.60928
T5	7.83991	-0.877523
T5	6.22367	-0.240877
T5	5.52154	-0.590152
T5	12.8578	-1.07714
T5	6.68046	-0.759682
T5	12.9218	-0.493413
T5	9.12468	0.0844001
T5	6.47053	-0.138936
T5	11.5193	-0.464457
T5	7.56362	-0.461512
T5	2.66956	-0.585103
T5	8.13192	-0.389045
T5	6.51614	-0.265467
T5	8.85829	-0.636777
T5	6.19192	-1.03282
T5	6.60806	-0.400487
T5	13.1692	-0.555782
T5	12.8094	-0.550115
T5	10.2451	-0.321238
T5	6.86446	-0.304327
T5	12.9247	-0.624866
T5	9.64725	-0.712511
T5	4.29657	-0.638715
T5	9.25321	-0.529001
T5	10.0306	-1.05879
T5	11.4445	-0.700783
T5	12.8844	-1.10763
T5	7.76742	-0.349684
T5	9.33885	-0.113957
T5	12.8368	-0.671777
T5	7.8456	-0.579655
T5	8.9343	-0.211262
T5	11.3171	-0.180292
T5	11.6383	-0.481468
T5	5.34488	-0.588037
T5	4.92409	-0.737388
T5	6.14493	-0.660067
T5	4.41239	-0.482126
T5	7.65316	-0.440909
T5	9.38022	-0.565017
T5	12.9237	-0.994554
T5	9.6515	-0.701574
T5	8.87925	-0.910385
T5	4.69878	-0.131971
T5	5.22908	-0.180507
T5	11.8935	-0.608377
T5	10.3413	-0.599221
T5	7.93942	-0.16367
T5	6.44334	-0.150031
T5	8.7059	-0.574225
T5	11.7793	-0.882521
T5	10.0677	-0.483992
T5	7.09527	-0.570642
T5	7.7366	-0.219655
T5	9.57561	-0.0589285
T5	11.2371	-0.440718
T5	12.8944	-0.291579
T5	8.92681	-0.636192
T5	9.56227	-0.767894
T5	7.72	-0.375427
T5	10.0483	-1.14709
T5	6.8407	-0.410459
T5	6.24191	-0.429909
T5	9.67957	-0.549626
T5	8.02547	-0.606638
T5	12.8586	-0.547767
T5	8.95868	-0.302479
T5	9.39334	-0.942529
T5	10.3559	-0.869533
T5	5.39355	0.00475206
T5	7.1523	-0.46075
T5	6.64329	-0.210762
T5	9.90148	-0.57211
T5	7.3806	-0.692861
T5	9.37316	-0.962589
T5	11.8058	-0.520124
T5	5.9992	-0.610784
T5	9.40079	-0.710484
T5	7.65538	-0.377765
T5	5.41166	-0.32141
T5	4.47339	-0.324895
T5	6.17984	-0.783713
T5	9.23058	-0.44967
T5	9.22066	-0.47414
T5	12.976	-0.486962
T5	7.14161	0.0751281
T5	9.61177	-0.890922
T5	8.9654	-0.253665
T5	9.68645	-0.651233
T5	12.8797	-0.757249
T5	9.57899	-0.442065
T5	12.8795	-0.562302
T5	10.0544	-0.463221
T5	8.09483	-0.407012
T5	10.3776	-0.917912
T5	8.93797	-0.643623
T5	11.8354	-0.720104
T5	5.48162	-0.0989184
T5	9.64207	-0.73787
T5	5.39072	-0.649795
T5	8.08691	0.255613
T5	7.81946	-0.425221
T5	6.12439	-0.347351
T5	5.04915	-0.515448
T5	5.0007	-0.208201
T5	5.07714	-0.122631
T5	5.82919	-0.90306
T5	9.24681	-0.857504
T5	11.6688	-0.73771
T5	6.35665	-0.645059
T5	11.4935	-0.268491
T5	9.03853	-0.417693
T5	9.58312	-0.8524
T5	9.27473	-0.846077
T5	8.95566	-0.511729
T5	10.6785	-0.67089
T5	10.7852	-0.785924
T5	9.47067	-0.729788
T5	9.14976	-0.52958
T5	9.0508	-1.05699
T5	11.363	-0.522929
T5	4.30609	-0.616227
T5	6.02037	-0.863162
T5	9.64843	-0.909121
T5	13.0474	-0.561936
T5	7.83493	-0.0946171
T5	10.7074	-0.574036
T5	9.28656	-0.589808
T5	7.96357	-0.677977
T5	10.6503	-0.88052
T5	4.79052	-0.0549005
T5	11.7544	-0.450485
T5	2.50506	0.223418
T5	5.82835	-0.388907
T5	11.6646	-0.678027
T5	10.7516	-0.864523
T5	12.9681	-0.608215
T5	7.08323	-0.58476
T5	7.7188	-0.58724
T5	11.9876	-0.812742
T5	7.10185	-0.33989
T5	12.2944	-0.708919
T5	11.5802	-0.742921
T5	12.8026	-0.735845
T5	9.29539	-0.632269
T5	12.9778	-0.732507
T5	10.3548	-0.522853
T5	9.23873	-0.675583
T5	8.94738	-0.868715
T5	7.70901	-0.149517
T5	11.6309	-0.431919
T5	4.93327	-0.938095
T5	7.938	-0.608087
T5	8.92613	-0.210013
T5	13.0282	-0.49508
T5	7.7353	-0.687822
T5	4.27575	0.0468367
T5	13.401	-0.394295
T5	5.99571	-0.483112
T5	4.27192	-0.64307
T5	11.2479	-0.430482
T5	11.2561	-0.68762
T5	4.62347	-0.508212
T5	5.85856	-0.0339505
T5	11.2175	-0.648491
T5	12.9704	-0.559143
T5	8.93931	-0.682064
T5	3.92848	-0.214536
T5	6.23973	-0.681369
T5	7.63575	-0.166076
T5	9.83162	-0.736475
T5	12.9108	-0.661335
T5	6.80734	-0.130236
T5	8.11052	-0.407611
T5	10.3389	-0.56999
T5	9.61341	-0.871197
T5	13.067	-0.700634
T5	5.82876	-0.186773
T5	10.4216	-0.565831
T5	7.80526	-0.679026
T5	5.54128	-0.353639
T5	4.26649	-0.44695
T5	6.12139	-0.394297
T5	7.68481	-0.626594
T5	8.87173	-0.574554
T5	11.2104	-0.734624
T5	8.34146	-0.797766
T5	9.31156	-0.371194
T5	12.9377	-0.44722
T5	12.8745	-0.797362
T5	10.0945	-0.589454
T5	11.9705	-0.81204
T5	10.2981	-0.949899
T5	11.1769	-0.5412
T5	2.66679	-0.080423
T5	12.2108	-0.836099
T5	4.44522	-0.395037
T5	11.3532	-0.506598
T5	10.0424	-0.615125
T5	9.11642	-0.598579
T5	12.9621	-0.742166
T5	9.54299	-0.363825
T5	7.82669	-0.158616
T5	8.92255	-0.439807
T5	6.13068	-0.298982
T5	9.2509	-0.685711
T5	11.9182	-0.506467
T5	10.0435	-0.657781
T5	7.76962	-0.422367
T5	8.34591	-1.20567
T5	9.73083	-0.537043
T5	12.9802	-0.464808
T5	4.77173	-0.363701
T5	10.251	-0.407862
T5	9.2716	-0.962891
T5	6.14643	-0.104576
T5	10.3027	-0.640687
T5	9.18077	-0.602908
T5	10.5347	-0.621432
T5	9.34011	-0.741381
T5	7.82744	-0.200628
T5	10.5451	-0.414257
T5	9.09512	-0.417994
T5	8.82115	-1.08394
T5	7.71307	-0.271586
T5	12.9192	-0.349013
T5	10.4497	-0.615379
T5	4.45408	-0.707689
T5	10.2624	-0.549904
T5	12.9323	-0.566809
T5	2.64098	0.0559102
T5	7.96367	-0.317393
T5	7.70427	-0.267405
T5	8.86671	-0.334941
T5	11.423	-0.87573
T5	9.15106	-0.746874
T5	6.16206	0.0962021
T5	9.48561	-0.630591
T5	6.46156	0.127165
T5	11.8078	-0.620144
T5	9.12951	-0.0236268
T5	7.37975	-0.724481
T5	4.30144	-0.335612
T5	9.38121	-0.737564
T5	10.3709	-0.698765
T5	6.8427	-0.592228
T5	9.20031	-0.857134
T5	8.94191	-0.690881
T5	7.06138	-0.336233
T5	5.43232	-0.301338
T5	4.43569	-0.488628
T5	7.06626	-0.595381
T5	7.9387	-0.698517
T5	8.6889	-1.02074
T5	5.41778	-0.633033
T5	11.9121	-0.666782
T5	5.21866	-0.637964
T5	6.83752	-0.114536
T5	9.10546	-0.848707
T5	11.3882	-0.33776
T5	12.8193	-0.583505
T5	10.8408	-0.753486
T5	8.88022	-0.570155
T5	9.3175	-1.09842
T5	11.2593	-0.771781
T5	5.01682	-0.0930458
T5	7.71598	-1.13062
T5	13.1296	-0.767858
T5	8.08639	-1.16581
T5	8.96363	-0.238869
T5	10.4617	-0.449828
T5	12.9701	-0.162079
T5	10.5714	-0.593562
T5	8.97972	-0.530353
T5	12.4405	-0.742682
T5	9.02259	-0.568784
T5	9.95077	-0.43656
T5	10.049	-0.820433
T5	7.62238	-0.895191
T5	10.2495	-0.455445
T5	6.66218	-0.339868
T5	12.9	-0.646458
T5	7.77047	-0.764321
T5	7.93631	-0.640273
T5	12.6523	-0.89896
T5	8.91747	-0.734127
T5	5.30009	-0.41025
T5	9.28708	-0.92017
T5	9.6379	-1.01205
T5	9.25898	-0.390778
T5	9.42041	-0.878195
T5	9.24225	-0.854707
T5	9.45741	-0.591199
T5	10.0206	-0.265466
T5	4.44034	-0.461217
T5	12.8607	-0.637638
T5	11.894	-0.574371
T5	11.221	-0.57717
T5	7.06296	-0.477979
T5	8.29861	-0.020985
T5	11.7204	-0.944092
T5	11.59	-0.251691
T5	4.88995	0.216627
T5	5.38292	-0.8749
T5	7.68003	-0.718124
T5	5.06567	-0.372753
T5	9.0608	-0.683902
T5	7.89274	-0.446918
T5	9.26648	-0.378399
T5	9.10839	-0.309746
T5	8.95822	-0.659507
T5	9.64972	-0.656814
T5	11.2081	-0.698481
T5	12.637	-0.79549
T5	9.49284	-0.871773
T5	4.28126	-0.821762
T5	6.19663	-0.683386
T5	8.04876	-0.563428
T5	12.3533	-0.662702
T5	11.8311	-0.721622
T5	10.6913	-0.685725
T5	12.564	-0.0635465
T5	8.94287	-0.399497
T5	9.00117	-0.831073
T5	7.8937	-0.26516
T5	11.7548	-0.469591
T5	7.70838	-0.43198
T5	5.387	-0.195891
T5	10.5556	-0.525829
T5	12.0711	-0.465519
T5	9.38389	-0.560232
T5	12.9589	-0.616733
T5	10.0359	-0.827455
T5	9.90252	-0.517979
T5	9.6517	-0.511965
T5	7.79647	-0.427935
T5	9.14104	-0.554722
T5	9.40564	-0.517361
T5	7.8983	-0.699276
T5	7.38335	-0.339759
T5	5.07974	-0.623552
T5	5.32022	-0.556717
T5	10.6572	-0.406565
T5	8.77452	-0.511185
T5	11.8289	-0.864674
T5	9.20979	-0.531493
T5	11.1782	-0.844147
T5	7.88	-0.664403
T5	11.8169	-0.810629
T5	9.33871	-0.776614
T5	12.7186	-0.944748
T5	11.3158	-0.343103
T5	4.25021	-0.541061
T5	11.0989	-0.855802
T5	11.7797	-0.198782
T5	12.5735	-0.566113
T5	6.83862	-0.519406
T5	4.29391	-0.228924
T5	9.20101	-0.52019
T5	9.925	-0.946099
T5	9.90031	-1.07991
T5	4.62899	-0.426031
T5	9.23924	-0.838238
T5	8.85952	-0.0920834
T5	6.49417	-0.871367
T5	10.2368	-0.542925
T5	5.99708	-0.602965
T5	12.8231	-0.716864
T5	12.8416	-0.743937
T5	11.6131	-0.328134
T5	11.4902	-0.584692
T5	11.4784	-0.668967
T5	11.2096	-0.803333
T5	6.15764	-0.326508
T5	9.31857	-0.680667
T5	5.22797	-0.716591
T5	11.7346	-0.354275
T5	9.65185	-0.408544
T5	10.7819	-0.179521
T5	9.98826	-0.771853
T5	6.01219	-0.793734
T5	9.61311	-0.837879
T5	9.48697	-0.383597
T5	12.9264	-0.305986
T5	9.28378	-0.559896
T5	7.84616	-0.673234
T5	7.83632	-0.487318
T5	11.2389	-0.40923
T5	8.23614	-0.509474
T5	11.502	-0.601299
T5	9.47593	-0.860481
T5	10.7613	-0.58482
T5	6.12848	-0.677601
T5	9.24741	-0.813693
T5	4.92193	-0.426987
T5	7.81668	-0.60238
T5	7.13497	-0.643101
T5	9.56051	-0.811102
T5	7.3733	-0.69611
T5	9.19646	-0.240212
T5	9.30873	-0.97135
T5	10.5402	-0.53228
T5	10.5403	-0.862237
T5	8.04324	-0.399443
T5	9.38748	0.0497107
T5	7.86943	-0.876259
T5	9.14717	-0.262234
T5	3.1201	0.00435741
T5	9.33956	-0.320201
T5	7.84266	-0.710276
T5	9.29108	-0.34453
T5	10.5366	-0.582757
T5	4.31676	-0.442256
T5	8.31157	-0.813983
T5	11.5673	-0.207457
T5	10.2561	-0.865026
T5	8.06804	-0.757542
T5	9.27058	-0.514686
T5	9.47438	-0.355294
T5	9.05534	-0.424681
T5	7.14244	-0.571163
T5	12.5145	-0.564304
T5	10.0064	-0.629605
T5	5.99601	-0.54784
T5	9.27687	-0.786107
T5	12.9123	-0.262868
T5	13.0146	-0.833085
T5	10.5287	-0.745906
T5	12.0752	-0.785161
T5	11.9151	-0.857547
T5	10.2688	-0.636233
T5	7.69625	-0.634275
T5	11.2065	-0.261602
T5	9.47902	-0.888382
T5	11.2859	-0.454964
T5	4.09672	-0.342872
T5	7.76073	-0.308556
T5	12.9838	-0.622399
T5	4.35841	-0.299949
T5	5.0202	-0.23433
T5	7.74823	-0.312363
T5	10.0323	-0.198757
T5	4.08645	-0.472292
T5	8.05837	-0.601996
T5	7.73779	-0.177409
T5	9.55907	-0.33823
T5	9.2094	-0.731256
T5	9.14586	-0.456285
T5	12.8139	-0.739242
T5	8.20543	-0.194702
T5	11.8699	-0.466459
T5	9.19415	-0.467289
T5	9.47618	-0.624459
T5	10.9242	-0.272941
T5	9.42345	-0.334393
T5	2.80928	-0.735726
T5	9.20248	-0.80329
T5	7.70041	-0.421814
T5	8.73114	-0.20633
T5	5.84463	-0.714835
T5	12.0069	-0.650754
T5	12.9864	-0.601786
T5	13.2156	-0.503595
T5	12.0938	-0.380604
T5	5.08526	-0.482061
T5	12.8554	-0.667084
T5	12.9298	-1.16354
T5	12.0007	-0.524994
T5	9.23527	-0.794632
T5	4.46517	-0.817213
T5	10.0398	-0.33333
T5	7.54839	-0.652114
T5	9.54345	-0.596301
T5	12.9891	-1.262
T5	4.74958	-0.585545
T5	6.85645	-0.461704
T5	12.0845	-0.747376
T5	9.17522	-0.815628
T5	9.80722	-0.850274
T5	8.86791	-0.881086
T5	13.2729	-0.706716
T5	12.0028	-0.272778
T5	6.85639	-0.732882
T5	9.11064	-0.355738
T5	6.95616	-0.690201
T5	9.09903	-0.320976
T5	6.17993	-0.740969
T5	7.714	-0.626583
T5	9.14798	0.021718
T5	7.84803	-0.419197
T5	8.8856	-0.131237
T5	11.8202	-0.305875
T5	9.66829	-0.720146
T5	6.02407	-0.454288
T5	10.0536	-0.0844524
T5	9.62106	-0.586031
T5	12.3398	-0.505179
T5	8.89047	-0.458778
T5	11.5411	-0.436356
T5	11.2462	-0.45605
T5	2.6559	-0.102326
T5	9.3205	-0.831949
T5	11.1591	-0.389863
[truncated: 5,478 more rows]

## Sheet: Fig. 4a
Pseudotime	TDS_score
10.0829	-0.90225
8.11419	-0.922822
11.5455	-0.82396
9.28992	-0.709007
10.5649	-1.03893
8.0867	-1.10254
9.1614	-0.969546
8.31347	-0.955727
8.40298	-0.459305
8.43575	-1.02417
11.619	-0.791983
11.6501	-0.63551
10.7653	-0.55214
11.4904	-0.715077
8.47104	-0.8031
7.64179	-0.952534
8.73037	-0.817623
8.50991	-1.04025
7.77897	-0.903819
8.51217	-0.946366
8.51489	-0.984046
7.63182	-0.791196
8.30034	-1.02832
8.24438	-1.11154
8.87851	-1.10537
7.85338	-1.01232
7.90756	-1.03487
7.82669	-1.05473
9.95647	-0.84748
7.86232	-0.813587
9.57633	-0.855588
9.76999	-0.989809
6.86463	-0.631489
9.66285	-0.864336
8.44754	-1.04931
11.6708	-1.06593
8.50933	-0.375235
7.41858	-0.987154
7.40998	-1.00831
6.61305	-0.931618
9.50059	-0.940967
9.45528	-0.90034
8.82093	-0.844521
10.6024	-0.878681
9.35727	-1.00531
9.45793	-0.987368
8.75036	-0.735685
7.86028	-1.04981
8.94869	-0.834694
5.68895	-0.86098
11.0697	-0.756849
11.5811	-0.839461
11.6972	-1.02714
11.6196	-0.77653
7.74392	-0.987264
8.11689	-0.704066
9.86905	-1.04472
10.0798	-1.15923
9.42904	-0.945642
7.80275	-0.60694
10.367	-1.0961
9.02329	-0.991145
9.56122	-1.12462
9.2494	-0.798259
9.7674	-0.840355
7.07988	-0.628762
7.02494	-0.298928
11.1364	-0.954363
11.6708	-1.17065
11.0781	-0.996774
9.86573	-0.943859
7.98144	-0.580807
10.8924	-0.977226
7.85349	-1.18618
8.69345	-1.00731
7.0797	-0.690458
11.1854	-0.974115
7.30302	-0.138175
7.97681	-0.765711
11.5904	-1.13034
8.71814	-0.99589
7.62118	-0.870724
8.72305	-0.698335
10.5678	-0.854767
8.3955	-0.602926
9.1434	-0.959504
9.9662	-0.806171
8.2072	-0.678677
9.42536	-0.386529
8.18545	-0.606863
9.05123	-0.912508
9.97903	-1.12529
10.0744	-0.79693
11.5747	-1.04215
10.1242	-0.833487
5.94253	-0.610982
9.65972	-0.594093
10.5736	-1.14198
9.50151	-0.850782
8.70211	-0.937452
11.5446	-0.977509
10.4874	-0.967957
8.31077	-0.590245
9.6687	-1.05308
10.1688	-0.820887
9.25764	-0.770771
10.563	-1.12709
10.2721	-1.29398
11.56	-0.839203
9.5611	-1.2144
10.7829	-1.21187
6.70094	-0.742083
11.5776	-1.0662
8.3123	-1.01593
11.7482	-1.03401
10.6629	-0.745363
11.5759	-1.31707
7.86157	-0.82552
8.1805	-0.77412
10.1652	-0.912596
8.82502	-0.718792
9.906	-0.566469
11.6693	-1.0695
10.7639	-1.03189
9.67601	-0.920117
7.5186	-0.391376
10.7694	-0.966265
6.82938	-0.644451
10.7823	-1.09749
6.60066	-0.401283
11.5371	-0.903759
9.79096	-0.839881
11.6485	-0.878083
7.99115	-1.32079
9.76154	-0.727208
11.0747	-0.950506
8.7487	-0.706695
10.5736	-0.942325
9.36476	-0.952584
11.5454	-1.20937
9.35588	-1.08403
8.28747	-0.769538
10.9996	-1.08357
9.66453	-0.68744
9.31829	-0.807868
11.4363	-0.830695
10.567	-0.9817
11.1532	-1.07334
9.88995	-1.02653
6.99866	-0.70999
8.07036	-0.866554
11.401	-1.02282
11.5954	-1.09537
11.5646	-1.0761
10.8094	-1.17006
10.3504	-1.00776
10.3667	-0.86961
9.24138	-0.641294
11.056	-0.74932
11.5671	-1.17855
8.61554	-0.977617
9.46721	-0.863013
8.53145	-0.334292
10.5698	-1.12687
7.9046	-0.662584
7.73801	-0.681528
8.30659	-0.820922
11.5863	-1.01703
11.3526	-0.941601
9.77669	-1.00977
11.7254	-0.949126
9.24221	-0.667041
7.73411	-0.663545
9.13375	-0.741702
10.462	-0.929569
11.6463	-1.12483
11.7106	-1.17388
11.0837	-0.840951
8.29885	-0.342043
9.02651	-0.903442
6.87632	-0.913867
8.39398	-0.281761
9.02011	-0.972716
11.5916	-1.28473
9.8643	-1.13613
10.0739	-0.931941
10.3851	-0.632081
11.1732	-1.04631
10.4665	-1.11781
7.71279	-0.653329
11.2404	-1.07685
11.752	-1.03275
9.03447	-1.00477
9.03734	-1.07481
10.9335	-1.08243
9.27389	-0.910872
11.5562	-1.00338
11.4635	-1.09639
7.67338	-0.850744
11.7417	-1.09165
11.6901	-1.02505
9.79221	-0.708602
11.7377	-0.761257
10.0039	-0.900617
10.2712	-1.16057
10.9381	-1.12402
9.21061	-1.12749
9.13807	-1.01153
8.28214	-0.9966
6.34249	-0.882207
7.86389	-0.934163
5.30406	-1.10984
5.73175	-1.05088
5.68248	-0.0211575
7.1629	-0.839648
8.98339	-0.587874
8.50316	-1.06558
4.22556	-0.527578
6.62754	-0.929807
6.27075	-0.315433
8.07796	-0.445123
9.01167	-0.883726
11.3427	-0.53994
11.1512	-1.06237
6.85042	-0.293529
4.08717	0.00889672
1.79409	1.21216
8.04555	0.317274
10.8004	-0.384078
9.95413	-0.4038
11.5597	-0.550902
10.1715	-0.101439
8.2931	-0.285867
6.52166	-0.1224
8.50479	-0.289529
8.7251	-0.115906
6.61266	0.0797618
8.71912	-0.553342
5.6698	-0.369596
9.86643	-0.891932
9.64389	-0.769258
9.47188	-1.13596
9.33972	-0.254633
9.33541	-0.344876
7.7311	-1.20672
9.2456	-0.296495
9.75906	-1.08633
9.31531	-0.867617
7.57969	-0.832189
9.0176	-1.0363
9.03378	-0.784546
7.66201	-0.643515
9.7054	-0.646792
9.0127	-0.663528
8.65764	-1.03626
8.39048	-0.0591019
7.02954	-1.00317
6.4715	-0.629972
7.59639	0.0981902
10.4738	-0.809121
9.01713	-0.919411
7.47201	-1.04569
7.69672	-0.410531
9.13996	-0.536956
8.63173	-0.7011
8.77227	-0.680962
9.13426	-0.74365
9.7606	-0.823691
7.7471	-0.793285
10.6906	-0.988623
9.78266	-0.872328
9.6787	-0.579784
8.77069	-0.975699
9.05077	-0.931493
7.98928	-0.981819
11.6428	-0.780585
9.38639	-0.901016
11.5908	-1.2151
11.7153	-0.74359
9.3572	-0.563423
11.5831	-0.958842
8.16894	-0.942078
9.98388	-0.991218
11.1507	-0.612194
10.0881	-0.906025
11.3443	-1.00454
9.4912	-0.870849
11.2482	-0.873623
11.7216	-0.864748
11.283	-0.892796
7.51598	-0.95609
9.22304	-0.734618
10.4774	-0.958027
11.5759	-0.833797
9.87942	-1.0658
11.6006	-1.03851
11.6004	-0.880998
10.6707	-0.538279
11.6673	-1.05401
7.80378	-0.00869529
11.745	-0.685427
8.71642	-0.472691
8.50927	-0.189367
10.7636	0.0238351
11.0288	-0.35664
11.6086	-0.730887
10.8878	-0.357638
11.6852	-0.526637
11.5589	-0.713033
11.7198	-1.08264
11.7218	-0.682051
11.6762	-1.0043
9.9417	-0.664545
11.6947	-0.623839
12.0147	-0.16862
9.02904	-0.323936
9.98129	-0.813684
8.30747	-0.602085
11.8501	-0.425043
7.51824	-0.51293
10.9582	0.573696
11.5432	-0.779216
9.50333	-0.471493
7.86743	-0.850139
11.7743	-0.696589
11.6358	-0.869798
10.3507	-0.577125
11.5715	-0.435027
8.6205	-0.161081
9.06533	-0.482231
10.1787	-0.372972
9.45142	-0.459295
10.9838	-0.299745
11.802	-0.441424
11.5355	0.196884
11.6736	-0.906921
8.60813	-0.38802
10.2815	-1.13318
8.18886	-0.878229
9.4574	-0.318252
8.21954	-0.130471
11.7887	-0.77004
11.6562	-1.05104
11.7058	-1.16873
11.7588	-1.32147
11.843	-0.95649
11.581	-0.665435
11.8595	-0.912726
11.692	-0.993329
11.8914	-0.938777
11.7864	-1.05425
11.5534	-1.16617
11.837	-0.835042
11.5894	-0.769284
11.7379	-0.818902
11.6751	-1.07203
11.3588	-0.811887
11.7524	-1.15719
11.928	-0.810704
11.851	-0.897137
11.6806	-0.836561
11.7693	-0.808084
8.83206	-0.708108
11.125	-0.74246
11.0847	-0.740247
8.4592	-0.923461
11.6513	-0.8901
8.57809	-0.912168
11.1152	-0.941912
11.7465	-0.716016
9.28752	-1.03718
9.86619	-0.904359
11.4431	-1.04633
6.58388	-0.225763
9.06359	-0.753251
5.6914	-0.301691
9.1437	-0.759586
10.7641	0.255304
6.59949	-0.335731
11.0402	-0.412771
7.4179	-0.504059
7.37767	-0.0452772
8.61089	-0.955523
7.62796	-0.47499
11.8199	-1.23289
9.03641	0.494436
7.8979	0.057988
5.31859	-0.368728
7.89755	0.18424
6.18463	0.0279928
7.19196	-0.411488
8.99668	-0.379566
5.18763	0.00981929
9.25264	-0.504773
9.03937	-0.716069
9.54653	-0.233347
6.96775	-0.417496
8.39238	-0.270093
7.98166	-0.671796
9.25738	-0.547586
7.57567	-0.27763
8.78781	-0.561327
7.18558	-0.208194
6.75479	-1.11622
8.93655	-0.422343
11.361	-0.262108
11.6269	-0.182411
11.7402	-1.0211
8.32757	-0.0232488
11.8486	-0.419491
10.033	-0.636491
6.60035	-0.541423
6.59466	-0.129223
9.37406	-0.1145
8.48128	0.342358
8.51397	-0.361085
7.56834	-0.393665
7.0727	-0.404128
9.48514	-0.142778
9.9459	-0.654465
9.70013	-0.904857
11.5377	-0.94169
10.581	-0.649399
7.75802	-1.00312
8.17867	-0.495823
11.5919	-0.812488
6.25616	-0.923387
8.39449	-0.760339
9.13858	-0.054932
6.54055	-0.18859
7.63428	-0.154682
6.58103	-0.310531
6.27887	-1.18292
7.96682	-0.989524
9.04729	-1.03512
8.59499	-1.05669
8.09634	-0.822257
8.54219	-1.11095
7.63107	-1.04655
7.08372	-0.631334
5.06815	-0.378487
5.48343	-0.438349
5.66347	-0.696142
7.69807	-0.965542
5.11803	-0.622813
6.85831	-0.501958
5.14952	-0.220233
6.05078	-0.344103
9.69176	-0.560302
7.28384	-0.86863
7.9103	-0.841152
5.67874	-0.480605
7.96209	-0.64286
10.8739	-0.826783
11.5737	-0.767104
9.96508	-0.657989
10.0673	-0.41411
9.84643	-0.948737
8.52585	-0.959388
9.47067	-0.807811
8.50827	-0.842808
11.2995	-0.650659
9.36162	-0.940553
9.66806	-0.947124
9.35349	-0.46558
9.56362	-0.651236
9.00857	-0.58671
10.8619	-0.886926
8.50627	-0.996283
7.18419	-0.574708
10.0238	-0.772217
7.84843	-0.798401
9.24503	-0.708937
9.24706	-0.717274
6.85255	-0.656694
8.12819	-0.790321
8.31339	-0.814043
9.39281	-0.778449
9.65007	-0.666794
7.63151	-0.245127
3.69044	0.215762
7.60077	-0.509183
5.28761	-0.150027
7.95945	-0.576099
7.08898	-0.0176237
11.5701	-0.785408
6.61154	-0.713453
7.96449	-0.892743
5.70074	-0.747171
11.6334	-0.868392
11.6746	-0.389807
10.3802	-0.587647
9.40232	-0.409224
8.2047	-0.751384
7.74463	-0.89728
7.68782	-0.902386
9.87752	-0.944737
9.76741	-0.943175
6.39944	-0.984036
9.72914	-0.842426
11.4707	0.205012
8.07488	-1.04161
6.80751	-1.23479
5.12194	-0.252111
9.15937	0.605277
5.67567	-0.317036
9.84033	-1.10566
6.85079	0.0914779
6.61443	-0.480357
10.2996	-0.739223
7.98531	-0.782494
7.86863	-0.785037
10.8679	-0.748195
8.37342	-0.857202
11.3469	-0.899264
8.62191	-0.639672
10.9654	-0.684934
6.96716	-0.501053
11.1596	-0.666624
9.62796	-0.458125
9.36516	0.617619
7.52185	-0.716374
11.7116	-0.777006
9.35991	-0.695204
7.30612	-0.223939
11.6095	-0.0263328
11.6908	-0.421642
9.51052	-0.212689
7.8715	-0.274395
11.0504	-0.227372
11.7063	-0.536896
9.34957	-0.446437
8.91777	-0.69341
10.5836	-0.307485
9.04629	0.00682339
10.7137	-0.343817
9.72139	0.128313
11.764	-0.609465
10.257	-0.566026
11.7195	-0.733672
11.6148	-0.295745
9.56677	-0.429567
10.1046	-0.23582
11.657	-0.710082
8.3881	-0.422076
11.5826	-0.483405
11.6346	-0.171585
11.6044	0.0171827
9.9341	-0.341058
11.0598	-0.0878196
10.2993	-0.046364
9.94768	-0.0963082
11.5744	-0.0643941
11.3509	-0.642138
9.97648	-0.39758
11.0427	0.0943969
8.41862	0.0855634
10.8695	-0.385089
9.96084	-0.64863
11.3574	-0.391657
11.6829	-0.828632
10.0902	-0.631047
8.34839	-0.485373
11.5885	-0.514955
11.6397	-0.718547
9.17752	0.462426
9.74565	-0.725608
11.5945	-0.375149
10.8871	-0.292285
5.59338	0.128752
11.6162	-0.189361
8.70645	-0.479552
7.14595	0.0172135
9.98798	-0.0219498
11.6336	-0.561114
6.96461	-0.268359
9.76754	-0.254527
11.096	-0.284801
9.1492	-0.63043
7.64852	-0.725229
6.05612	-0.280294
11.5967	-0.482912
6.85683	0.0812687
8.59427	-0.462134
8.22259	-0.354365
7.20232	-0.0130111
10.402	-0.408011
11.5718	-0.329148
7.74889	0.24811
9.74854	-1.05638
9.82099	-0.928408
8.94159	-0.269654
10.0863	-0.379599
11.0654	-0.787569
10.8872	-0.646157
10.8747	-1.0393
11.7698	-0.945032
10.0952	-0.00786208
11.569	-0.23693
11.6362	-0.74948
11.774	-0.381971
11.6858	-0.719696
9.79873	-0.444171
10.074	-0.253686
11.7103	-0.342429
7.41122	0.147342
8.29187	-0.0521825
10.7726	-0.19588
11.2639	-0.517336
10.1867	-0.21563
6.59865	-0.234359
10.0982	-0.0903749
10.1997	-0.771383
11.661	-0.627232
11.7031	-0.427811
11.5754	-0.659336
11.5489	0.115637
11.0666	-0.251518
9.05773	-0.295965
11.6692	-0.738708
7.85289	-0.66217
6.40048	-0.233687
10.1476	-0.263551
11.7726	-0.259943
6.62723	-0.710299
11.0637	0.98146
11.6551	-0.305385
11.7226	-0.602651
11.8125	-0.180379
10.5877	-0.286806
10.9787	-0.600116
8.61268	-0.144893
8.0869	0.231196
11.7572	-0.892328
11.7444	-0.0338777
9.49957	-0.618444
9.38884	-0.438051
11.084	-0.587632
8.51799	-0.659334
8.33563	-0.719765
11.5807	-0.244845
8.84476	-0.329526
10.1869	-0.594721
11.2872	-0.58635
11.4603	-0.143894
9.46324	-0.472583
9.98602	-0.54958
9.76511	0.452976
11.6566	-0.50343
11.7409	-0.124862
7.58368	-0.291409
10.0419	-0.459425
9.27496	-0.375418
10.991	-0.31849
10.3781	-0.0698916
9.17557	-0.41831
11.594	-0.308382
11.3341	-0.0281535
11.632	-0.760995
11.6613	-0.253758
11.659	-0.0516044
11.5574	-0.496953
8.57042	-0.215351
11.1433	-0.868303
9.35626	-0.0201053
10.0749	-0.532565
11.6728	-0.655344
11.3093	-0.515837
9.48705	0.0589484
11.5514	-0.0379841
11.9174	-0.252693
8.49972	-0.247618
8.61794	0.143172
9.99851	-0.578554
10.8904	-0.483719
11.7076	-0.726342
10.7531	-0.579612
9.86247	-0.185074
7.18683	-0.152936
7.4649	-0.165372
11.706	-0.54913
8.40931	-0.0184624
8.29974	-0.635997
11.0749	-0.82101
10.8113	-0.660675
10.9734	-0.700672
10.2972	-0.162997
11.3477	-0.804006
11.6568	-0.58406
9.98726	-0.595166
11.5542	-0.106155
11.8254	-0.334197
11.8501	-0.503217
11.7461	-0.0902207
6.87937	-0.0536636
10.0826	-0.581956
10.2356	-0.777339
7.20732	-0.451993
11.6704	-0.815551
11.7959	-0.53801
9.98706	0.110868
8.1883	-0.381819
11.7493	-0.716835
8.29902	-0.571901
10.9713	-0.638833
11.5937	-0.812809
8.07674	-0.258763
9.55473	-0.201868
9.17819	-0.575304
11.5489	-0.340813
8.5448	-0.38321
8.548	-0.689141
11.8139	-0.635898
8.81737	-0.695337
7.93216	-0.341949
11.7042	0.00315467
9.15176	0.0194106
10.6327	-0.674252
10.1906	-0.18563
8.41708	-1.21626
11.6396	-0.0281598
9.76898	-0.543115
11.766	-0.63245
11.5514	-0.557498
11.3268	-0.328498
9.89291	0.0114994
9.57001	-0.598871
10.9712	-0.404076
9.19137	0.309796
6.05347	-0.251398
11.5598	-0.542417
11.6007	0.0444144
10.1858	-0.264718
11.7994	-0.330918
8.89676	-0.217437
11.6125	0.0606373
11.6855	-0.979397
11.3801	-0.343369
9.35627	-0.618267
10.9282	-0.679965
9.3582	-0.269731
10.2032	-0.21994
7.31697	-0.657663
8.41636	-0.196135
11.815	-0.121311
11.6306	-0.532311
9.62409	-0.419663
11.7959	-0.698644
11.6082	-0.482327
6.66828	0.093968
7.41044	-0.471608
11.6005	-0.669784
11.5841	-0.56832
11.5725	-0.207665
10.1978	0.00338722
7.88875	-0.401638
11.1424	-0.467656
11.7449	-0.417953
6.41233	-0.424103
11.7269	-0.620081
9.36147	-0.387667
10.5822	-0.332175
8.08519	-0.786052
11.8686	-0.0120222
9.81777	-0.0715789
11.5545	-0.300206
11.4324	-0.669941
11.6688	-0.68584
10.1815	-0.35982
8.20795	-0.0399509
11.6305	0.122397
7.85268	-0.550801
11.6402	-0.345912
11.4722	-0.40973
9.25311	-0.0442241
7.87059	-0.283454
11.3625	-0.862154
11.3586	-0.560055
11.6003	-0.344446
7.79977	0.470835
6.05387	-0.0367174
9.14549	-0.149447
11.5417	-0.619074
10.9375	-0.802757
7.85515	-0.337353
11.4197	-0.376
8.43841	-0.357888
8.40903	-0.208521
11.7137	-0.488726
8.61439	0.100636
10.4795	-0.364807
9.24964	-0.341889
11.7092	-0.208681
9.56638	0.0568626
11.7356	-0.654506
10.7343	-0.380636
11.6627	-0.322943
10.1876	-0.173187
8.73274	-0.235426
11.6434	-0.66688
11.7025	-0.452711
11.8716	-0.329626
10.527	-0.158801
11.5644	-0.35687
10.4594	-0.141639
8.48354	-0.569018
8.64274	-0.0772832
9.07323	-0.0633697
8.5643	0.346271
11.5958	-0.504388
11.8132	-0.546322
10.4923	-0.408092
7.55883	-0.23925
11.0975	-0.591146
9.95493	-0.466038
9.46529	-0.542964
11.588	-0.368324
11.6132	-0.750902
11.8635	-0.446285
11.6596	-0.366344
10.3848	-0.675019
11.6079	-0.436606
8.41058	-0.441688
11.5899	-0.0124335
11.6375	-0.48984
11.2002	-0.678131
11.8597	-0.525919
6.9707	0.413653
11.7494	-0.502139
8.91963	-0.328955
9.04703	-0.463601
10.8634	-0.404496
11.5869	-0.596013
6.51412	0.161758
6.96717	-0.268607
9.56881	-0.44312
11.114	-0.656668
9.87722	-0.0254522
9.67038	-0.328924
9.73948	-0.220719
11.2446	-0.388351
8.72256	-0.469495
8.07205	-0.469908
7.1817	-0.544703
11.6592	-0.234168
10.1229	0.0596279
8.88769	-0.517262
11.5885	-0.767916
11.7729	-0.640949
7.85161	-0.529656
10.9597	-0.49372
7.64051	-0.556464
11.8148	-1.00125
10.9724	-0.41841
8.78095	-0.435195
9.63867	-0.736346
11.5677	-0.500416
11.5773	-0.572484
9.14992	-0.566345
11.4948	-0.285952
11.5905	-0.42701
11.553	-0.526927
9.9849	-0.0692995
11.6853	-0.18634
9.9894	-0.481689
11.7286	-0.581136
9.07033	-0.485287
9.52472	-0.161066
11.0705	-0.119779
8.73062	-0.449431
11.4759	-0.372986
11.2489	-0.754266
11.653	-0.714725
7.51964	0.372925
11.7134	-0.641882
11.7384	-0.288622
11.6283	-0.304694
11.2213	-0.604528
8.29807	-0.433807
11.6438	-0.16953
7.96497	-0.268802
11.723	-0.174972
9.45284	-0.262246
9.04093	-0.146726
11.4849	-0.468143
11.7823	-0.544495
9.46166	-0.511346
10.3725	-0.120209
11.5477	-0.555968
8.10081	-0.626897
11.5633	0.0969123
11.6552	-0.481708
11.4867	-0.759221
9.8464	0.357219
11.5696	-0.0195173
10.3998	-0.387765
11.7473	-0.580632
11.6381	-0.211442
10.3059	-0.619996
10.9172	0.117872
11.4305	-0.364767
10.4957	-0.0604203
8.40901	-0.135985
10.983	-0.191721
11.6807	-0.34587
11.5777	-0.540019
10.0381	-0.467561
11.8683	-0.243411
11.5822	-0.0196674
11.6191	-0.807102
10.2091	-0.509042
8.82519	-0.493159
11.8345	-0.354395
11.4811	-0.29603
9.28913	-0.0956817
9.74047	0.197853
10.3963	-0.479139
10.1003	-0.609258
6.87105	-0.340767
11.6121	-0.686833
11.6348	-0.312252
9.93102	0.115391
11.6759	-0.306088
11.1576	-0.567486
9.46553	-0.572841
11.6866	-0.349816
8.0955	-0.0335569
11.5823	-0.797849
11.7423	-0.261733
11.6543	-0.109152
10.0654	-0.454039
11.6256	-0.611081
10.8205	0.055651
10.7734	-0.414299
11.3827	-0.547936
11.8696	0.0187201
9.64182	-0.00865127
9.28886	-0.2872
8.67635	0.151579
11.39	-0.654705
7.82875	-0.536137
8.36925	0.0808306
11.6148	-0.431007
10.9762	-0.353397
10.4887	-0.435337
8.40951	-0.0420502
9.56856	-0.244761
7.86566	-0.729156
10.4677	-0.513043
11.5949	-0.753988
11.6898	-0.663639
9.63348	-0.254704
9.25026	-0.821119
11.4451	-0.497215
6.97634	-0.204001
11.6582	-0.549236
11.3922	-0.718035
11.6325	-0.174182
9.80605	-0.575832
11.6209	-0.562314
11.6551	-0.576951
9.46473	-0.381502
8.36544	-0.736026
7.08227	-0.60771
11.7352	-0.318782
9.98423	-0.620285
9.18855	0.11566
11.4047	-0.356662
9.17184	-0.00590163
11.2629	-0.265891
10.1793	-0.370752
9.67199	-0.498973
11.1982	-0.626438
10.0752	-0.240265
11.5803	-0.609425
7.75006	-0.0642493
11.7723	0.338821
11.7356	-0.635706
9.57011	-0.305623
11.7249	-0.72696
11.6314	-0.492036
9.61952	0.0445329
11.5855	-0.402878
8.21956	-0.427103
9.28652	-0.581014
9.51591	-0.376556
7.93994	-0.544681
11.5898	-0.117869
8.4765	-0.304904
9.75768	-0.157465
11.5677	-0.806451
8.2948	-0.0634465
11.5916	-0.7828
9.62952	-0.374803
10.7723	-0.609399
11.6536	-0.261688
9.62016	-0.833583
10.4866	-0.287441
9.00647	-0.141679
9.04535	-0.139538
11.61	-0.764069
11.572	-0.790831
9.0375	-0.342562
8.85384	-0.400522
6.75162	-0.0628499
11.6334	-0.745695
9.24997	-0.819786
9.86722	-0.488212
8.41574	-0.291581
9.88365	0.229333
9.07046	-0.462077
11.187	0.450596
11.5912	-0.124484
10.3011	-0.114175
11.0474	-0.697048
9.9017	-0.0485814
10.1073	-0.438218
10.0911	-0.0416867
9.7518	-0.426848
8.40657	-0.353171
11.7991	-0.556643
11.6791	-0.420633
9.91932	-0.385558
10.693	-0.630062
11.3504	-0.304975
10.2017	-0.0167247
11.6332	-0.477787
7.29495	-0.150373
11.8143	-0.470977
11.7997	-0.822301
11.5795	-0.0967677
11.4428	0.441578
7.53068	-0.350704
9.35471	-0.335938
9.19055	-0.607899
6.90892	0.154486
11.73	-0.679583
11.5542	-0.33829
11.8624	-0.586251
11.7653	-0.282348
10.3763	-0.806339
11.7015	-0.893969
11.5428	-0.590863
11.8313	-0.265106
10.1006	-0.342477
7.91479	-0.325743
11.6501	-0.357079
11.8751	0.164164
7.74513	-0.620124
8.82609	-0.18997
9.67193	-0.475073
9.57165	-0.717256
11.5753	-0.443485
10.9391	-0.649449
11.6844	-0.639486
11.5964	-0.185225
11.7831	-0.717716
8.19666	-0.150256
11.6174	-0.551239
11.1	-0.345351
7.56227	0.0375445
11.7425	-0.645775
7.73758	-0.46736
11.656	-0.487692
11.648	-0.587369
10.7742	-0.636555
9.85561	-0.00572488
11.0946	-0.105941
8.29319	-0.433456
11.6289	-0.456628
10.1367	-0.526373
11.8252	-0.50838
8.94579	-0.685242
11.3319	-0.32412
8.39062	-0.66739
8.40605	-0.685423
10.2263	-0.202698
11.7295	-0.674951
11.0851	-0.355249
11.5422	-0.553294
11.2572	-0.150661
9.5118	-0.290663
9.15825	-0.273341
10.5403	-0.0248891
9.46641	-0.597377
9.65329	-0.725042
8.64366	0.0270349
10.1678	-0.808459
9.25066	0.111269
11.7814	-0.435755
7.54438	0.0510741
11.7026	-0.299128
8.90493	-0.374047
11.3477	-0.532793
11.6009	-0.104909
11.6781	-0.484363
10.1989	-0.748146
8.09638	-0.291957
11.631	-0.637192
11.5716	-0.770501
11.5427	-0.473401
10.8626	-0.664744
8.18693	-0.996149
10.6972	-1.00282
11.4642	-0.724593
11.822	-0.416022
9.74238	0.143354
8.20734	-0.430326
11.7767	-0.207335
9.80493	-0.17819
9.30526	-0.625003
10.0659	-0.390769
10.1847	-0.0376953
11.6083	-0.272852
9.06272	-0.322961
10.8655	-0.333064
8.45333	-0.298933
9.52557	-0.120621
11.7519	-0.51373
8.72866	-0.555969
11.6697	-0.461967
9.27907	-0.106537
8.51923	-0.565982
11.6373	0.467246
10.2948	-0.793101
8.96351	-0.495813
11.7097	-0.676835
11.6378	-0.345395
9.55243	-0.117459
10.7755	-0.800602
11.6013	-0.312231
7.19337	-0.593876
11.749	-0.342825
11.6105	-0.0277744
8.52332	-0.819398
11.6558	-0.393927
11.6192	-0.964512
10.3888	-0.765464
10.8211	-0.565562
10.7136	-0.442155
10.8254	-0.224932
7.86437	-0.519277
11.9425	-0.822185
10.0838	-0.154631
8.09694	-0.645092
10.9347	-0.628465
11.5643	-0.35451
11.5556	-0.0157922
11.7056	-0.94715
11.7163	-0.403152
8.42916	-0.304174
10.1833	-0.670459
7.72445	0.328446
11.8914	-0.555102
9.99924	-0.59615
11.5508	-0.580982
11.6634	-0.255885
9.46671	-0.232859
11.6795	-0.691374
9.17891	-0.202644
11.6272	-0.853255
11.8414	-0.247454
11.427	-0.325222
10.7642	-0.711149
6.74781	-0.0350067
11.1174	-0.945456
11.6339	0.0162121
9.71277	-0.381205
11.5063	-0.368761
11.3553	-0.843415
10.3054	-0.242402
9.46446	-0.265914
10.2986	-0.169267
10.0303	-0.138932
6.412	-0.255586
9.0506	-0.371094
9.38488	-0.09616
10.8127	-0.741767
8.06339	-0.26908
9.72037	-0.710021
11.2572	-0.331472
11.0723	-0.352448
6.42992	-0.322375
11.7592	-0.503615
8.50496	-0.0337172
9.66708	-0.0674028
11.5391	-0.798354
11.5512	-0.370443
11.6417	-0.687951
8.72726	-0.102707
8.93282	-0.467332
9.98855	-0.596255
10.9442	-0.157488
11.1742	-0.888132
11.8319	-0.520744
11.5822	-0.664386
10.9716	-0.44982
11.1266	-0.736078
9.88006	-0.190066
11.5963	-0.728558
10.3951	-0.607897
11.1465	-0.351816
11.733	-0.547948
11.6238	-0.383642
10.9686	-0.345646
9.79737	-0.324365
9.86242	-0.627147
11.5781	-0.78097
10.2957	-0.683813
11.7951	-0.467166
10.2964	-0.178355
11.6282	-0.708026
10.8168	-0.481669
7.41021	-0.0658771
9.9825	-0.903075
9.67734	-0.163097
8.49802	-0.761437
7.86727	-0.268529
11.74	-0.665455
11.6389	-0.691489
11.595	-0.546092
10.8071	-0.334658
10.093	-0.346821
9.74199	-0.626598
9.99312	0.139986
11.5494	-0.823215
11.5661	-0.726268
11.3586	-0.406668
8.73001	-0.135364
11.701	-0.498638
10.395	-0.74862
6.51274	-0.734831
10.097	-0.298453
7.75379	0.300257
6.185	-0.270736
11.7218	0.00697646
8.76733	0.106791
9.69276	-0.244574
11.5757	0.240421
9.70702	-0.293188
11.1086	-0.381101
8.82752	-0.467866
6.63049	-0.103583
10.8391	-0.0976733
9.61992	0.013968
11.6978	-0.516403
9.35796	-0.515043
7.75588	0.0506691
9.87932	-0.175737
11.573	0.3595
8.79516	-0.243312
8.07341	-0.173742
7.64581	-0.524795
10.0916	-0.622097
10.0867	-0.970578
11.5733	-0.317377
10.7737	-0.0863823
11.4981	-0.835711
7.07581	-0.577259
10.4942	-0.550613
9.25511	-0.476683
10.4967	-0.275364
10.8746	-0.594661
11.6527	0.0306481
7.07552	-0.386276
10.3042	-0.848843
8.40607	-0.589234
7.34764	-0.243694
8.71717	-0.13944
10.1039	-0.423359
10.9726	-0.655964
11.6817	-0.491917
9.51245	-0.490828
8.94556	-0.363537
8.82509	-0.779495
11.6261	-0.231847
10.0623	-0.552874
8.20667	-0.438019
11.6669	-0.60159
11.2088	-0.339443
8.40404	-0.100408
7.0726	-0.0861709
11.4466	-0.246418
11.8028	-0.664365
7.13621	0.0551655
11.5892	-0.392005
11.6938	-0.334055
9.18319	-0.780711
11.849	-0.533074
10.081	-0.20042
10.0772	-0.749771
10.7784	-0.213983
7.74488	-0.567159
8.29777	-0.383102
11.6753	-0.115104
11.691	-0.745309
7.56634	-0.353239
6.85957	-0.43203
10.0916	-0.777315
11.5367	-0.409753
11.6892	-0.772366
10.4735	-0.21013
11.6453	-0.660049
11.5489	-0.206515
8.98253	-0.0156836
11.6359	-0.538449
10.2953	-0.726005
11.1541	-0.615702
11.2554	-0.697142
11.5855	-0.855431
5.71472	-0.187913
6.96646	-0.574777
8.57723	-0.708555
11.6265	-0.285369
11.7187	-0.219043
9.87539	-0.830643
9.62896	-0.542109
6.86415	-0.478838
11.553	-0.167232
8.74059	-0.305018
6.63345	-0.276887
7.97766	-0.42243
11.6198	-0.145215
8.83338	-0.0979166
6.40855	-0.294904
9.56524	-0.559081
5.7431	0.119342
11.6156	-0.675975
9.6889	-0.50461
8.61124	-0.945915
11.5875	-0.167248
8.56614	0.133381
10.0013	-0.33881
10.2017	-0.674677
11.5897	-0.454734
11.6602	-0.715723
10.0826	-0.633718
10.0075	-0.567085
11.5963	-0.759174
11.7902	-0.712095
11.6942	-0.146711
11.8403	-0.387031
8.66629	-0.37536
9.8881	-0.26642
11.5766	-0.550375
11.4847	-0.633749
9.96912	-0.574934
9.62036	-0.476456
11.6792	-1.02762
11.6727	-0.422684
11.5428	-0.494476
11.2147	-0.223563
11.5453	-0.295054
11.7062	-0.524979
9.67528	0.176759
8.21906	0.0216262
11.6242	0.32615
11.0647	-0.0371195
11.7226	-0.871789
8.29779	-0.624722
8.09071	-0.698994
8.39687	-0.493462
10.9833	0.28117
7.63266	0.106761
11.6301	-0.862198
8.93303	-0.277439
11.5578	-0.445498
11.6039	-0.403334
9.87402	0.013604
11.6025	-0.17341
11.6159	-0.293359
10.5975	-0.513382
10.9731	-0.130638
10.9632	-0.635933
9.9591	0.0910808
11.3654	-0.185403
11.3077	-0.452679
11.7181	-0.608884
10.9758	-0.460333
11.5693	-0.773385
11.7069	-0.53609
6.61934	-0.285488
11.5455	-0.295154
8.72988	-0.270383
11.6553	-0.765364
9.67958	-0.610562
11.8522	-0.683485
11.6276	-0.683034
11.5626	-0.744529
7.8534	0.0672724
10.9678	-0.570082
11.6729	0.046219
10.5857	-0.162196
11.2563	-0.0625002
11.567	-0.634207
7.59492	-0.191742
11.6902	-0.446839
11.6048	-0.526491
7.52148	-0.239382
11.7041	-0.502576
11.6041	-0.690896
9.10394	-0.0647087
7.98022	-0.766397
9.45277	-0.621462
10.9933	-0.45722
9.35626	-0.544923
11.5481	-0.298249
11.7394	-0.631894
11.5528	-0.816366
11.7139	-0.499028
11.8708	-0.67842
11.7544	-0.698315
11.5538	-0.665431
8.91437	-0.152643
9.8201	-0.425011
9.25322	-0.598191
11.6091	-0.404799
9.76869	-0.515269
11.7008	-0.427735
9.87122	0.113168
10.0686	-0.629481
9.79161	-0.331934
7.63369	-0.161746
7.74542	-0.163847
11.5475	-0.442379
8.21843	0.21625
7.18553	-0.545503
7.41254	-0.385343
11.5993	-0.851591
11.704	-0.29159
11.6867	-0.637733
6.65615	-0.343587
7.63515	-0.0389379
9.02819	-0.311805
11.4991	-0.739932
11.7011	-0.546
10.0925	-0.619122
11.7367	-0.85562
7.31112	0.0262747
11.4093	-0.199347
9.46417	-0.47097
11.713	-0.38837
9.5689	-0.411993
11.3083	-0.299009
7.63512	-0.107688
9.57121	-0.14122
11.7517	-0.647251
11.8256	-0.184894
7.40817	-0.899502
11.5897	-0.524229
11.9566	-0.664564
10.9465	-0.277653
11.7383	-0.396273
8.18765	-0.32726
8.9717	-0.635022
11.7311	-0.715033
11.5856	-0.500647
8.09294	-0.404615
11.6027	-0.589133
11.5415	-0.229166
10.868	-0.389693
9.85791	-0.292498
9.68098	-0.470947
11.2425	-0.209391
11.5922	-0.713206
11.5841	-0.0146479
10.1153	-0.541761
10.59	-0.508588
10.302	-0.429583
11.5835	-0.738118
11.5569	-0.81274
11.6491	-0.564083
6.74102	0.10777
9.8266	-0.215119
8.32448	-0.557539
10.3847	-0.383628
11.7283	-0.0209284
8.29737	-0.188138
9.50312	-0.294917
11.6359	-0.221644
10.1055	-0.347238
11.8358	-0.400159
11.5411	-0.0355102
9.95539	-0.110045
11.5771	-0.233749
11.6438	-0.630281
10.977	-0.65386
11.7455	-0.612515
11.6877	-0.795288
11.7346	-0.480232
11.1166	-0.736593
11.842	-0.666597
11.5566	-0.539226
11.6309	-0.188976
10.6786	-0.446561
11.5379	-0.632659
7.63575	-0.517607
11.7225	-0.375382
11.6793	-0.571235
9.79135	-0.675651
10.372	0.0371533
11.6939	-0.613888
10.1027	-0.593053
11.8162	-0.84866
11.7045	-0.64483
11.8535	-0.482704
11.6596	-0.336874
10.332	-0.72878
9.89271	0.0578489
10.0401	-0.98046
11.5935	0.121234
11.7502	-0.828297
11.8034	-0.559076
11.8475	-0.588271
10.0296	-0.19293
11.5704	-0.620047
11.0713	-0.821565
9.52682	-0.632428
7.42356	-0.493976
8.55079	-0.521583
11.6214	-0.678989
11.9581	-0.0913043
11.5678	-0.597455
11.7122	-0.767973
11.6181	0.472635
9.61673	-0.801804
9.35731	-0.327826
11.7143	-0.735494
11.1113	-0.504236
7.66812	-0.490297
11.579	-0.473136
11.7846	-0.350008
10.5036	-0.880763
11.2066	-0.672352
9.62215	-0.574203
10.1259	-0.548306
11.6174	-0.237697
8.07064	-0.209845
11.5601	-0.199061
8.79138	-0.671235
11.5944	-0.133649
11.6535	-0.792891
11.6212	-0.517322
11.625	-0.730616
9.74798	-0.254749
11.9786	-0.556643
9.39847	-0.154186
11.8293	-0.585298
11.637	-0.693646
10.3747	-1.01339
9.17367	-0.58992
11.9766	-0.82843
11.7618	-0.687408
11.0059	0.164386
11.7387	-0.476075
11.666	-0.535633
11.5535	-0.493038
11.7699	0.0598911
11.8703	-0.666239
8.94594	-0.840649
9.40255	-0.474716
10.5595	-0.36128
11.5924	-0.508644
11.8419	-0.631145
10.9423	-0.617319
11.561	-0.386594
10.3754	-0.342766
11.5523	-0.416236
11.7448	-0.483862
11.6274	-0.925949
11.7229	-0.234154
7.47807	-0.719223
11.653	-0.49759
10.8936	-0.810722
11.7019	-0.633541
11.6602	-0.471726
11.7012	-0.354061
10.9849	-0.650283
11.1599	-0.11741
11.7046	-0.594342
9.5684	-0.312252
11.6971	-0.625223
9.68637	-0.509908
11.6285	-0.831875
11.7663	-0.444617
8.08665	-0.491244
10.0533	0.107189
10.9771	-0.189438
7.42642	-0.283089
11.1959	-0.377883
11.5544	-0.604072
11.2958	-0.645067
11.0502	-0.545469
9.13237	-0.526663
9.98387	-0.0799437
11.6141	-0.341668
11.5974	-0.69606
10.0957	-0.511461
11.3345	-0.479823
9.35733	-0.746392
11.622	-0.506787
11.5432	-0.460923
11.6182	-0.678876
11.84	-0.609953
11.616	-0.715323
11.8779	-0.641259
11.847	-0.629952
10.9931	-0.468469
11.6281	-0.393391
11.7053	-0.827626
11.5957	-0.991225
7.16545	-0.335847
11.5946	-0.321652
8.51866	-0.388557
11.6301	-0.514873
11.554	-0.451299
11.3378	-0.707507
11.6338	-0.553494
11.5727	-0.467703
11.6292	-0.85464
11.2133	-0.305439
11.5727	0.0755697
10.8199	-0.360938
11.7635	-0.330824
8.80726	-0.631007
10.1292	-0.51312
9.04031	-0.677788
9.79421	-0.69142
10.9769	-0.621276
9.03141	-0.561533
11.5821	-0.564493
11.6453	-0.436158
9.76553	-0.374689
11.2592	-0.192009
11.6255	-0.590428
11.6148	-0.736431
11.5819	-0.495259
10.9597	-0.631668
11.186	-0.461825
11.7468	-0.417076
11.8334	-0.844422
11.604	-0.483577
8.62302	-0.44649
11.7885	-0.69171
11.5556	-0.661325
10.396	-0.51851
10.1781	-0.486632
11.5442	-0.537911
10.0458	-0.534612
10.9347	-0.171879
8.94932	-0.675127
11.5714	-0.357468
10.9076	-0.545777
11.7552	-0.626225
9.97523	-0.409325
11.6223	-0.660303
11.6012	-0.809388
11.4598	-0.676015
9.86838	-0.540214
11.6762	-0.596112
11.7995	-0.688695
11.2619	-0.532451
11.8296	-0.72995
10.6856	-0.652947
9.04152	-0.0813558
11.5521	-0.0925223
11.0617	-0.586304
9.3529	-0.171465
11.7568	-0.966974
11.6608	-0.332339
11.8509	-0.601643
11.5631	-0.833445
10.9729	-0.0814045
11.4515	-0.272698
11.5576	-0.683386
11.5927	-0.540433
11.7599	-0.752316
10.4018	-0.255338
8.51473	-0.844615
11.5931	-0.792671
11.599	-0.36884
10.4898	-0.487176
11.5456	-0.657601
11.2182	-0.895936
8.77465	-0.546026
10.1948	-0.71121
11.8578	-0.166449
11.626	-0.37003
11.6042	-0.638984
11.5545	-0.70557
11.6447	-0.559022
10.7194	-0.00773746
10.4957	-0.351154
11.5569	-0.721143
11.7801	-0.113628
8.73521	-0.545236
11.7298	-0.472317
11.8562	-0.763191
10.5004	-0.51685
9.56874	-0.301698
11.5904	-0.134195
11.6037	-0.697424
11.8478	-0.762557
11.5884	-0.782264
11.9378	-0.393608
11.7392	-0.490001
11.7046	-0.48062
11.6585	-0.523192
11.5478	-0.717374
11.3472	-0.10057
11.7692	-0.735094
10.1004	-0.53632
11.6789	-0.581434
11.6687	-0.314429
11.6232	-0.533939
11.7727	-0.415671
11.5964	-0.545812
9.38081	-0.746567
11.0599	-0.394685
11.4474	-0.551195
11.6694	-0.521585
11.6582	-0.648975
11.7189	-0.209652
11.6655	-0.858799
11.5597	-0.499677
11.6497	-0.641366
11.6787	-0.765528
10.6739	-0.345499
11.9251	-0.273952
10.0846	-0.677634
11.5882	-0.690678
8.84089	-0.940581
8.26806	-0.223144
7.85301	-0.124865
11.6132	-0.656298
11.6521	-0.219822
11.6615	-0.607153
11.5862	-0.566446
11.6612	-0.69933
11.5851	-0.468718
11.6373	-0.444065
7.41358	-0.535261
9.87027	-0.810313
11.6304	-0.56945
11.8859	-0.756592
10.0679	-0.750031
9.2897	-0.409949
10.8287	0.0558315
11.8208	-0.347544
9.14445	-0.641527
11.6675	-0.617885
10.2002	-0.249825
8.19563	-0.200401
9.56153	-0.481325
10.2746	-0.509283
8.632	-0.298627
10.5164	-0.675458
11.6496	-0.50842
11.6293	-0.635842
8.95203	-0.401061
11.5617	-0.594408
11.3551	-0.320299
11.6534	-1.15823
10.6582	-0.193441
9.25183	-0.881574
11.2651	-0.784831
9.53145	-0.669952
10.7724	-0.249911
9.69059	-0.52313
10.8671	-0.361313
9.40928	-0.386358
11.6664	-0.575159
11.6203	-0.664721
11.9294	-0.782203
11.8506	-0.576324
10.4994	-0.712469
11.0596	-0.745801
11.6997	-0.538265
11.6427	-0.756731
11.2372	-0.856481
10.6783	-0.551435
10.8671	-0.462421
11.5967	-0.463272
11.5809	-0.617954
11.0552	0.187878
7.97401	-0.659964
9.3576	-0.785888
11.4453	-0.0949111
11.5536	-0.811712
9.742	-0.355639
11.6574	-0.560011
10.8595	-0.916112
11.581	-0.744729
9.796	-0.606707
11.6159	-0.886596
9.28791	-1.02278
11.873	-0.412844
11.7889	-0.277487
10.0881	-0.554619
10.7643	-0.317603
11.6168	-0.427835
11.8975	-0.690909
9.86645	-0.719356
8.07563	-0.656701
11.5777	-0.542009
10.3908	-0.927645
11.7968	-0.290808
11.6787	-0.781255
11.3429	-0.558942
10.168	-0.803945
11.7663	-0.669173
10.2058	-0.680516
10.3163	-0.626502
10.0909	-0.664507
11.5506	-0.596854
11.5462	-0.851868
11.6069	-0.345933
9.15775	-0.263747
11.5559	-0.878382
11.7606	-0.389788
11.3789	-0.36214
10.3973	-0.818777
11.7387	-0.845365
11.5853	-0.282206
11.5605	-0.720178
9.65433	-0.965115
11.6991	-0.709419
10.2908	-0.480755
10.3032	-0.594825
11.7942	-0.611225
11.5514	-0.579069
9.25342	-0.627993
10.7955	-0.705743
11.5984	-0.694011
11.7067	-0.119087
11.6474	-0.396452
10.093	-0.885972
11.8141	-0.339868
9.68596	-0.830957
11.7172	-0.585688
11.7017	-0.279107
11.9382	-0.25628
11.7113	-0.851112
11.6622	-0.578933
11.6875	-0.444772
11.5833	-0.538669
11.9076	-0.192464
11.6993	-0.450835
11.5527	-0.49658
11.8985	-0.473757
11.7048	-0.734769
11.6868	-0.0362219
11.6231	-0.671251
10.6141	-0.547511
11.6583	-0.48299
11.7638	-0.642902
10.9107	0.032675
11.7158	-0.729961
11.6527	-0.463902
11.7748	-0.669999
11.9856	-0.78015
12.1506	-0.506897
11.2563	-0.907411
10.3813	-0.449635
10.4732	-0.205186
11.7503	-0.696503
11.6042	-0.357411
11.6458	-0.252644
11.472	-0.740076
10.6576	0.0864008
11.6585	-0.618296
11.6111	-0.468685
11.6026	-0.82261
11.7702	-0.758685
9.56869	-0.337091
11.6853	-0.650669
8.28771	-0.550085
11.7008	-0.806482
11.7593	-0.509958
11.7423	-0.970317
11.3517	-0.870567
12.0111	-0.770993
11.6762	-0.410476
11.0587	-0.978238
11.687	-0.660199
11.7501	-0.630818
11.6774	-0.287011
11.6717	-0.339055
8.09349	-0.840747
11.7988	-0.461905
11.769	-0.603199
11.6416	-0.225668
9.99731	-0.678671
10.9747	-0.613211
11.7667	-0.488799
11.6067	-0.600069
11.6354	-0.432819
11.6366	-0.380525
11.7854	-0.759376
11.5914	-0.52015
11.912	-0.772631
11.5601	-0.84956
11.5555	-0.617855
10.1076	-0.430733
11.5985	-0.368322
11.7583	-0.544222
11.7759	-0.645845
11.949	-0.931628
11.5816	-0.702203
11.7642	-0.773982
11.7906	-0.0785027
11.8107	-0.560101
11.5809	-0.809594
5.11881	0.335926
10.3006	-0.511496
11.7667	-0.615201
11.8485	-0.249106
11.8118	-0.7653
11.673	-0.640436
11.8839	-0.465509
12.0439	-0.231029
11.7351	-0.719284
11.4942	-0.512542
11.5696	-0.573339
10.6792	-0.87501
11.6727	-0.403593
11.7562	-0.728956
9.27461	-0.781735
11.8487	-0.436591
11.5714	-0.329895
11.878	-0.939368
10.0694	-0.827154
11.7152	-0.316715
11.5678	-0.695053
9.46218	-0.511742
11.9418	-0.552388
11.8576	-0.633266
11.5615	-0.210575
9.62964	-0.00100343
11.6608	0.285886
11.5767	-0.579084
11.7623	-0.394757
11.7806	0.0184936
11.7336	-0.843336
11.5782	-0.165338
11.6936	-0.631119
11.9554	-0.486757
11.5881	-0.7918
8.4084	-0.0715013
11.7234	-0.777622
11.5918	-0.756689
11.6241	-0.149229
11.592	-0.737563
10.9567	-1.11255
11.0187	-0.252293
11.7401	-0.310866
11.6525	-0.426248
11.7442	-0.725533
11.5467	-0.0717637
11.9717	-0.759938
11.8102	-0.747285
11.4704	-0.515872
11.5912	-0.595411
11.6905	-0.910275
11.8264	-0.610822
11.6737	-0.721226
11.8035	-0.599996
11.6353	-0.488953
11.7278	-0.105422
11.7525	-0.404205
11.1189	-0.292216
11.885	-0.689145
11.8787	-0.469504
11.5925	-0.692998
11.914	-0.687071
11.7915	-0.489138
11.7247	-0.893118
11.677	-0.131566
11.7322	-0.688518
11.6938	-0.702671
11.5776	-0.590628
11.6645	-0.792627
11.9178	-0.594381
11.7663	-0.334713
11.7206	-0.354371
11.699	-0.589642
11.3597	-0.220848
9.45965	-0.207249
11.6115	-0.120906
11.7465	-0.769588
11.6694	-0.649991
11.7449	-0.408981
11.8138	-0.360589
11.8861	-0.611118
11.596	-0.641585
11.8147	-0.45903
10.9851	-0.649997
11.5801	-0.741231
11.6757	-0.903641
[truncated: 34,265 more rows]

## Sheet: Fig. 4c
State	BRAF_score	RAS_score	TDS_score
State 3	-0.112349	-0.0461252	-0.90225
State 3	-0.187806	0.0367901	-0.922822
State 3	-0.036955	-0.169519	-0.82396
State 3	-0.0674486	0	-0.709007
State 3	-0.0213772	-0.152932	-1.03893
State 3	-0.170147	-0.0843729	-1.10254
State 3	-0.194555	-0.16034	-0.969546
State 3	-0.0854955	-0.145558	-0.955727
State 3	-0.143386	-0.0583686	-0.459305
State 3	-0.219251	-0.107505	-1.02417
State 3	0.0593156	-0.102341	-0.791983
State 3	-0.0859752	-0.0301339	-0.63551
State 3	-0.163886	-0.145176	-0.55214
State 3	-0.0460855	-0.188584	-0.715077
State 3	-0.171899	-0.165527	-0.8031
State 3	-0.163788	-0.222425	-0.952534
State 3	-0.18598	-0.0590066	-0.817623
State 3	-0.0911946	-0.0711078	-1.04025
State 3	-0.0910747	-0.0799586	-0.903819
State 3	-0.131775	-0.0295271	-0.946366
State 3	-0.142689	-0.14142	-0.984046
State 3	-0.121583	-0.137461	-0.791196
State 3	-0.182162	-0.0813894	-1.02832
State 3	-0.180147	-0.0573498	-1.11154
State 3	-0.184545	-0.108085	-1.10537
State 3	-0.160481	-0.223607	-1.01232
State 3	-0.159791	-0.0578193	-1.03487
State 3	-0.165517	-0.188358	-1.05473
State 3	-0.118209	-0.124579	-0.84748
State 3	-0.144656	-0.0974214	-0.813587
State 3	-0.0724476	-0.0626729	-0.855588
State 3	-0.098054	-0.0459565	-0.989809
State 3	0.385632	0.0542638	-0.631489
State 3	0.119112	-0.0224359	-0.864336
State 3	0.243475	-0.18872	-1.04931
State 3	0.0960796	0.0335252	-1.06593
State 3	0.071468	-0.107823	-0.375235
State 3	-0.0761396	-0.080577	-0.987154
State 3	-0.250441	-0.177266	-1.00831
State 3	-0.129004	-0.0913893	-0.931618
State 3	-0.213582	-0.16198	-0.940967
State 3	-0.0860733	-0.0274507	-0.90034
State 3	-0.0829728	-0.0358568	-0.844521
State 3	-0.00984009	-0.0314442	-0.878681
State 3	-0.282544	-0.114599	-1.00531
State 3	-0.161598	-0.0871868	-0.987368
State 3	-0.149051	-0.0979927	-0.735685
State 3	-0.180487	-0.0224282	-1.04981
State 3	-0.199003	0.103295	-0.834694
State 3	-0.142757	-0.0716363	-0.86098
State 3	-0.121336	-0.0946546	-0.756849
State 3	-0.157731	-0.0924272	-0.839461
State 3	0.267836	-0.0279188	-1.02714
State 3	0.188431	-0.0325363	-0.77653
State 3	-0.262119	-0.128397	-0.987264
State 3	-0.08708	-0.0321964	-0.704066
State 3	-0.00156424	-0.0721521	-1.04472
State 3	-0.0937168	0.054375	-1.15923
State 3	0.0217765	-0.069351	-0.945642
State 3	-0.0133901	-0.0906404	-0.60694
State 3	-0.0505537	-0.034592	-1.0961
State 3	-0.044983	-0.0959191	-0.991145
State 3	0.0491875	0.103007	-1.12462
State 3	-0.0671767	-0.0563725	-0.798259
State 3	-0.0576443	0.0113117	-0.840355
State 3	0.0319045	-0.0315192	-0.628762
State 2	-0.0146674	0.0200039	-0.298928
State 3	0.0151326	-0.0855003	-0.954363
State 3	0.108073	-0.123447	-1.17065
State 3	-0.058984	-0.124132	-0.996774
State 3	0.0821575	0.0624891	-0.943859
State 3	0.0316693	-0.0499375	-0.580807
State 3	-0.0398811	0.0919896	-0.977226
State 3	-0.155729	-0.0632876	-1.18618
State 3	0.0905351	-0.0737814	-1.00731
State 3	-0.104816	0.165386	-0.690458
State 3	-0.0448862	-0.0513547	-0.974115
State 3	0.0405618	0.0524331	-0.138175
State 3	0.145462	-0.157311	-0.765711
State 3	-0.00336461	-0.0154443	-1.13034
State 3	-0.240406	0.0118209	-0.99589
State 3	-0.0298835	-0.0386085	-0.870724
State 3	-0.101005	0.042462	-0.698335
State 3	0.00242777	-0.163934	-0.854767
State 3	0.121884	-0.132925	-0.602926
State 3	0.0574744	0.0605188	-0.959504
State 3	-0.00720158	-0.0565516	-0.806171
State 3	0.053685	-0.139978	-0.678677
State 3	0.105949	-0.082061	-0.386529
State 3	-0.159129	0.0106087	-0.606863
State 3	0.0714208	-0.0861412	-0.912508
State 3	-0.128493	-0.0509998	-1.12529
State 3	-0.0974761	-0.0121204	-0.79693
State 3	-0.0746758	-0.0232848	-1.04215
State 3	-0.0775048	-0.0785186	-0.833487
State 3	-0.152407	-0.0843596	-0.610982
State 3	0.00140967	-0.0678888	-0.594093
State 3	0.0276455	-0.235273	-1.14198
State 3	-0.142386	-0.0850345	-0.850782
State 3	-0.0565805	-0.0760963	-0.937452
State 3	0.107114	-0.190964	-0.977509
State 3	0.0350595	-0.163384	-0.967957
State 3	0.0315046	0.0181688	-0.590245
State 3	-0.0651948	0.0135578	-1.05308
State 3	-0.0778886	0.0231011	-0.820887
State 3	0.00713597	0.10184	-0.770771
State 3	0.00326614	-0.115417	-1.12709
State 3	-0.000806062	-0.0063407	-1.29398
State 3	-0.0349413	-0.0105129	-0.839203
State 3	-0.0562588	-0.0317542	-1.2144
State 3	-0.00882036	-0.0704476	-1.21187
State 2	0.054922	0.06637	-0.742083
State 3	-0.00126674	-0.113219	-1.0662
State 3	-0.0880377	-0.188773	-1.01593
State 3	-0.0847513	-0.0996555	-1.03401
State 3	0.0698164	-0.17084	-0.745363
State 3	-0.0508675	-0.0192278	-1.31707
State 3	0.0211472	-0.0976011	-0.82552
State 3	-0.12911	-0.0938009	-0.77412
State 3	-0.0877022	-0.0561826	-0.912596
State 3	-0.0535405	-0.0822632	-0.718792
State 3	0.121878	-0.141395	-0.566469
State 3	-0.0313819	-0.07926	-1.0695
State 3	-0.0415629	-0.0836575	-1.03189
State 3	-0.118945	-0.146151	-0.920117
State 3	-0.046266	0.039064	-0.391376
State 3	0.013224	-0.114724	-0.966265
State 2	-0.0296018	-0.0586814	-0.644451
State 3	-0.015937	-0.0108907	-1.09749
State 2	0.0484117	0.0569226	-0.401283
State 3	0.0314829	-0.034626	-0.903759
State 3	-0.0762789	0.000622719	-0.839881
State 3	-0.10941	-0.103905	-0.878083
State 3	-0.140264	0.085221	-1.32079
State 3	0.0810866	-0.19261	-0.727208
State 3	0.000651759	-0.0997441	-0.950506
State 3	0.00838348	-0.0929756	-0.706695
State 3	-0.00330027	-0.0297481	-0.942325
State 3	0.129283	-0.0639759	-0.952584
State 3	-0.0488083	0.0324011	-1.20937
State 3	0.00670389	-0.0437473	-1.08403
State 3	0.0330175	-0.0726229	-0.769538
State 3	-0.00664721	-0.0857447	-1.08357
State 3	0.0228119	-0.11179	-0.68744
State 3	-0.153601	0	-0.807868
State 3	0.136542	-0.027686	-0.830695
State 3	-0.0307192	-0.127896	-0.9817
State 3	0.0536915	-0.0592838	-1.07334
State 3	-0.0523875	0.105831	-1.02653
State 3	-0.196814	-0.0182444	-0.70999
State 3	0.0567171	0.0749947	-0.866554
State 3	-0.0176218	-0.0742508	-1.02282
State 3	0.0295949	-0.00149185	-1.09537
State 3	0.00383815	-0.0398803	-1.0761
State 3	0.0221018	-0.0889918	-1.17006
State 3	0.047579	-0.0958077	-1.00776
State 3	-0.00327302	-0.00682333	-0.86961
State 3	-0.0928056	-0.0381098	-0.641294
State 3	0.126624	-0.0707436	-0.74932
State 3	-0.0969613	-0.0496246	-1.17855
State 3	-0.124842	-0.004826	-0.977617
State 3	-0.165341	-0.000211596	-0.863013
State 3	-0.0312295	-0.184808	-0.334292
State 3	-0.0230836	-0.0813719	-1.12687
State 3	0.0369863	0.0447831	-0.662584
State 3	0.194236	0.0252702	-0.681528
State 3	0.0105846	0.0575224	-0.820922
State 3	-0.00393078	-0.0474488	-1.01703
State 3	-0.0261875	-0.00481715	-0.941601
State 3	0.086077	-0.0994751	-1.00977
State 3	0.111619	-0.102323	-0.949126
State 3	0.115699	-0.0855538	-0.667041
State 3	0.0512401	-0.0329581	-0.663545
State 3	0.0539378	-0.00798012	-0.741702
State 3	-0.0414165	-0.00492095	-0.929569
State 3	-0.0250357	-0.145446	-1.12483
State 3	0.039426	0.0681713	-1.17388
State 3	0.158073	-0.0458661	-0.840951
State 3	0.0108602	-0.063769	-0.342043
State 3	0.0289267	-0.163396	-0.903442
State 3	-0.036675	-0.077313	-0.913867
State 3	0.145007	0.146532	-0.281761
State 3	-0.164028	-0.0546676	-0.972716
State 3	-0.0716444	-0.0767046	-1.28473
State 3	-0.0194936	0.0483883	-1.13613
State 3	-0.0480168	-0.0454693	-0.931941
State 3	0.0377884	-0.161579	-0.632081
State 3	0.000462399	-0.0466118	-1.04631
State 3	-0.0801771	-0.0991295	-1.11781
State 3	-0.0997736	-0.0862609	-0.653329
State 3	-0.0549259	-0.0490403	-1.07685
State 3	0.0103873	-0.0998037	-1.03275
State 3	-0.115789	0.0313544	-1.00477
State 3	-0.0972676	0.00297303	-1.07481
State 3	0.0690659	-0.00387468	-1.08243
State 3	-0.0857545	-0.0280989	-0.910872
State 3	0.0831642	-0.0754721	-1.00338
State 3	0.000554794	-0.0602408	-1.09639
State 3	-0.0941115	-0.149645	-0.850744
State 3	0.0126581	-0.0107547	-1.09165
State 3	0.0171696	-0.120127	-1.02505
State 3	0.100154	-0.164181	-0.708602
State 3	0.16616	-0.120163	-0.761257
State 3	-0.0552218	-0.0143557	-0.900617
State 3	-0.0037022	-0.116833	-1.16057
State 3	-0.020435	-0.178697	-1.12402
State 3	-0.139635	-0.119616	-1.12749
State 3	-0.184239	-0.0799351	-1.01153
State 3	-0.176071	-0.0866076	-0.9966
State 3	-0.162085	-0.0338363	-0.882207
State 3	-0.0431182	-0.0787525	-0.934163
State 3	-0.288869	-0.123167	-1.10984
State 3	-0.102955	-0.0305852	-1.05088
State 2	-0.158196	-0.126143	-0.0211575
State 2	-0.225705	0.122041	-0.839648
State 3	0.106571	-0.122039	-0.587874
State 3	-0.0495646	-0.0171866	-1.06558
State 1	-0.149597	0.0160631	-0.527578
State 3	-0.0274516	-0.104926	-0.929807
State 2	-0.042189	-0.0630871	-0.315433
State 3	-0.148477	-0.0662037	-0.445123
State 3	0.0786842	-0.0921278	-0.883726
State 3	-0.176986	-0.131873	-0.53994
State 3	-0.0489621	-0.0085786	-1.06237
State 3	0.0454096	-0.118222	-0.293529
State 1	-0.0857527	0.146274	0.00889672
State 1	-0.0444428	-0.147956	1.21216
State 3	-0.0656041	-0.13786	0.317274
State 3	0.200654	0.0302455	-0.384078
State 3	-0.0546526	-0.124816	-0.4038
State 3	0.102299	-0.0130571	-0.550902
State 3	0.265539	0.0861148	-0.101439
State 3	0.062465	-0.13398	-0.285867
State 3	-0.0267994	-0.0421665	-0.1224
State 3	-0.156956	-0.0412199	-0.289529
State 3	-0.0493593	-0.108273	-0.115906
State 3	-0.0784445	-0.172526	0.0797618
State 3	-0.180977	0.048405	-0.553342
State 3	0.0270976	0.139719	-0.369596
State 3	-0.202647	-0.090095	-0.891932
State 2	-0.0434014	-0.205669	-0.769258
State 2	-0.0795575	-0.0533216	-1.13596
State 2	-0.10535	-0.00822602	-0.254633
State 2	-0.254656	-0.140029	-0.344876
State 3	-0.0124436	-0.142561	-1.20672
State 3	0.167066	-0.143146	-0.296495
State 3	0.195555	-0.0881333	-1.08633
State 2	-0.0801814	-0.107044	-0.867617
State 2	0.0592591	-0.0877734	-0.832189
State 3	0.00840616	-0.168898	-1.0363
State 3	0.120971	-0.152665	-0.784546
State 2	0.0824635	-0.075795	-0.643515
State 3	0.0985663	-0.0849756	-0.646792
State 3	0.0101835	-0.144807	-0.663528
State 2	-0.103084	0.025923	-1.03626
State 2	0.0590624	-0.0693519	-0.0591019
State 3	-0.147196	0.0188866	-1.00317
State 2	-0.11096	0.168181	-0.629972
State 3	0.273202	-0.152288	0.0981902
State 3	-0.146145	-0.14793	-0.809121
State 3	-0.0637889	-0.160686	-0.919411
State 3	-0.184447	0.154127	-1.04569
State 2	-0.003427	0.167774	-0.410531
State 2	0.0292703	0	-0.536956
State 2	-0.112209	-0.0754316	-0.7011
State 3	0.0519946	-0.122142	-0.680962
State 3	0.158247	-0.0625665	-0.74365
State 3	0.0470114	-0.0359214	-0.823691
State 3	-0.00771471	-0.11775	-0.793285
State 3	0.0648936	-0.111263	-0.988623
State 3	-0.0195994	-0.0882946	-0.872328
State 3	0.0748086	-0.00817849	-0.579784
State 3	0.0540672	-0.0617833	-0.975699
State 3	-0.10834	0.0124914	-0.931493
State 3	-0.0955056	-0.116304	-0.981819
State 3	-0.0742112	0.0578006	-0.780585
State 3	-0.0403848	-0.0283285	-0.901016
State 3	-0.0354341	-0.0720056	-1.2151
State 3	0.125018	-0.0540052	-0.74359
State 3	-0.132314	0.00330392	-0.563423
State 3	-0.0773029	-0.0952695	-0.958842
State 3	-0.103776	-0.0996828	-0.942078
State 3	-0.0398794	0.0951446	-0.991218
State 3	-0.000653934	-0.146368	-0.612194
State 3	-0.0453653	-0.0902857	-0.906025
State 3	0.0380066	-0.0587399	-1.00454
State 3	0.0102284	-0.0743314	-0.870849
State 3	-0.00657317	-0.0786556	-0.873623
State 3	0.0349103	-0.106761	-0.864748
State 3	-0.209428	0.0185191	-0.892796
State 3	-0.137452	-0.00800049	-0.95609
State 3	-0.112986	-0.14471	-0.734618
State 3	-0.0133077	-0.145446	-0.958027
State 3	-0.0283062	-0.0202804	-0.833797
State 3	-0.205695	-0.140124	-1.0658
State 3	-0.0698943	-0.065188	-1.03851
State 3	0.0690604	-0.119628	-0.880998
State 3	-0.0910897	0.0465543	-0.538279
State 3	0.0248469	0	-1.05401
State 2	0.257989	0.0754871	-0.00869529
State 3	-0.0154498	0.108629	-0.685427
State 3	0.02747	0.0866247	-0.472691
State 3	0.247789	-0.05468	-0.189367
State 3	0.0548433	-0.101742	0.0238351
State 3	0.258234	-0.0354507	-0.35664
State 3	0.0284224	0.122991	-0.730887
State 3	-0.00684073	-0.0719608	-0.357638
State 3	0.0110118	-0.129845	-0.526637
State 3	-0.0832143	-0.115771	-0.713033
State 3	0.0624674	-0.0296454	-1.08264
State 3	-0.0509629	0.0350632	-0.682051
State 3	0.0924766	-0.115492	-1.0043
State 3	-0.00193566	0.0650537	-0.664545
State 3	-0.0426416	-0.11379	-0.623839
State 3	-0.0269522	0.00476685	-0.16862
State 3	-0.0402238	0.142003	-0.323936
State 3	-0.113176	0.0330264	-0.813684
State 3	0.217402	0.0826389	-0.602085
State 3	0.0583561	-0.102158	-0.425043
State 3	0.0459486	-0.183571	-0.51293
State 3	0.375367	-0.0387208	0.573696
State 3	0.136881	-0.11209	-0.779216
State 3	0.170138	0.104739	-0.471493
State 3	0.029496	0.0381828	-0.850139
State 3	0.0395622	-0.0943357	-0.696589
State 3	0.0412211	-0.161944	-0.869798
State 3	0.0935772	-0.0813404	-0.577125
State 3	0.0890001	0	-0.435027
State 3	0.42468	0.164124	-0.161081
State 3	0.0774193	0.0766712	-0.482231
State 3	0.0190131	-0.129715	-0.372972
State 3	0.117267	-0.034901	-0.459295
State 3	-0.111079	0.0791811	-0.299745
State 3	-0.00380933	-0.0954151	-0.441424
State 3	0.146777	-0.016943	0.196884
State 3	-0.0343921	-0.126898	-0.906921
State 3	0.18951	-0.12596	-0.38802
State 3	-0.00449155	0.0641457	-1.13318
State 3	-0.0663049	-0.146568	-0.878229
State 3	0.203707	-0.0645081	-0.318252
State 3	0.322764	-0.0684301	-0.130471
State 3	0.139702	-0.072143	-0.77004
State 3	0.133119	-0.138817	-1.05104
State 3	0.240229	-0.129153	-1.16873
State 3	0.0881241	-0.194595	-1.32147
State 3	0.115972	0.0348517	-0.95649
State 3	-0.0523871	0.056022	-0.665435
State 3	-0.00629178	-0.0833084	-0.912726
State 3	0.0758535	-0.119118	-0.993329
State 3	0.243255	-0.155048	-0.938777
State 3	0.111563	-0.141922	-1.05425
State 3	-0.25643	-0.0844223	-1.16617
State 3	0.0923559	-0.01507	-0.835042
State 3	-0.0384146	-0.18236	-0.769284
State 3	0.245966	-0.110654	-0.818902
State 3	0.0682946	-0.125375	-1.07203
State 3	0.0315048	0.0591064	-0.811887
State 3	0.0154785	-0.178525	-1.15719
State 3	0.151693	-0.218307	-0.810704
State 3	0.116074	-0.118237	-0.897137
State 3	0.0904174	0.0438071	-0.836561
State 3	-0.0227096	-0.00851044	-0.808084
State 3	-0.18968	-0.0368071	-0.708108
State 3	-0.139898	-0.0833766	-0.74246
State 3	-0.101622	-0.0331225	-0.740247
State 3	-0.0332293	-0.0368302	-0.923461
State 3	-0.166534	-0.0632159	-0.8901
State 3	-0.023112	-0.0968349	-0.912168
State 3	-0.16298	-0.169378	-0.941912
State 3	-0.0340929	-0.0729557	-0.716016
State 3	-0.0853267	-0.161867	-1.03718
State 3	-0.0980265	-0.0589413	-0.904359
State 3	-0.0535465	-0.122182	-1.04633
State 3	-0.105137	0.243557	-0.225763
State 3	-0.0995878	-0.0905287	-0.753251
State 3	-0.0754388	-0.0310372	-0.301691
State 3	0.0328765	-0.0983271	-0.759586
State 3	-0.0593555	0.170086	0.255304
State 3	0.0994224	-0.148842	-0.335731
State 3	-0.0402217	-0.109206	-0.412771
State 3	0.115319	-0.0996794	-0.504059
State 3	0.384294	-0.0343515	-0.0452772
State 3	-0.136813	-0.0595226	-0.955523
State 3	0.0538381	-0.0981165	-0.47499
State 3	0.143004	-0.121791	-1.23289
State 3	0.0269418	0.0475554	0.494436
State 2	-0.0216126	-0.215397	0.057988
State 3	-0.205826	-0.185679	-0.368728
State 3	0.026702	0.174804	0.18424
State 3	0.0326422	0.25649	0.0279928
State 3	0.174917	-0.0415081	-0.411488
State 3	-0.00450883	-0.0698978	-0.379566
State 3	0.0609393	-0.102187	0.00981929
State 3	0.170615	-0.0296146	-0.504773
State 3	0.0390637	-0.0559806	-0.716069
State 3	0.148047	-0.106806	-0.233347
State 3	0.24301	-0.216546	-0.417496
State 3	0.0347854	-0.110798	-0.270093
State 3	0.153695	-0.133683	-0.671796
State 3	0.132361	-0.00914301	-0.547586
State 3	0.0396862	-0.0873753	-0.27763
State 3	-0.00421376	0.0683172	-0.561327
State 3	0.102261	-0.0310372	-0.208194
State 3	-0.0973009	-0.100635	-1.11622
State 3	0.070274	0.118767	-0.422343
State 3	0.223314	-0.0791039	-0.262108
State 3	0.173719	-0.0694224	-0.182411
State 3	0.175925	-0.0252135	-1.0211
State 3	0.10995	-0.0669378	-0.0232488
State 3	0.243267	-0.136623	-0.419491
State 3	0.0673019	-0.0638995	-0.636491
State 3	0.0501927	-0.0348652	-0.541423
State 2	0.172067	-0.0718948	-0.129223
State 3	0.125418	-0.0958211	-0.1145
State 3	0.0820975	-0.125382	0.342358
State 3	0.208665	0.0112848	-0.361085
State 2	0.0679341	-0.106896	-0.393665
State 2	-0.0214721	-0.111695	-0.404128
State 3	0.159866	0	-0.142778
State 3	-0.16865	-0.133663	-0.654465
State 3	-0.149542	-0.100833	-0.904857
State 3	-0.0283597	-0.0869798	-0.94169
State 3	0.0104476	-0.0356394	-0.649399
State 3	-0.0289332	-0.0676791	-1.00312
State 3	-0.149701	-0.0725091	-0.495823
State 3	-0.0174442	-0.0812482	-0.812488
State 3	-0.148652	-0.028663	-0.923387
State 3	0.0493704	-0.0778076	-0.760339
State 3	0.268009	-0.134532	-0.054932
State 2	-0.223587	0.00535535	-0.18859
State 3	0.0614018	-0.256229	-0.154682
State 3	-0.0833993	-0.0566947	-0.310531
State 3	-0.291052	-0.143845	-1.18292
State 3	-0.163182	-0.146277	-0.989524
State 3	-0.106642	-0.160319	-1.03512
State 3	-0.225782	-0.139317	-1.05669
State 3	-0.122981	-0.132569	-0.822257
State 3	-0.113899	-0.0741746	-1.11095
State 3	-0.141311	-0.063259	-1.04655
State 3	-0.118166	0	-0.631334
State 3	-0.213362	-0.0742329	-0.378487
State 3	0.219603	0.027253	-0.438349
State 3	-0.126934	0.140818	-0.696142
State 3	0.00963286	0.00647498	-0.965542
State 3	-0.137683	-0.170456	-0.622813
State 3	0.0779297	-0.0920218	-0.501958
State 3	0.385846	-0.125087	-0.220233
State 3	0.230134	-0.0912272	-0.344103
State 3	0.0929084	0.0970685	-0.560302
State 2	0.0967236	-0.115541	-0.86863
State 3	0.0368762	-0.144124	-0.841152
State 3	0.344681	-0.136906	-0.480605
State 3	0.313133	-0.0682497	-0.64286
State 3	0.232203	-0.0924009	-0.826783
State 3	0.0803632	-0.209227	-0.767104
State 3	0.25095	-0.12626	-0.657989
State 3	0.361125	0.0624345	-0.41411
State 3	0.0903289	-0.0185685	-0.948737
State 3	0.214603	-0.159853	-0.959388
State 3	0.143842	-0.0638269	-0.807811
State 3	0.0679026	0.109879	-0.842808
State 3	0.172088	0.0814362	-0.650659
State 3	0.212571	-0.18776	-0.940553
State 3	0.0999439	-0.00452903	-0.947124
State 3	0.232544	0.0930049	-0.46558
State 3	0.226701	-0.103516	-0.651236
State 3	0.496331	-0.0287284	-0.58671
State 3	0.26713	-0.077647	-0.886926
State 3	0.229708	-0.0248217	-0.996283
State 3	0.174474	-0.112177	-0.574708
State 3	0.0812052	-0.078982	-0.772217
State 3	0.0625832	-0.211411	-0.798401
State 3	0.26458	-0.229709	-0.708937
State 3	0.386982	-0.0453304	-0.717274
State 3	-0.0750288	-0.102973	-0.656694
State 3	-0.200159	-0.0413376	-0.790321
State 3	-0.158225	-0.162359	-0.814043
State 3	-0.138512	-0.0939773	-0.778449
State 3	-0.106424	-0.0734009	-0.666794
State 3	0.234729	-0.111064	-0.245127
State 1	0.0478882	-0.170229	0.215762
State 3	0.218648	-0.146347	-0.509183
State 2	0.323371	0	-0.150027
State 3	0.174845	-0.0509231	-0.576099
State 3	0.149145	-0.0587421	-0.0176237
State 3	0.109679	-0.181074	-0.785408
State 3	0.211359	-0.11751	-0.713453
State 3	-0.12193	-0.149792	-0.892743
State 3	-0.106889	-0.0385607	-0.747171
State 3	0.391768	-0.059535	-0.868392
State 3	0.355195	-0.0277595	-0.389807
State 3	0.0934945	-0.0764615	-0.587647
State 3	0.113272	-0.0536792	-0.409224
State 3	0.24581	-0.0330092	-0.751384
State 3	-0.204671	-0.11915	-0.89728
State 3	-0.0430198	-0.0643133	-0.902386
State 3	-0.188721	-0.16471	-0.944737
State 3	-0.140065	-0.0567795	-0.943175
State 3	-0.178952	0.0262622	-0.984036
State 3	-0.106297	-0.0433263	-0.842426
State 3	0.295974	-0.178085	0.205012
State 3	-0.0391167	-0.0147427	-1.04161
State 3	-0.0118458	-0.122433	-1.23479
State 3	0.104878	-0.108639	-0.252111
State 3	0.243594	-0.182151	0.605277
State 3	0.131575	-0.0795888	-0.317036
State 3	-0.00238324	-0.0588477	-1.10566
State 3	0.190231	-0.150134	0.0914779
State 3	-0.122122	-0.116288	-0.480357
State 3	-0.177856	-0.11269	-0.739223
State 3	-0.213159	-0.0973022	-0.782494
State 3	-0.213796	-0.0989969	-0.785037
State 3	-0.195944	-0.144601	-0.748195
State 3	-0.130375	-0.114851	-0.857202
State 3	-0.0840827	-0.105892	-0.899264
State 3	-0.198859	-0.129654	-0.639672
State 3	0.128015	-0.0786615	-0.684934
State 3	-0.114315	-0.209213	-0.501053
State 3	-0.0444507	-0.0828973	-0.666624
State 3	0.0101821	-0.168799	-0.458125
State 3	0.136716	-0.146285	0.617619
State 3	0.114076	-0.0368488	-0.716374
State 3	0.087778	-0.204083	-0.777006
State 3	0.0309536	-0.124279	-0.695204
State 3	-0.0456263	-0.115587	-0.223939
State 3	0.219205	-0.0751604	-0.0263328
State 3	0.177295	-0.137635	-0.421642
State 3	0.105264	-0.0999652	-0.212689
State 3	-0.0549533	-0.116589	-0.274395
State 3	0.159376	0	-0.227372
State 3	0.298128	-0.0360386	-0.536896
State 3	0.0317435	-0.0389647	-0.446437
State 3	0.231161	-0.109965	-0.69341
State 3	0.296539	-0.127185	-0.307485
State 3	0.136302	0	0.00682339
State 3	0.0949263	0.293681	-0.343817
State 3	-0.0323729	-0.129637	0.128313
State 3	0.12499	-0.119805	-0.609465
State 3	0.109872	-0.0773451	-0.566026
State 3	0.170225	-0.096415	-0.733672
State 3	0.0634688	-0.105354	-0.295745
State 3	0.171497	-0.128275	-0.429567
State 3	0.0458723	0.0782929	-0.23582
State 3	-0.00256279	-0.0372884	-0.710082
State 3	0.0370908	0.0389155	-0.422076
State 3	0.244395	-0.0805136	-0.483405
State 3	0.163501	-0.077281	-0.171585
State 3	0.266916	0.0735863	0.0171827
State 3	0.026641	-0.0786278	-0.341058
State 3	0.24794	-0.197881	-0.0878196
State 3	0.235484	-0.130261	-0.046364
State 3	-0.0915694	0	-0.0963082
State 3	0.188307	-0.116453	-0.0643941
State 3	0.220126	0.126479	-0.642138
State 3	-0.12957	0.0678488	-0.39758
State 3	0.284436	-0.186154	0.0943969
State 3	0.12141	-0.0399173	0.0855634
State 3	0.113485	0.113141	-0.385089
State 3	0.0118274	-0.0424335	-0.64863
State 3	0.0980971	0.0790696	-0.391657
State 3	0.221855	0.0930856	-0.828632
State 3	0.128628	-0.0599323	-0.631047
State 3	0.242918	-0.040439	-0.485373
State 3	0.138897	-0.203282	-0.514955
State 3	0.135554	0.0834552	-0.718547
State 3	-0.0291482	-0.0414883	0.462426
State 3	0.217669	-0.121593	-0.725608
State 3	0.0883187	-0.0677606	-0.375149
State 3	0.215307	-0.0724476	-0.292285
State 3	0.141428	-0.0419116	0.128752
State 3	0.236417	-0.0416079	-0.189361
State 3	0.264356	-0.184292	-0.479552
State 3	0.0493683	-0.0831357	0.0172135
State 3	0.338132	0.104918	-0.0219498
State 3	0.166838	0.120338	-0.561114
State 3	0.0502461	0.192486	-0.268359
State 3	-0.0190157	-0.180769	-0.254527
State 3	-0.0344125	-0.2183	-0.284801
State 3	0.237835	0.114414	-0.63043
State 3	0.0936131	0.115066	-0.725229
State 3	0.0107035	-0.0726595	-0.280294
State 3	0.250654	-0.036724	-0.482912
State 3	0.057263	-0.0407922	0.0812687
State 3	0.0169382	0	-0.462134
State 3	0.140723	0.167893	-0.354365
State 3	0.0200759	0	-0.0130111
State 3	0.0988003	-0.0947463	-0.408011
State 3	0.128437	0.0295992	-0.329148
State 3	0.106851	-0.136279	0.24811
State 3	0.0628532	-0.0789329	-1.05638
State 3	0.0450628	-0.0988742	-0.928408
State 3	0.147355	-0.091277	-0.269654
State 3	0.125283	-0.139	-0.379599
State 3	-0.0136873	-0.0722084	-0.787569
State 3	0.201866	0.150676	-0.646157
State 3	0.00309162	-0.163569	-1.0393
State 3	0.0951571	-0.0319122	-0.945032
State 3	0.127667	-0.0315164	-0.00786208
State 3	0.233612	0.0803332	-0.23693
State 3	0.265893	-0.109393	-0.74948
State 3	0.270726	-0.0414486	-0.381971
State 3	-0.0676254	-0.154498	-0.719696
State 3	0.0267734	-0.125037	-0.444171
State 3	0.261101	-0.0988436	-0.253686
State 3	0.103687	0	-0.342429
State 3	0.0481352	0	0.147342
State 3	0.299082	-0.249157	-0.0521825
State 3	0.0434241	-0.079755	-0.19588
State 3	0.0769339	-0.117539	-0.517336
State 3	0.12729	0.0662865	-0.21563
State 3	0.0392678	-0.0467221	-0.234359
State 3	0.262799	-0.0251446	-0.0903749
State 3	0.0908143	0.0396208	-0.771383
State 3	0.297744	-0.0793106	-0.627232
State 3	-0.0709729	-0.114146	-0.427811
State 3	0.278933	0.115397	-0.659336
State 3	0.178312	-0.136097	0.115637
State 3	-0.0333813	-0.0792761	-0.251518
State 3	0.20458	-0.0381534	-0.295965
State 3	0.0994498	-0.109128	-0.738708
State 3	-0.0159777	-0.131489	-0.66217
State 3	0.13693	0	-0.233687
State 3	-0.134289	-0.113231	-0.263551
State 3	0.110347	-0.115682	-0.259943
State 3	0.0928787	0.0912737	-0.710299
State 3	0.0454878	-0.0823877	0.98146
State 3	0.113156	0.0979668	-0.305385
State 3	0.0475417	-0.00958412	-0.602651
State 3	0.109903	-0.103887	-0.180379
State 3	0.0343541	-0.0398645	-0.286806
State 3	-0.0458153	-0.065371	-0.600116
State 3	0.0075731	-0.0816222	-0.144893
State 3	0.163088	0.0737255	0.231196
State 3	0.114878	-0.0395863	-0.892328
State 3	0.0030951	-0.158482	-0.0338777
State 3	0.0685371	-0.0382618	-0.618444
State 3	0.0249494	-0.156142	-0.438051
State 3	0.0292019	-0.0717911	-0.587632
State 3	0.0242002	-0.137854	-0.659334
State 3	0.112339	-0.0324092	-0.719765
State 3	0.087232	-0.144155	-0.244845
State 3	-0.0191748	-0.120825	-0.329526
State 3	0.0729884	0.0121845	-0.594721
State 3	0.248412	0	-0.58635
State 3	0.0240902	-0.0413697	-0.143894
State 3	0.0218964	-0.0390305	-0.472583
State 3	0.44079	-0.0749254	-0.54958
State 3	0.166179	-0.0785269	0.452976
State 3	0.148228	0.196823	-0.50343
State 3	0.0381907	-0.0390305	-0.124862
State 2	0.0782298	-0.118862	-0.291409
State 3	0.186643	-0.203026	-0.459425
State 3	0.014037	-0.158621	-0.375418
State 3	0.170696	0.149243	-0.31849
State 3	0.246921	-0.0928518	-0.0698916
State 3	0.172758	-0.128564	-0.41831
State 3	0.204868	-0.229732	-0.308382
State 3	0.168193	-0.0786278	-0.0281535
State 3	0.071958	-0.226138	-0.760995
State 3	0.174337	-0.078127	-0.253758
State 3	0.0561669	-0.130479	-0.0516044
State 3	0.133704	-0.0391798	-0.496953
State 3	0.220719	-0.124168	-0.215351
State 3	0.143491	0	-0.868303
State 3	-0.0630902	-0.274492	-0.0201053
State 3	0.0380903	-0.0777984	-0.532565
State 3	-0.0848903	-0.13382	-0.655344
State 3	0.0826624	-0.115587	-0.515837
State 3	0.148313	0	0.0589484
State 3	0.205431	0.108273	-0.0379841
State 3	0.303671	-0.155163	-0.252693
State 3	0.176519	0.142204	-0.247618
State 3	0.118696	0.246681	0.143172
State 3	0.0677369	-0.0806224	-0.578554
State 3	0.00722043	-0.0397073	-0.483719
State 3	0.214981	-0.114879	-0.726342
State 3	0.15187	-0.0356141	-0.579612
State 3	0.175392	0.0727131	-0.185074
State 3	-0.105682	-0.0395691	-0.152936
State 3	0.0412143	-0.121983	-0.165372
State 3	0.133851	-0.220013	-0.54913
State 3	0.252201	-0.182797	-0.0184624
State 3	0.112824	-0.0818115	-0.635997
State 3	0.0523546	-0.0812475	-0.82101
State 3	0.0669936	0.0400414	-0.660675
State 3	0.0505648	-0.0763068	-0.700672
State 3	0.0582148	0.0159475	-0.162997
State 3	0.0751224	0	-0.804006
State 3	0.187084	0.11734	-0.58406
State 3	-0.137158	-0.0509373	-0.595166
State 3	0.0920768	-0.13641	-0.106155
State 3	0.242875	-0.0815092	-0.334197
State 3	0.103082	-0.0376988	-0.503217
State 3	-0.0690686	-0.0797642	-0.0902207
State 3	0.0762983	-0.165165	-0.0536636
State 3	0.274259	-0.112906	-0.581956
State 3	0.00574276	-0.156724	-0.777339
State 3	0.0795085	-0.079729	-0.451993
State 3	-0.0576216	-0.232658	-0.815551
State 3	0.17462	-0.078967	-0.53801
State 3	0.173983	-0.0352771	0.110868
State 3	0.0986879	-0.0818496	-0.381819
State 3	0.323707	-0.0414883	-0.716835
State 3	0.106365	0.120178	-0.571901
State 3	0.181277	0.157391	-0.638833
State 3	0.266502	0	-0.812809
State 3	-0.00629177	-0.11619	-0.258763
State 3	0.0132046	-0.0910512	-0.201868
State 3	0.203905	-0.0676946	-0.575304
State 3	0.0341929	-0.177881	-0.340813
State 3	0.274961	-0.0403112	-0.38321
State 3	0.0756614	0	-0.689141
State 3	0.047067	-0.0732006	-0.635898
State 3	-0.148807	-0.125065	-0.695337
State 3	0.0779431	-0.0414091	-0.341949
State 3	0.0639948	0	0.00315467
State 3	0.0788612	-0.0892732	0.0194106
State 3	0.0655582	-0.0753381	-0.674252
State 3	0.127841	0.148239	-0.18563
State 3	0.0157899	-0.0824958	-1.21626
State 3	0.196472	-0.1326	-0.0281598
State 3	0.182062	-0.182328	-0.543115
State 3	0.287732	-0.0954129	-0.63245
State 3	0.180873	-0.119278	-0.557498
State 3	-0.0461215	-0.172274	-0.328498
State 3	0.0989663	0.0757574	0.0114994
State 3	0.00555376	-0.092612	-0.598871
State 3	0.149104	0.113546	-0.404076
State 3	-0.0572635	-0.0506519	0.309796
State 3	0.0134961	-0.0768051	-0.251398
State 3	-0.11823	0.158691	-0.542417
State 3	0.135573	0	0.0444144
State 3	0.024865	-0.199463	-0.264718
State 3	0.303393	-0.0730099	-0.330918
State 3	0.0824738	-0.0792071	-0.217437
State 3	0.323539	-0.0368488	0.0606373
State 3	0.0701865	-0.141554	-0.979397
State 3	0.173682	0.120446	-0.343369
State 3	0.0908308	-0.0811732	-0.618267
State 3	-0.0308647	-0.0822328	-0.679965
State 3	0.0386467	-0.0354009	-0.269731
State 3	0.129561	-0.0366277	-0.21994
State 3	-0.0410206	-0.056643	-0.657663
State 3	0.173164	-0.208432	-0.196135
State 3	0.170871	-0.127686	-0.121311
State 3	-0.106798	-0.104991	-0.532311
State 3	0.128622	0.113021	-0.419663
State 3	0.129465	-0.0605268	-0.698644
State 3	0.150769	-0.0420764	-0.482327
State 3	0.0740742	-0.10867	0.093968
State 3	0.0717632	0.0415679	-0.471608
State 3	0.153786	-0.154237	-0.669784
State 3	0.0943296	0.0802256	-0.56832
State 3	0.15222	-0.0379849	-0.207665
State 3	-0.026157	-0.041528	0.00338722
State 3	0.17716	-0.0381072	-0.401638
State 3	0.00836716	-0.120151	-0.467656
State 3	0.0808877	-0.0523763	-0.417953
State 3	0.140308	-0.0750426	-0.424103
State 3	0.1714	0.129326	-0.620081
State 3	0.0166819	-0.0768365	-0.387667
State 3	0.25282	-0.0780609	-0.332175
State 3	-0.0956788	-0.0396553	-0.786052
State 3	0.220523	-0.116308	-0.0120222
State 3	0.104352	0.077831	-0.0715789
State 3	0.125811	-0.0815468	-0.300206
State 3	0.0897131	-0.0418911	-0.669941
State 3	0.118715	0.114692	-0.68584
State 3	0.174111	-0.072025	-0.35982
State 3	0.193117	-0.0647989	-0.0399509
State 3	-0.0213975	0.146566	0.122397
State 3	0.202475	-0.10907	-0.550801
State 3	0.19783	-0.12249	-0.345912
State 3	0.153429	-0.11836	-0.40973
State 3	-0.0982979	-0.123991	-0.0442241
State 3	0.036268	0.118094	-0.283454
State 3	0.00225619	-0.0786615	-0.862154
State 3	0.179599	-0.13533	-0.560055
State 3	0.174466	0.174029	-0.344446
State 3	0.47047	-0.118811	0.470835
State 3	0.0906965	-0.0773772	-0.0367174
State 3	-0.106338	-0.100212	-0.149447
State 3	0.243786	-0.0413697	-0.619074
State 3	0.105433	-0.035118	-0.802757
State 3	0.130706	0.0381534	-0.337353
State 3	0.246838	-0.163881	-0.376
State 3	0.0444443	0.03304	-0.357888
State 3	0.0753155	-0.17391	-0.208521
State 3	0.0683356	-0.113681	-0.488726
State 3	-0.114694	-0.157526	0.100636
State 3	0.0186304	-0.0396553	-0.364807
State 3	0.00288909	-0.0843609	-0.341889
State 3	0.0687321	-0.130326	-0.208681
State 3	0.209467	-0.0704559	0.0568626
State 3	0.103695	0	-0.654506
State 3	0.240335	0	-0.380636
State 3	-0.0076767	-0.218674	-0.322943
State 3	0.0456146	-0.0717911	-0.173187
State 3	0.0289091	-0.0402026	-0.235426
State 3	0.272661	0.147451	-0.66688
State 3	0.245775	-0.120879	-0.452711
State 3	0.207255	-0.0629785	-0.329626
State 3	0.108477	-0.118246	-0.158801
State 3	0.083035	-0.0802256	-0.35687
State 3	0.342273	0.0385448	-0.141639
State 3	0.0790695	-0.096047	-0.569018
State 3	-0.117956	-0.0752491	-0.0772832
State 3	0.0842597	-0.0804413	-0.0633697
State 3	0.0814896	-0.172708	0.346271
State 3	0.335901	0	-0.504388
State 3	0.0106499	-0.0731733	-0.546322
State 3	-0.0254828	0	-0.408092
State 3	0.0713879	-0.0804971	-0.23925
State 3	0.265749	0	-0.591146
State 3	0.00875212	0.126356	-0.466038
State 3	0.117783	0.151575	-0.542964
State 3	-0.0421189	-0.202748	-0.368324
State 3	0.0627848	-0.0370455	-0.750902
State 3	0.148875	0.108137	-0.446285
State 3	0.108623	-0.0725793	-0.366344
State 3	0.311028	0	-0.675019
State 3	0.19855	-0.0398821	-0.436606
State 3	-0.0376258	-0.0842792	-0.441688
State 3	0.170462	-0.184664	-0.0124335
State 3	0.0281315	-0.152552	-0.48984
State 3	0.0373149	-0.10141	-0.678131
State 3	0.0681643	-0.154195	-0.525919
State 3	0.0519268	-0.121317	0.413653
State 3	0.221949	-0.097662	-0.502139
State 3	0.0825355	0.168581	-0.328955
State 3	-0.000356383	-0.11769	-0.463601
State 3	0.325849	-0.0757574	-0.404496
State 3	0.163862	0.0893554	-0.596013
State 3	-0.101658	0.120608	0.161758
State 3	0.304882	0.16332	-0.268607
State 3	0.119785	0.112432	-0.44312
State 3	0.183836	-0.123757	-0.656668
State 3	0.162084	0	-0.0254522
State 3	0.0199515	0.0753084	-0.328924
State 3	0.0778558	-0.116018	-0.220719
State 3	0.266902	-0.171317	-0.388351
State 3	0.0430478	-0.118604	-0.469495
State 3	0.190998	0.121262	-0.469908
State 3	-0.088923	-0.0712029	-0.544703
State 3	0.23881	-0.143381	-0.234168
State 3	0.0507419	0.210175	0.0596279
State 3	0.122968	-0.050014	-0.517262
State 3	0.247441	-0.112918	-0.767916
State 3	0.114604	-0.108392	-0.640949
State 3	0.135174	-0.109191	-0.529656
State 3	0.108739	0.140424	-0.49372
State 3	0.0504903	-0.0792071	-0.556464
State 3	0.135418	0	-1.00125
State 3	0.21993	-0.168689	-0.41841
State 3	0.0626374	-0.104524	-0.435195
State 3	0.0934347	-0.0888894	-0.736346
State 3	0.2844	0.0632665	-0.500416
State 3	0.036198	0	-0.572484
State 3	0.0148878	-0.106502	-0.566345
State 3	0.149279	-0.0757574	-0.285952
State 3	0.114225	-0.124884	-0.42701
State 3	0.0671944	-0.0728206	-0.526927
State 3	0.0820712	-0.104098	-0.0692995
State 3	0.0198341	0.0615913	-0.18634
State 3	0.0353103	-0.139408	-0.481689
State 3	0.166285	-0.0801448	-0.581136
State 3	0.242362	0	-0.485287
State 3	0.177376	-0.0668528	-0.161066
State 3	0.171155	0.0289206	-0.119779
State 3	0.211941	-0.0674108	-0.449431
State 3	0.267681	-0.157798	-0.372986
State 3	0.0633773	0.143738	-0.754266
State 3	0.220791	-0.047135	-0.714725
State 3	0.149244	-0.121927	0.372925
State 3	0.25948	-0.112564	-0.641882
State 3	0.0309576	-0.123475	-0.288622
State 3	0.16847	-0.0639747	-0.304694
State 3	0.00649887	-0.0748378	-0.604528
State 3	0.278937	-0.208039	-0.433807
State 3	0.0412497	-0.0380001	-0.16953
State 3	0.116679	-0.0404574	-0.268802
State 3	0.073391	0.0401846	-0.174972
State 3	0.0921136	-0.206193	-0.262246
State 3	0.0516926	0.0453222	-0.146726
State 3	0.179709	-0.0968053	-0.468143
State 3	0.202095	-0.15523	-0.544495
State 3	0.108848	0	-0.511346
State 3	0.229683	-0.0384183	-0.120209
State 3	0.074625	-0.112652	-0.555968
State 3	-0.00470347	-0.163247	-0.626897
State 3	0.233625	-0.0358439	0.0969123
State 3	0.0478284	-0.165457	-0.481708
State 3	0.0917855	-0.119865	-0.759221
State 3	0.165597	-0.145857	0.357219
State 3	0.103003	-0.0398997	-0.0195173
State 3	0.237262	0	-0.387765
State 3	0.0755877	-0.0888202	-0.580632
State 3	0.0849119	-0.0345011	-0.211442
State 3	0.00366098	-0.155142	-0.619996
State 3	-0.0534859	-0.0851236	0.117872
State 3	0.18002	0.199852	-0.364767
State 3	0.110768	0	-0.0604203
State 3	-0.1497	-0.259687	-0.135985
State 3	0.0957306	-0.0687488	-0.191721
State 3	0.0836878	-0.032897	-0.34587
State 3	-0.0547602	0.0497628	-0.540019
State 3	0.0725156	-0.158483	-0.467561
State 3	0.0970053	0.109637	-0.243411
State 3	-0.0866434	-0.179155	-0.0196674
State 3	0.161154	-0.0371164	-0.807102
State 3	0.0469587	-0.0340689	-0.509042
State 3	0.0466999	0	-0.493159
State 3	0.0246616	-0.192565	-0.354395
State 3	0.0242295	-0.0818876	-0.29603
State 3	-0.0208547	-0.0493159	-0.0956817
State 3	0.327414	-0.0782596	0.197853
State 3	0.28839	-0.153955	-0.479139
State 3	0.197765	-0.0412717	-0.609258
State 3	-0.144243	-0.11446	-0.340767
State 3	0.324546	0.113636	-0.686833
State 3	0.121886	0.00023471	-0.312252
State 3	-0.0636909	-0.202907	0.115391
State 3	0.138367	-0.133944	-0.306088
State 3	-0.0120714	-0.0814342	-0.567486
State 3	0.0398904	-0.039014	-0.572841
State 3	0.1569	-0.107959	-0.349816
State 3	0.215744	-0.264229	-0.0335569
State 3	-0.00681452	-0.168341	-0.797849
State 3	0.213588	-0.0744904	-0.261733
State 3	-0.061919	-2.77556e-17	-0.109152
State 3	0.0779607	-0.0768365	-0.454039
State 3	0.117354	-0.0937664	-0.611081
State 3	0.222113	-0.0949202	0.055651
State 3	0.248031	0	-0.414299
State 3	0.0636724	-0.215221	-0.547936
State 3	0.115484	-0.0413697	0.0187201
State 3	0.196273	-0.0771851	-0.00865127
State 3	0.121863	-0.0420144	-0.2872
State 3	0.112401	-0.115682	0.151579
State 3	0.176352	0.200385	-0.654705
State 3	0.056961	0	-0.536137
State 3	0.0049341	-0.150974	0.0808306
State 3	0.20058	-0.0373752	-0.431007
State 3	0.0857091	-0.131143	-0.353397
State 3	0.0447382	-0.172226	-0.435337
State 3	0.010613	-0.0853374	-0.0420502
State 3	0.154608	-0.0824655	-0.244761
State 3	0.17416	-0.089949	-0.729156
State 3	0.265045	0	-0.513043
State 3	0.0065202	-0.0415879	-0.753988
State 3	0.111575	-0.152557	-0.663639
State 3	0.204361	0	-0.254704
State 3	0.171968	-0.0421804	-0.821119
State 3	0.364903	-0.0372452	-0.497215
State 3	0.00245164	-0.0831757	-0.204001
State 3	0.25698	-0.0734203	-0.549236
State 3	0.00665114	0	-0.718035
State 3	0.165953	-0.132531	-0.174182
State 3	0.120656	-0.0839875	-0.575832
State 3	0.229509	-0.121494	-0.562314
State 3	0.063263	-0.13927	-0.576951
State 3	0.0895471	0.148352	-0.381502
State 3	-0.0835569	-0.134937	-0.736026
State 3	0.355166	0.115066	-0.60771
State 3	0.148283	-0.0370455	-0.318782
State 3	0.0100866	-0.0381843	-0.620285
State 3	0.103543	-0.123349	0.11566
State 3	0.154411	-0.0677826	-0.356662
State 3	0.259414	0.110767	-0.00590163
State 3	0.315975	-0.0812103	-0.265891
State 3	0.0547604	-0.109029	-0.370752
State 3	-0.0986772	0.0363298	-0.498973
State 3	0.162573	-0.135827	-0.626438
State 3	0.219313	-0.0890058	-0.240265
State 3	0.196038	0.225559	-0.609425
State 3	0.169094	-0.157934	-0.0642493
State 3	0.147996	-0.142571	0.338821
State 3	0.0732395	-0.120568	-0.635706
State 3	-0.0415948	-0.114222	-0.305623
State 3	0.1429	-0.207979	-0.72696
State 3	0.117999	-0.105942	-0.492036
State 3	0.198809	-0.132947	0.0445329
State 3	0.132121	-0.116943	-0.402878
State 3	0.042394	-0.0471402	-0.427103
State 3	0.0620262	0	-0.581014
State 3	0.0669843	0.310802	-0.376556
State 3	-0.0224087	0.307978	-0.544681
State 3	0.167992	-0.118195	-0.117869
State 3	0.114241	-0.13226	-0.304904
State 3	0.269725	-0.147395	-0.157465
State 3	0.0830497	-0.0414684	-0.806451
State 3	0.0162159	0.115873	-0.0634465
State 3	-0.00511658	-0.0768996	-0.7828
State 3	0.124887	-0.108234	-0.374803
State 3	0.151792	0.330644	-0.609399
State 3	0.194747	-0.108155	-0.261688
State 3	0.14978	-0.0943865	-0.833583
State 3	0.245309	-0.134046	-0.287441
State 3	0.227175	-0.103712	-0.141679
State 3	-0.0518796	-0.111563	-0.139538
State 3	0.309517	-0.0504993	-0.764069
State 3	0.0856166	0.314242	-0.790831
State 3	0.116915	-0.0806952	-0.342562
State 3	0.195046	0.0134849	-0.400522
State 3	0.101934	-0.0824655	-0.0628499
State 3	-0.0138882	-0.0408868	-0.745695
State 3	0.0771524	-0.0980163	-0.819786
State 3	0.117272	0	-0.488212
State 3	0.182129	-0.196839	-0.291581
State 3	-0.0246547	0	0.229333
State 3	0.263977	-0.0759697	-0.462077
State 3	0.164332	0	0.450596
State 3	0.166755	0.0935052	-0.124484
State 3	0.103199	0	-0.114175
State 3	0.239923	0.154434	-0.697048
State 3	0.12511	-0.117193	-0.0485814
State 3	0.34911	-0.070752	-0.438218
State 3	0.1971	0	-0.0416867
State 3	0.144407	0.150294	-0.426848
State 3	0.206756	-0.0407171	-0.353171
State 3	0.157225	-0.0689328	-0.556643
State 3	0.174243	0.163852	-0.420633
State 3	0.0283957	-0.121152	-0.385558
State 3	0.0138421	-0.128319	-0.630062
State 3	0.311569	-0.112874	-0.304975
State 3	0.075115	0.0799053	-0.0167247
State 3	0.0550282	-0.083457	-0.477787
State 3	0.027503	-0.120825	-0.150373
State 3	0.158023	0.0756369	-0.470977
State 3	0.346406	0	-0.822301
State 3	0.172515	-0.225665	-0.0967677
State 3	0.16794	-0.0366003	0.441578
State 3	-0.127886	0.116211	-0.350704
State 3	0.202787	-0.0777657	-0.335938
State 3	0.0462223	-0.0408489	-0.607899
State 3	-0.00405608	-0.187698	0.154486
State 3	0.111703	-0.0827394	-0.679583
State 3	0.296209	-0.131641	-0.33829
State 3	0.288966	0.075517	-0.586251
State 3	0.0805541	-0.072025	-0.282348
State 3	0.148547	-0.148295	-0.806339
State 3	0.187197	-0.150422	-0.893969
State 3	0.113639	0.0602831	-0.590863
State 3	-0.0257207	0.0421713	-0.265106
State 3	0.073222	0	-0.342477
State 3	0.162503	-0.073146	-0.325743
State 3	0.144503	0.168638	-0.357079
State 3	0.110672	0.148637	0.164164
State 3	0.0476476	-0.0817736	-0.620124
State 3	-0.00191748	-0.00969204	-0.18997
State 3	-0.0322152	-0.12549	-0.475073
State 3	0.170418	-0.0406797	-0.717256
State 3	0.0444776	-0.147608	-0.443485
State 3	0.0554327	-0.112257	-0.649449
State 3	0.191752	-0.0409248	-0.639486
State 3	-0.00128074	0.0387935	-0.185225
State 3	0.175814	-0.0681825	-0.717716
State 3	-0.0248435	0.0641909	-0.150256
State 3	0.241042	-0.0950415	-0.551239
State 3	0.0998332	-0.0506328	-0.345351
State 3	0.244144	-0.130862	0.0375445
State 3	0.333697	0	-0.645775
State 3	-0.015568	-0.0782929	-0.46736
State 3	0.0289984	-0.0384814	-0.487692
State 3	-0.0748811	-0.111972	-0.587369
State 3	0.101244	-0.185477	-0.636555
State 3	0.0709971	-0.16257	-0.00572488
State 3	0.126663	0	-0.105941
State 3	0.0486299	-0.17224	-0.433456
State 3	0.0984474	0.0775384	-0.456628
State 3	-0.0178989	0.0767109	-0.526373
State 3	0.191633	0.0520745	-0.50838
State 3	-0.0448572	0.0824655	-0.685242
State 3	0.131945	-0.136638	-0.32412
State 3	0.0296805	-0.077281	-0.66739
State 3	0.117322	0	-0.685423
State 3	0.181672	0	-0.202698
State 3	0.055895	-0.0698498	-0.674951
State 3	0.238269	-0.118992	-0.355249
State 3	0.000660705	-0.102918	-0.553294
State 3	0.133362	0	-0.150661
State 3	0.211919	-0.0729557	-0.290663
State 3	0.23461	0.0411745	-0.273341
State 3	0.152409	0.0588644	-0.0248891
State 3	-0.0202702	-0.192803	-0.597377
State 3	-0.00524639	-0.118043	-0.725042
State 3	0.0109643	0.147201	0.0270349
State 3	0.230664	-0.187167	-0.808459
State 3	0.0339218	-0.161756	0.111269
State 3	0.0898188	-0.141405	-0.435755
State 3	0.124926	0.26257	0.0510741
State 3	0.0540931	0.101084	-0.299128
State 3	0.159346	-0.0662037	-0.374047
State 3	0.0800471	-0.0626555	-0.532793
State 3	0.326207	-0.180128	-0.104909
State 3	0.0265258	-0.0354757	-0.484363
State 3	0.179723	-0.117639	-0.748146
State 3	0.024347	0.187532	-0.291957
State 3	0.186639	0	-0.637192
State 3	0.0667849	-0.0789329	-0.770501
State 3	0.083501	-0.114203	-0.473401
State 3	0.22564	-0.120716	-0.664744
State 3	-0.0172832	-0.170766	-0.996149
State 3	0.119525	-0.0408678	-1.00282
State 3	-0.0132915	0.0613047	-0.724593
State 3	0.187775	-0.110379	-0.416022
State 3	0.168565	-0.0722874	0.143354
State 3	-0.00495478	-0.108451	-0.430326
State 3	0.0443747	-0.151643	-0.207335
State 3	0.180755	-0.0932747	-0.17819
State 3	0.00571176	-0.255207	-0.625003
State 3	0.0749605	-0.0392634	-0.390769
State 3	0.145809	-0.0384972	-0.0376953
State 3	0.186175	-0.118094	-0.272852
State 3	0.0699489	0	-0.322961
State 3	0.00426298	-0.078028	-0.333064
State 3	0.201699	-0.105402	-0.298933
State 3	0.0444999	-0.157568	-0.120621
State 3	0.0926166	-0.115066	-0.51373
State 3	-0.0245133	-0.0387692	-0.555969
State 3	0.106712	0	-0.461967
State 3	0.173406	0.0618667	-0.106537
State 3	0.245907	-0.110007	-0.565982
State 3	0.0754497	-0.175529	0.467246
State 3	0.0706769	-0.104831	-0.793101
State 3	0.159041	-0.160666	-0.495813
State 3	0.0216885	-0.0310112	-0.676835
State 3	0.0574685	-0.0763321	-0.345395
State 3	0.0124165	0.119858	-0.117459
State 3	0.1551	-0.0380765	-0.800602
State 3	0.116575	-0.0813594	-0.312231
State 3	0.096383	-0.0799407	-0.593876
State 3	0.0665832	-0.0723403	-0.342825
State 3	0.197952	-0.117389	-0.0277744
State 3	0.0436844	-0.117639	-0.819398
State 3	-0.00471489	-0.0782596	-0.393927
State 3	0.0772037	-0.0462553	-0.964512
State 3	0.188133	-0.0408111	-0.765464
State 3	0.167211	0	-0.565562
State 3	0.00676857	0	-0.442155
State 3	0.189935	0	-0.224932
State 3	-0.0642715	-0.0382152	-0.519277
State 3	0.0881419	-0.183452	-0.822185
State 3	0.107037	-0.0763995	-0.154631
State 3	0.00700766	-0.243433	-0.645092
State 3	0.108793	-0.0790012	-0.628465
State 3	0.124474	-0.0756069	-0.35451
State 3	0.108905	-0.163818	-0.0157922
State 3	0.201419	-0.162943	-0.94715
State 3	0.156665	-0.135609	-0.403152
State 3	0.214847	0	-0.304174
State 3	0.156654	-0.162495	-0.670459
State 3	0.190964	-0.0409058	0.328446
State 3	0.102698	-0.150789	-0.555102
State 3	0.11948	-0.0837414	-0.59615
State 3	0.124741	0.160666	-0.580982
State 3	0.190342	-0.148443	-0.255885
State 3	0.0516338	-0.0415879	-0.232859
State 3	0.265109	-0.238833	-0.691374
State 3	0.0987935	-0.0681154	-0.202644
State 3	0.086476	0	-0.853255
State 3	0.071114	-0.214863	-0.247454
State 3	0.135106	0.035179	-0.325222
State 3	0.0211509	-0.259175	-0.711149
State 3	-0.0600284	0.0246004	-0.0350067
State 3	-0.0531989	0.125004	-0.945456
State 3	0.37047	0	0.0162121
State 3	0.18398	-0.259246	-0.381205
State 3	0.0856747	0.0173287	-0.368761
State 3	-0.0520579	0	-0.843415
State 3	0.0775197	0.283008	-0.242402
State 3	-0.038828	-0.160166	-0.265914
State 3	0.0909314	-0.037088	-0.169267
State 3	0.24454	-0.129715	-0.138932
State 3	0.10143	-0.0423698	-0.255586
State 3	0.0548118	-0.180541	-0.371094
State 3	0.196729	-0.0320914	-0.09616
State 3	-0.120309	-0.0354382	-0.741767
State 3	0.239639	-0.0817356	-0.26908
State 3	0.148238	-0.113141	-0.710021
State 3	0.0472406	-0.0784598	-0.331472
State 3	-0.0348523	-0.177004	-0.352448
State 3	0.0853434	-0.0908644	-0.322375
State 3	0.0401207	-0.0827731	-0.503615
State 3	-0.0961083	-0.116259	-0.0337172
State 3	0.250557	0.284959	-0.0674028
State 3	0.175823	-0.0382463	-0.798354
State 3	0.0100466	0.198537	-0.370443
State 3	0.268127	-0.0405126	-0.687951
State 3	0.279197	-0.0843192	-0.102707
State 3	0.0979489	-0.0801541	-0.467332
State 3	0.180286	-0.0394835	-0.596255
State 3	0.287439	-0.0820789	-0.157488
State 3	0.000241812	-0.0386405	-0.888132
State 3	0.143216	0	-0.520744
State 3	-0.0562663	-0.079307	-0.664386
State 3	0.0838238	0.0786278	-0.44982
State 3	0.202988	0	-0.736078
State 3	0.16034	-0.115849	-0.190066
State 3	0.0480717	-0.0365866	-0.728558
State 3	0.14041	0	-0.607897
State 3	0.250767	-0.115873	-0.351816
State 3	0.0381141	-0.0371022	-0.547948
State 3	0.0460857	-0.0614228	-0.383642
State 3	0.152835	-0.118707	-0.345646
State 3	0.146256	0	-0.324365
State 3	0.058442	-0.0459725	-0.627147
State 3	0.0737525	-0.0374335	-0.78097
State 3	0.153019	-0.0407734	-0.683813
State 3	0.195195	-0.20705	-0.467166
State 3	0.275365	-0.117439	-0.178355
State 3	0.238832	-0.0879026	-0.708026
State 3	0.164697	-0.0420144	-0.481669
State 3	0.228255	-0.239082	-0.0658771
State 3	0.0603264	-0.0355133	-0.903075
State 3	0.265391	-0.0842518	-0.163097
State 3	-0.0116869	0	-0.761437
State 3	0.160165	-0.081322	-0.268529
State 3	0.142812	-0.124654	-0.665455
State 3	0.0756191	-0.106427	-0.691489
State 3	-0.148833	-0.172123	-0.546092
State 3	0.218077	0.161683	-0.334658
State 3	0.0679806	-0.199147	-0.346821
State 3	0.244336	-0.0510804	-0.626598
State 3	0.00258011	-0.0393645	0.139986
State 3	0.143449	-0.284407	-0.823215
State 3	0.12691	-0.0791727	-0.726268
State 3	0.123694	0.0970324	-0.406668
State 3	-0.0132815	-0.0347348	-0.135364
State 3	0.199338	-0.0360256	-0.498638
State 3	0.118029	-0.108949	-0.74862
State 3	0.173064	-0.0802256	-0.734831
State 3	0.0949113	-0.0395863	-0.298453
State 3	-0.044648	0	0.300257
State 3	-0.0914709	-0.0837414	-0.270736
State 3	0.0562098	-0.0389647	0.00697646
State 3	0.0048443	-0.0815468	0.106791
State 3	0.0768046	-0.115873	-0.244574
State 3	0.247562	-0.0801184	0.240421
State 3	0.151999	-0.117141	-0.293188
State 3	0.163547	0	-0.381101
State 3	0.379995	-0.0553977	-0.467866
State 3	0.146752	0.0288773	-0.103583
State 3	0.18285	-0.112652	-0.0976733
State 3	0.10456	0.034901	0.013968
State 3	0.276756	-0.121964	-0.516403
State 3	-0.0507381	-0.0763068	-0.515043
State 3	-0.154094	0.193927	0.0506691
State 3	0.196396	-0.130917	-0.175737
State 3	0.158171	-0.0848244	0.3595
State 3	0.233674	-0.157446	-0.243312
State 3	0.0843173	-0.0357797	-0.173742
State 3	0.0148996	-0.0401486	-0.524795
State 3	0.222896	-0.0792416	-0.622097
State 3	0.217039	-0.036573	-0.970578
State 3	0.127398	-0.147815	-0.317377
State 3	0.151964	-0.0820405	-0.0863823
State 3	0.183876	-0.0947944	-0.835711
State 3	0.0795899	-0.15599	-0.577259
State 3	0.0583045	-0.19069	-0.550613
State 3	-0.10142	-0.0229917	-0.476683
State 3	0.149962	-0.0729016	-0.275364
State 3	0.0290726	0	-0.594661
State 3	0.179641	0	0.0306481
State 3	0.164295	0.15139	-0.386276
State 3	0.0392104	-0.156056	-0.848843
State 3	0.0677241	-0.150341	-0.589234
State 3	0.0306082	0.121152	-0.243694
State 3	-0.038509	-0.147956	-0.13944
State 3	0.101325	-0.184898	-0.423359
State 3	0.203011	-0.169607	-0.655964
State 3	0.0734267	-0.068498	-0.491917
State 3	0.0666898	-0.0783595	-0.490828
State 3	0.212946	-0.165965	-0.363537
State 3	0.122282	0.104262	-0.779495
State 3	0.173473	-0.0961605	-0.231847
State 3	0.00640855	-0.144522	-0.552874
State 3	0.125258	-0.0406052	-0.438019
State 3	0.200856	-0.147537	-0.60159
State 3	0.116466	-0.0398294	-0.339443
State 3	-0.0186289	-0.139999	-0.100408
State 3	0.165611	-0.0349849	-0.0861709
State 3	0.106929	-0.111169	-0.246418
State 3	0.356301	-0.119109	-0.664365
State 3	0.0756879	0	0.0551655
State 3	0.213253	0.201488	-0.392005
State 3	0.0883059	-0.0403476	-0.334055
State 3	0.0251144	-0.124597	-0.780711
State 3	0.182045	-0.134004	-0.533074
State 3	0.157555	-0.0419732	-0.20042
State 3	0.063932	-0.120988	-0.749771
State 3	0.149496	-0.0352894	-0.213983
State 3	0.153192	0	-0.567159
State 3	0.0584616	0.230492	-0.383102
State 3	0.0306748	-0.0794842	-0.115104
State 3	0.00367944	0.119896	-0.745309
State 3	0.32847	0.34534	-0.353239
State 3	0.235056	-0.0776681	-0.43203
State 3	0.158578	-0.076276	-0.777315
State 3	-0.0415133	0.27985	-0.409753
State 3	0.107769	-0.0404758	-0.772366
State 3	0.285496	-0.131385	-0.21013
State 3	-0.0303013	-0.183002	-0.660049
State 3	0.130135	-0.0769627	-0.206515
State 3	0.227959	-0.154883	-0.0156836
State 3	0.0782875	-0.128978	-0.538449
State 3	0.0698984	-0.0769226	-0.726005
State 3	0.185423	0.165849	-0.615702
State 3	0.0900229	-0.0369608	-0.697142
State 3	0.172975	-0.147451	-0.855431
State 3	0.0412997	-0.071457	-0.187913
State 3	-0.0901528	0.112963	-0.574777
State 3	0.11338	-0.0790696	-0.708555
State 3	0.126282	-0.0372165	-0.285369
State 3	0.2586	-0.081322	-0.219043
State 3	0.38558	-0.118656	-0.830643
State 3	-0.0635306	-0.0804413	-0.542109
State 3	-0.00943125	-0.148809	-0.478838
State 3	0.14039	-0.0373173	-0.167232
State 3	0.011955	-0.035754	-0.305018
State 3	0.0728207	-0.077217	-0.276887
State 3	-0.0038511	-0.0760307	-0.42243
State 3	0.157833	-0.113727	-0.145215
State 3	0.164181	-0.189918	-0.0979166
State 3	-0.072896	-0.0869826	-0.294904
State 3	0.218621	-0.137589	-0.559081
State 3	0.189097	-0.0790354	0.119342
State 3	-0.00886011	0	-0.675975
State 3	0.304813	0.105027	-0.50461
State 3	-0.0324438	-0.135925	-0.945915
State 3	0.162399	-0.0365321	-0.167248
State 3	0.0108493	-0.0402568	0.133381
State 3	0.215516	-0.0398119	-0.33881
State 3	0.290253	-0.0391132	-0.674677
State 3	-0.0602243	-0.111061	-0.454734
State 3	0.123296	-0.0354382	-0.715723
State 3	0.0717954	-0.0739498	-0.633718
State 3	0.314726	-0.0418503	-0.567085
State 3	0.279158	-0.133769	-0.759174
State 3	0.107061	0	-0.712095
State 3	-0.083428	-0.0409438	-0.146711
State 3	0.252625	-0.120716	-0.387031
State 3	0.0924296	-0.0884426	-0.37536
State 3	0.0576857	0	-0.26642
State 3	0.0211076	0.120023	-0.550375
State 3	0.00845973	-0.0406984	-0.633749
State 3	0.151956	-0.0399173	-0.574934
State 3	0.188795	-0.0790696	-0.476456
State 3	0.0298428	-0.0361569	-1.02762
State 3	0.289317	-0.112696	-0.422684
State 3	0.199681	-0.0974625	-0.494476
State 3	-0.0448976	0	-0.223563
State 3	0.0447005	0.10639	-0.295054
State 3	0.0909822	0	-0.524979
State 3	-0.0147498	-0.0737814	0.176759
State 3	0.0578344	-0.146347	0.0216262
State 3	-0.0080691	-0.119331	0.32615
State 3	0.29742	-0.164081	-0.0371195
State 3	0.0976158	0.00952677	-0.871789
State 3	0.055946	-0.0799053	-0.624722
State 3	-0.0619249	-0.0886138	-0.698994
State 3	0.3334	0	-0.493462
State 3	0.0562307	-0.113275	0.28117
State 3	0.162314	-0.169251	0.106761
State 3	0.0203027	-0.131948	-0.862198
State 3	0.200831	-0.120825	-0.277439
State 3	0.164375	-0.0408868	-0.445498
State 3	0.170336	0.0295044	-0.403334
State 3	0.205221	0.203305	0.013604
State 3	0.0556136	0	-0.17341
State 3	0.123041	-0.0938764	-0.293359
State 3	0.163846	-0.0398294	-0.513382
State 3	0.0668753	-0.0739498	-0.130638
State 3	0.0701076	-0.0347466	-0.635933
State 3	0.227281	0.174445	0.0910808
State 3	-0.0630777	0	-0.185403
State 3	0.0925384	-0.0769627	-0.452679
State 3	0.101488	-0.140814	-0.608884
State 3	0.205957	-0.0387047	-0.460333
State 3	0.133553	-0.102341	-0.773385
State 3	-0.0810586	-0.106729	-0.53609
State 3	0.0757732	-0.0410394	-0.285488
State 3	-0.0491579	-0.0828577	-0.295154
State 3	0.330347	0.0898071	-0.270383
State 3	0.134752	-0.125632	-0.765364
State 3	0.0799953	-0.164543	-0.610562
State 3	0.209327	-0.0688882	-0.683485
State 3	0.146809	0.0897322	-0.683034
State 3	0.0704039	-0.071817	-0.744529
State 3	0.0579693	-0.117982	0.0672724
State 3	0.052537	-0.0788988	-0.570082
State 3	0.0936807	0.151575	0.046219
State 3	0.169317	0.0771532	-0.162196
State 3	0.0543795	-0.0838997	-0.0625002
State 3	0.114067	-0.0789329	-0.634207
State 3	0.0834993	-0.083538	-0.191742
State 3	0.103618	-0.0405496	-0.446839
State 3	0.0905609	0.163061	-0.526491
State 3	-0.0823913	-0.089913	-0.239382
State 3	0.0746696	-0.0736141	-0.502576
State 3	0.0817102	-0.120124	-0.690896
State 3	0.0932327	-0.0805136	-0.0647087
State 3	0.231135	0.0174733	-0.766397
State 3	0.302445	0.120017	-0.621462
State 3	0.14454	-0.156652	-0.45722
State 3	0.0188494	-0.14987	-0.544923
State 3	0.00722251	-0.0686117	-0.298249
State 3	0.313308	-0.10012	-0.631894
State 3	0.0880593	-0.125609	-0.816366
State 3	0.132457	0.263122	-0.499028
State 3	0.148306	-0.177873	-0.67842
State 3	0.235166	-0.112278	-0.698315
State 3	-0.0131951	-0.0682947	-0.665431
State 3	0.0335807	-0.189639	-0.152643
State 3	0.0610682	-0.0383555	-0.425011
State 3	-0.00807426	-0.0416882	-0.598191
State 3	0.0312858	0.0757877	-0.404799
State 3	0.182053	-0.0813594	-0.515269
State 3	0.0672151	-0.0719468	-0.427735
State 3	-0.00316952	0	0.113168
State 3	0.0152298	-0.119226	-0.629481
State 3	0.172389	-0.033738	-0.331934
State 3	0.141798	-0.152552	-0.161746
State 3	0.0550721	-0.0860303	-0.163847
State 3	-0.0144388	-0.145373	-0.442379
State 3	0.207407	0.0963658	0.21625
State 3	0.10641	0.11779	-0.545503
State 3	0.230643	-0.181382	-0.385343
State 3	0.129261	-0.154754	-0.851591
State 3	0.224141	0.216715	-0.29159
State 3	0.10956	-0.0783127	-0.637733
State 3	0.172204	-0.0668803	-0.343587
State 3	0.00544973	0	-0.0389379
State 3	0.110223	-0.0395863	-0.311805
State 3	0.220424	-0.147228	-0.739932
State 3	0.332103	0	-0.546
State 3	0.0751519	-0.167238	-0.619122
State 3	0.179377	-0.035703	-0.85562
State 3	-0.126118	-0.204479	0.0262747
State 3	0.0767806	-0.0400236	-0.199347
State 3	0.0334392	0.119541	-0.47097
State 3	0.0237715	-0.0371592	-0.38837
State 3	0.0869153	-0.164524	-0.411993
State 3	0.173443	-0.115154	-0.299009
State 3	0.135349	-0.0765236	-0.107688
State 3	0.225866	-0.114733	-0.14122
State 3	0.20746	-0.151034	-0.647251
State 3	0.404937	-0.130344	-0.184894
State 3	0.115685	-0.112169	-0.899502
State 3	0.179209	-0.103817	-0.524229
State 3	-0.0420044	0.0453306	-0.664564
State 3	0.0521809	-0.126537	-0.277653
State 3	0.10141	-0.158277	-0.396273
State 3	0.123547	-0.0818876	-0.32726
State 3	0.00503921	-0.0802614	-0.635022
State 3	0.103501	-0.0492288	-0.715033
State 3	0.152748	-0.111768	-0.500647
State 3	0.175108	-0.11341	-0.404615
State 3	0.274651	-0.153547	-0.589133
State 3	-0.0204632	-0.102173	-0.229166
State 3	-0.0247786	-0.0823877	-0.389693
State 3	0.078412	-0.0384972	-0.292498
State 3	0.0929361	-0.101214	-0.470947
State 3	-0.0106493	-0.11774	-0.209391
State 3	0.181145	-0.129248	-0.713206
State 3	-0.070807	-0.071585	-0.0146479
State 3	0.163404	-0.155728	-0.541761
State 3	0.065643	-0.15033	-0.508588
State 3	0.143178	-0.111435	-0.429583
State 3	0.222873	0.104524	-0.738118
State 3	-0.0172477	0.0205803	-0.81274
State 3	0.109892	-0.0758482	-0.564083
State 3	0.386573	-0.0405496	0.10777
State 3	0.0922704	0.119226	-0.215119
State 3	0.198276	-0.0406797	-0.557539
State 3	0.0957523	-0.131832	-0.383628
State 3	0.251214	-0.0738654	-0.0209284
State 3	-0.00659435	-0.238583	-0.188138
State 3	-0.0812883	0.0801184	-0.294917
State 3	0.161411	-0.231321	-0.221644
State 3	0.288984	0.140271	-0.347238
State 3	0.327813	-0.0397595	-0.400159
State 3	0.145018	-0.00969646	-0.0355102
State 3	0.105776	-0.0799407	-0.110045
State 3	0.0752627	-0.0716621	-0.233749
State 3	-0.0261036	0	-0.630281
State 3	0.0736345	-0.180455	-0.65386
State 3	0.0117382	0.151034	-0.612515
State 3	-0.0345394	-0.0765236	-0.795288
State 3	0.029899	-0.129224	-0.480232
State 3	0.0821528	-0.0317173	-0.736593
State 3	0.147796	0.104169	-0.666597
State 3	-0.0170458	-0.108903	-0.539226
State 3	0.283344	-0.13736	-0.188976
State 3	0.124494	-0.0882051	-0.446561
State 3	-0.0261683	-0.203119	-0.632659
State 3	-0.0452607	-0.0822328	-0.517607
State 3	0.128647	-0.037536	-0.375382
State 3	-0.0418366	0	-0.571235
State 3	0.00650184	-0.12176	-0.675651
State 3	0.00761045	0.113863	0.0371533
State 3	0.0753079	0.0364914	-0.613888
State 3	-0.0776464	0.207342	-0.593053
State 3	0.100395	-0.0766796	-0.84866
State 3	0.208584	0.0743756	-0.64483
State 3	0.0135716	-0.0399881	-0.482704
State 3	-0.0885519	0	-0.336874
State 3	-0.0909833	-0.0705542	-0.72878
State 3	0.109858	0.147173	0.0578489
State 3	-0.0893325	-0.0753678	-0.98046
State 3	0.182968	0.0805498	0.121234
State 3	0.192686	-0.152137	-0.828297
State 3	-0.0278295	-0.0544619	-0.559076
State 3	0.20699	-0.184069	-0.588271
State 3	0.0546313	-0.156948	-0.19293
State 3	0.151712	-0.102577	-0.620047
State 3	-0.0657832	0.15437	-0.821565
State 3	0.133744	-0.0492636	-0.632428
State 3	-0.0474545	0.0973703	-0.493976
State 3	-0.0347962	-0.040293	-0.521583
State 3	0.0136359	0	-0.678989
State 3	0.250103	-2.77556e-17	-0.0913043
State 3	0.0530119	0.097433	-0.597455
State 3	0.0718334	0	-0.767973
State 3	0.27059	0.0608075	0.472635
State 3	0.0124905	-0.054435	-0.801804
State 3	-0.128983	-0.120338	-0.327826
State 3	0.0663503	0	-0.735494
State 3	-0.0156946	-0.157323	-0.504236
State 3	-0.021353	-0.0795539	-0.490297
State 3	0.156867	-0.0840287	-0.473136
State 3	0.128955	-0.118747	-0.350008
State 3	-0.0336822	-0.175347	-0.880763
State 3	0.00391729	-0.0789329	-0.672352
State 3	-0.0412735	-0.0406238	-0.574203
State 3	-0.015726	-0.0389647	-0.548306
State 3	0.0286434	-0.03969	-0.237697
State 3	0.0611702	-0.158071	-0.209845
State 3	-0.0443184	0	-0.199061
State 3	0.028899	-0.0790354	-0.671235
State 3	0.110785	-0.040293	-0.133649
State 3	0.102142	-0.0671732	-0.792891
State 3	0.11215	-0.0749546	-0.517322
State 3	0.216656	-0.109596	-0.730616
State 3	0.072807	-0.040439	-0.254749
State 3	0.243359	0.268708	-0.556643
State 3	-0.0626109	-0.154433	-0.154186
State 3	0.229295	-0.143738	-0.585298
State 3	0.0901104	-0.105464	-0.693646
State 3	-0.0648797	-0.0578706	-1.01339
State 3	-0.0509464	-0.0729016	-0.58992
State 3	0.18808	-0.133754	-0.82843
State 3	-0.0427852	0.091957	-0.687408
State 3	-0.0436756	0	0.164386
State 3	0.152836	-0.105027	-0.476075
State 3	-0.0941275	-0.0709264	-0.535633
State 3	-0.029202	-0.0455788	-0.493038
State 3	0.15524	-0.176626	0.0598911
State 3	-0.0238859	-0.10539	-0.666239
State 3	0.00455156	-0.0997107	-0.840649
State 3	-0.137006	-0.0400949	-0.474716
State 3	0.0741843	0.00899522	-0.36128
State 3	0.126426	-0.150677	-0.508644
State 3	0.1464	-0.0602196	-0.631145
State 3	-0.079665	0.158002	-0.617319
State 3	0.016072	-0.113727	-0.386594
State 3	0.130841	-0.136231	-0.342766
State 3	0.0734877	-0.123234	-0.416236
State 3	0.183253	-0.0354757	-0.483862
State 3	0.0341543	-0.144488	-0.925949
State 3	0.032353	-0.102781	-0.234154
State 3	-0.0141687	-0.0407734	-0.719223
State 3	0.229193	0.0384183	-0.49759
State 3	-0.0983947	-0.112213	-0.810722
State 3	0.138099	0.034889	-0.633541
State 3	-0.0790174	0	-0.471726
State 3	0.0815284	0.103331	-0.354061
State 3	-0.106173	-0.226517	-0.650283
State 3	0.0200304	-0.0386565	-0.11741
State 3	-0.074936	-0.0372021	-0.594342
State 3	0.0430435	0.118553	-0.312252
State 3	-0.108478	-0.128512	-0.625223
State 3	0.276522	-0.0812103	-0.509908
State 3	0.129254	-0.0724462	-0.831875
State 3	0.198691	0.0285995	-0.444617
State 3	0.290038	-0.0417285	-0.491244
State 3	0.158101	-0.142507	0.107189
State 3	0.181687	0.0407922	-0.189438
State 3	-0.0329592	0.178134	-0.283089
State 3	0.0919394	-0.230321	-0.377883
State 3	0.102891	-0.0817736	-0.604072
State 3	0.065628	-0.127134	-0.645067
State 3	0.126586	-0.0787968	-0.545469
State 3	0.0951723	-0.0887646	-0.526663
State 3	0.0832801	-0.128982	-0.0799437
State 3	-0.0213386	-0.0804774	-0.341668
State 3	0.0987542	-0.0742899	-0.69606
State 3	-0.213996	0.151575	-0.511461
State 3	0.0476104	-0.152675	-0.479823
State 3	-0.0815323	-0.177254	-0.746392
State 3	-0.0283571	-0.0379696	-0.506787
State 3	0.188373	0.112564	-0.460923
State 3	0.0404449	-0.237411	-0.678876
State 3	0.0200664	-0.0370596	-0.609953
State 3	-0.0438286	-0.0756971	-0.715323
State 3	0.122695	-0.128442	-0.641259
State 3	0.235648	-0.124015	-0.629952
State 3	-0.00155391	0.0989107	-0.468469
State 3	-0.0100911	-0.0386405	-0.393391
State 3	0.0155503	0.0816222	-0.827626
State 3	0.192457	-0.0774364	-0.991225
State 3	-0.0892953	0.0405126	-0.335847
State 3	-0.147005	-0.0813594	-0.321652
State 3	0.0156596	0.0680503	-0.388557
State 3	0.134024	-0.150795	-0.514873
State 3	0.0381184	-0.0400058	-0.451299
State 3	0.107022	-0.127786	-0.707507
State 3	-0.0182028	-0.194823	-0.553494
State 3	-0.00431588	-0.0400414	-0.467703
State 3	-0.0552015	0.103226	-0.85464
State 3	0.231148	-0.0428002	-0.305439
State 3	0.0388975	-0.125033	0.0755697
State 3	0.236364	-0.129136	-0.360938
State 3	0.0735931	0	-0.330824
State 3	0.0544322	0.208845	-0.631007
State 3	0.0132756	-0.116356	-0.51312
State 3	-0.0060177	-0.0815092	-0.677788
State 3	0.0444026	-0.107532	-0.69142
State 3	0.0333428	-0.0393984	-0.621276
State 3	-0.163377	-0.0837006	-0.561533
State 3	0.0146668	-0.0775042	-0.564493
State 3	0.0580718	-0.068703	-0.436158
State 3	0.0763348	0	-0.374689
State 3	0.0423383	-0.120285	-0.192009
State 3	0.136378	-0.17057	-0.590428
State 3	0.0942431	-0.0807682	-0.736431
State 3	-0.0475912	-0.116114	-0.495259
State 3	-0.0116311	0.1397	-0.631668
State 3	0.00519406	-0.106866	-0.461825
State 3	0.0133161	-0.224372	-0.417076
State 3	-0.107179	-0.219848	-0.844422
State 3	-0.044795	-0.119331	-0.483577
State 3	0.0279085	-0.172854	-0.44649
State 3	-0.0326637	-0.0336081	-0.69171
State 3	0.116402	-0.173135	-0.661325
State 3	0.0799879	-0.151515	-0.51851
State 3	0.49486	-0.114368	-0.486632
State 3	-0.0676542	-0.0806952	-0.537911
State 3	-0.0083849	0.0967718	-0.534612
State 3	0.0967915	-0.074347	-0.171879
State 3	0.062247	-0.149792	-0.675127
State 3	0.0511429	-0.0413304	-0.357468
State 3	-0.0326624	-0.0718948	-0.545777
State 3	0.0748179	0	-0.626225
State 3	0.0117489	-0.0765236	-0.409325
State 3	0.162687	-0.131978	-0.660303
State 3	0.0539002	-0.0371735	-0.809388
State 3	0.0833788	-0.155403	-0.676015
State 3	-0.0905944	-0.163945	-0.540214
State 3	0.101741	-0.0759393	-0.596112
State 3	-0.014641	0.105757	-0.688695
State 3	0.414806	-0.0313724	-0.532451
State 3	0.0628824	-0.126171	-0.72995
State 3	0.0951655	-0.0931127	-0.652947
State 3	0.0636874	-0.169146	-0.0813558
State 3	-0.0429459	-0.0784933	-0.0925223
State 3	-0.0500527	-0.0394324	-0.586304
State 3	-0.0159996	0	-0.171465
State 3	-0.108196	-0.142709	-0.966974
State 3	0.0215454	-0.182457	-0.332339
State 3	-0.0120697	-0.11729	-0.601643
State 3	0.293389	-0.0922612	-0.833445
State 3	0.135381	-0.0764305	-0.0814045
State 3	0.0620172	0	-0.272698
State 3	-0.0922745	-0.269148	-0.683386
State 3	0.166519	-0.0407734	-0.540433
State 3	-0.0529912	-0.0652515	-0.752316
State 3	0.0566618	-0.0886479	-0.255338
State 3	0.190497	-0.124227	-0.844615
State 3	-0.103057	-0.0768996	-0.792671
State 3	-0.0227579	-0.0715897	-0.36884
State 3	-0.11579	-0.202188	-0.487176
State 3	-0.0414365	-0.0800472	-0.657601
State 3	-0.0323706	-0.140554	-0.895936
State 3	-0.0504144	-0.0912015	-0.546026
State 3	0.0245902	-0.153359	-0.71121
State 3	0.161106	-0.162536	-0.166449
State 3	0.201228	-0.0693519	-0.37003
State 3	-0.197207	-0.035551	-0.638984
State 3	-0.00242717	0.100354	-0.70557
State 3	0.0814867	-0.0697542	-0.559022
State 3	0.213841	-0.145714	-0.00773746
State 3	-0.0822383	-0.0343744	-0.351154
State 3	-0.133612	-0.0795888	-0.721143
State 3	0.171903	-0.118399	-0.113628
State 3	0.0674209	-0.0415879	-0.545236
State 3	-0.0102045	-0.110213	-0.472317
State 3	-0.0550324	-0.0873976	-0.763191
State 3	-0.0702294	-0.195339	-0.51685
State 3	0.152139	-0.0421387	-0.301698
State 3	0.12363	0.202748	-0.134195
State 3	-0.0642995	0.0759393	-0.697424
State 3	0.0998296	-0.122676	-0.762557
State 3	-0.0905967	-0.0916554	-0.782264
State 3	0.216481	-0.0292437	-0.393608
State 3	0.168538	-0.0796939	-0.490001
State 3	-0.0273724	-0.0704313	-0.48062
State 3	-0.056906	-0.0397944	-0.523192
State 3	0.0385438	-0.0712029	-0.717374
State 3	-0.0359749	-0.0821557	-0.10057
State 3	-0.0355023	-0.116804	-0.735094
State 3	0.0485541	0	-0.53632
State 3	0.021363	-0.071817	-0.581434
State 3	0.084192	-0.031819	-0.314429
State 3	-0.0706638	-0.0391798	-0.533939
State 3	-0.000291068	-0.250871	-0.415671
State 3	-0.0813861	-0.114322	-0.545812
State 3	0.0537516	0.0370313	-0.746567
State 3	0.190226	-0.123176	-0.394685
State 3	0.143593	-0.0380001	-0.551195
State 3	-0.0485684	-0.0360648	-0.521585
State 3	0.0861782	-0.0681601	-0.648975
State 3	0.21987	-0.144538	-0.209652
State 3	0.0733491	-0.120407	-0.858799
State 3	0.0917826	-0.214141	-0.499677
State 3	-0.0854005	0.0809515	-0.641366
State 3	0.336511	0	-0.765528
State 3	0.0784668	-0.124185	-0.345499
State 3	0.109165	-0.142066	-0.273952
State 3	-0.0570932	-0.145749	-0.677634
State 3	-0.0222906	-0.183207	-0.690678
State 3	-0.0722157	-0.10174	-0.940581
State 3	0.102026	0	-0.223144
State 3	0.102617	-0.121438	-0.124865
State 3	-0.0971524	-0.143987	-0.656298
State 3	-0.142424	-0.0398119	-0.219822
State 3	-0.00576947	0	-0.607153
State 3	0.220107	-0.0832752	-0.566446
State 3	-0.15646	-0.19363	-0.69933
State 3	0.0947659	-0.171485	-0.468718
State 3	0.0103155	-0.117992	-0.444065
State 3	0.0202771	-0.109271	-0.535261
State 3	0.0885623	0.0206666	-0.810313
State 3	0.0257425	-0.113011	-0.56945
State 3	0.00578932	-0.0414091	-0.756592
State 3	-0.132986	-0.113863	-0.750031
State 3	0.00333833	-0.0806952	-0.409949
State 3	0.118298	-0.165479	0.0558315
State 3	-0.0809952	-0.139177	-0.347544
State 3	0.041303	-0.168472	-0.641527
State 3	-0.0756426	-0.13171	-0.617885
State 3	-0.0642424	-0.123929	-0.249825
State 3	-0.000134806	0.0951746	-0.200401
State 3	-0.0824908	-0.0395691	-0.481325
State 3	-0.0158236	-0.231377	-0.509283
State 3	0.0933524	-0.0906419	-0.298627
State 3	0.0166914	0.157662	-0.675458
State 3	-0.0192774	-0.0353018	-0.50842
State 3	0.0671617	-0.0351667	-0.635842
State 3	0.108401	-0.0810252	-0.401061
State 3	0.0503997	-0.0932424	-0.594408
State 3	0.110969	-0.116259	-0.320299
State 3	0.00461325	-0.240647	-1.15823
State 3	0.201848	-0.0691309	-0.193441
State 3	0.205344	-0.0837414	-0.881574
State 3	0.196118	-0.0398469	-0.784831
State 3	0.0113302	-0.0793799	-0.669952
State 3	-0.0962587	-0.0346759	-0.249911
State 3	0.0669383	-0.0368071	-0.52313
State 3	0.135378	0.155012	-0.361313
State 3	0.13892	-0.0770896	-0.386358
State 3	-0.0234774	-0.0763068	-0.575159
State 3	-0.091477	-0.0374335	-0.664721
State 3	0.188663	-0.0820022	-0.782203
State 3	0.0655951	-0.0412717	-0.576324
State 3	0.0402102	-0.113683	-0.712469
State 3	-0.0892078	-0.0409629	-0.745801
State 3	0.012742	-0.119805	-0.538265
State 3	-0.178861	-0.00967629	-0.756731
State 3	0.12152	-0.0288413	-0.856481
State 3	-0.0944031	0	-0.551435
State 3	0.117244	-0.100792	-0.462421
State 3	0.0236059	-0.127335	-0.463272
State 3	-0.0721993	0.0942974	-0.617954
State 3	0.341699	-0.0701389	0.187878
State 3	-0.0889303	-0.0387369	-0.659964
State 3	-0.0164596	0.108949	-0.785888
State 3	-0.0317888	-0.137087	-0.0949111
State 3	0.0124196	-0.144452	-0.811712
State 3	0.0368827	-0.241867	-0.355639
State 3	-0.102446	-0.136499	-0.560011
State 3	-0.0907784	0.0351302	-0.916112
State 3	0.0510119	-0.161754	-0.744729
State 3	0.0862891	-0.0792761	-0.606707
State 3	-0.0437531	-0.290943	-0.886596
State 3	-0.0446775	-0.196033	-1.02278
State 3	-0.0345306	0	-0.412844
State 3	-0.15423	-0.0396553	-0.277487
State 3	-0.0320586	-0.181515	-0.554619
State 3	0.0101793	-0.137015	-0.317603
State 3	0.144063	-0.0344549	-0.427835
State 3	-0.0992671	-0.127894	-0.690909
State 3	0.143993	-0.182332	-0.719356
State 3	0.168202	-0.150557	-0.656701
State 3	-0.00283168	-0.123523	-0.542009
State 3	-0.0273866	-0.191564	-0.927645
State 3	0.156292	-0.0410011	-0.290808
State 3	-0.014252	-0.104811	-0.781255
State 3	-0.19281	0	-0.558942
State 3	0.0298538	-0.190764	-0.803945
State 3	0.0882537	-0.110379	-0.669173
State 3	-0.150172	-0.0315981	-0.680516
State 3	0.0113016	-0.0878692	-0.626502
State 3	0.125697	-0.146347	-0.664507
State 3	-0.0040227	-0.0366964	-0.596854
State 3	-0.047535	-0.20589	-0.851868
State 3	-0.0317983	-0.124405	-0.345933
State 3	0.0438604	-0.209553	-0.263747
State 3	0.147822	-0.171987	-0.878382
State 3	0.0156362	0.0365457	-0.389788
State 3	0.0571058	-0.164466	-0.36214
State 3	-0.197598	-0.0469861	-0.818777
State 3	-0.136682	-0.102008	-0.845365
State 3	0.0692995	-0.0727399	-0.282206
State 3	0.0957945	-0.0807316	-0.720178
State 3	-0.0292566	-0.0765547	-0.965115
State 3	-0.0396685	0	-0.709419
State 3	0.024882	0.0760918	-0.480755
State 3	0.0876046	-0.0694931	-0.594825
State 3	0.215824	-0.227726	-0.611225
State 3	0.0508552	0.0662037	-0.579069
State 3	0.0316439	-0.137041	-0.627993
State 3	-0.185097	0.0219964	-0.705743
State 3	-0.0649165	-0.0399881	-0.694011
State 3	0.110416	-0.0797734	-0.119087
State 3	0.203759	-0.136141	-0.396452
State 3	-0.0428785	-0.164081	-0.885972
State 3	0.126889	-0.0752317	-0.339868
State 3	-0.00548427	-0.125919	-0.830957
State 3	-0.00348597	-0.195815	-0.585688
State 3	0.126157	0	-0.279107
State 3	0.113718	0.18039	-0.25628
State 3	0.136194	-0.157847	-0.851112
State 3	0.121045	-0.0172327	-0.578933
State 3	0.0833486	-0.0398469	-0.444772
State 3	0.0640354	-0.0713296	-0.538669
State 3	0.112786	-0.17709	-0.192464
State 3	0.0927979	-0.0418503	-0.450835
State 3	0.282002	-0.178898	-0.49658
State 3	0.128302	0.155206	-0.473757
State 3	0.121365	0.0182345	-0.734769
State 3	-0.0166507	-0.0763686	-0.0362219
State 3	0.351078	-0.0700422	-0.671251
State 3	0.256407	-0.0392634	-0.547511
State 3	0.0933345	0.0956033	-0.48299
State 3	0.150228	-0.119436	-0.642902
State 3	0.100445	-0.134004	0.032675
State 3	0.0966635	-0.0762452	-0.729961
State 3	0.0683984	-0.0509427	-0.463902
State 3	0.10775	-0.0387208	-0.669999
State 3	0.166737	-0.128747	-0.78015
State 3	0.179707	-0.0616266	-0.506897
State 3	0.0656154	-0.166304	-0.907411
State 3	0.144416	0.267123	-0.449635
State 3	0.334937	-0.0776176	-0.205186
State 3	0.153124	-0.106165	-0.696503
State 3	0.0396855	-0.119404	-0.357411
State 3	-0.0735619	0	-0.252644
State 3	0.198753	-0.159458	-0.740076
State 3	0.387297	-0.0757273	0.0864008
State 3	0.228496	-0.0434725	-0.618296
State 3	0.0284325	-0.114972	-0.468685
State 3	0.0767205	-0.124697	-0.82261
State 3	0.0868623	-0.25254	-0.758685
State 3	0.207336	-0.134601	-0.337091
State 3	0.324428	-0.052984	-0.650669
State 3	0.0431095	-0.0776356	-0.550085
State 3	0.126542	-0.0401128	-0.806482
State 3	-0.00599148	-0.0402026	-0.509958
State 3	0.0879501	-0.0386726	-0.970317
State 3	-0.00505967	-0.126167	-0.870567
State 3	0.108799	-0.140912	-0.770993
State 3	0.16434	-0.207393	-0.410476
State 3	0.138674	-0.0400236	-0.978238
State 3	0.163127	0	-0.660199
State 3	0.117327	-0.109399	-0.630818
State 3	0.152909	-0.207358	-0.287011
State 3	0.104556	-0.109271	-0.339055
State 3	0.121521	-0.177977	-0.840747
State 3	0.294448	-0.110414	-0.461905
State 3	0.0298613	-0.0369047	-0.603199
State 3	0.196772	-0.124279	-0.225668
State 3	0.57127	-0.0740626	-0.678671
State 3	0.297143	-0.170288	-0.613211
State 3	0.10343	0.138303	-0.488799
State 3	0.0988038	0.127806	-0.600069
State 3	0.391471	0	-0.432819
State 3	0.0294721	-0.225779	-0.380525
State 3	0.0112957	-0.0646821	-0.759376
State 3	0.0298844	-0.0495271	-0.52015
State 3	0.012111	-0.0326258	-0.772631
State 3	0.125908	-0.0955128	-0.84956
State 3	0.294701	0.127165	-0.617855
State 3	0.0171432	-0.119331	-0.430733
State 3	0.0493085	-0.146531	-0.368322
State 3	-0.0198123	-0.115962	-0.544222
State 3	0.0768249	0.0982096	-0.645845
State 3	0.0523994	-0.0867085	-0.931628
State 3	-0.0435001	-0.0417893	-0.702203
State 3	0.257906	-0.152908	-0.773982
State 3	0.322583	-0.163547	-0.0785027
State 3	0.0664857	-0.0820373	-0.560101
State 3	0.0864087	-0.108116	-0.809594
State 3	0.21194	-0.0785941	0.335926
State 3	0.0990926	0.221344	-0.511496
State 3	0.124912	-0.073228	-0.615201
State 3	0.0553205	-0.21509	-0.249106
State 3	0.15741	-0.0387208	-0.7653
State 3	0.0578293	0.0676015	-0.640436
State 3	0.0543324	0.0276492	-0.465509
State 3	0.093275	-0.166714	-0.231029
State 3	0.299021	-0.083388	-0.719284
State 3	0.212945	-0.0389155	-0.512542
State 3	0.127279	-0.1205	-0.573339
State 3	0.17562	0.0100202	-0.87501
State 3	0.12485	0	-0.403593
State 3	0.163157	-0.094144	-0.728956
State 3	0.311053	0	-0.781735
State 3	0.228108	-0.174266	-0.436591
State 3	0.139216	-0.189661	-0.329895
State 3	0.08481	-0.281316	-0.939368
State 3	0.0736577	-0.0824266	-0.827154
State 3	0.302216	0.0724527	-0.316715
State 3	0.0724523	-0.032063	-0.695053
State 3	0.12534	0.226908	-0.511742
State 3	0.235156	0	-0.552388
State 3	0.160276	-0.0900893	-0.633266
State 3	0.116982	0.142787	-0.210575
State 3	0.196249	-0.185142	-0.00100343
State 3	0.169415	0.212704	0.285886
State 3	0.0792841	-0.112169	-0.579084
State 3	0.111477	0.0630146	-0.394757
State 3	0.167925	-0.140278	0.0184936
State 3	-0.0119933	0.0970698	-0.843336
State 3	0.146807	-0.038513	-0.165338
State 3	-0.136741	-0.0628703	-0.631119
State 3	0.0240873	-0.034782	-0.486757
State 3	0.020329	-0.170498	-0.7918
State 3	0.0759971	-0.123802	-0.0715013
State 3	-0.100223	0	-0.777622
State 3	0.164523	-0.154152	-0.756689
State 3	-0.0235319	-0.0730643	-0.149229
State 3	0.148472	-0.0601875	-0.737563
State 3	-0.116088	-0.190391	-1.11255
State 3	0.181165	0.0921438	-0.252293
State 3	0.286812	-0.0673457	-0.310866
State 3	0.113879	-0.153744	-0.426248
State 3	0.282721	-0.142231	-0.725533
State 3	0.111233	-0.169898	-0.0717637
State 3	0.00274564	-0.062709	-0.759938
State 3	0.179109	0.196965	-0.747285
State 3	0.140439	0.0761224	-0.515872
State 3	0.0253573	0	-0.595411
State 3	0.197143	0	-0.910275
State 3	0.111524	-0.0971983	-0.610822
State 3	0.173148	-0.128564	-0.721226
State 3	0.0783664	-0.102679	-0.599996
State 3	0.0566842	-0.110832	-0.488953
State 3	-0.0205989	0.216293	-0.105422
State 3	0.228751	-0.0670659	-0.404205
State 3	0.319939	-0.152367	-0.292216
State 3	0.103156	-0.0881583	-0.689145
State 3	0.0145399	2.77556e-17	-0.469504
State 3	0.0605582	0	-0.692998
State 3	0.260186	-0.124323	-0.687071
State 3	0.0873538	-0.175105	-0.489138
State 3	0.115457	0	-0.893118
State 3	0.205245	-0.0413894	-0.131566
State 3	0.099759	0.0388643	-0.688518
State 3	0.0952508	-0.0382929	-0.702671
State 3	0.0904627	-0.104098	-0.590628
State 3	0.125546	0.0864299	-0.792627
State 3	0.132252	-0.0401307	-0.594381
State 3	0.173711	0	-0.334713
State 3	0.137263	-0.152429	-0.354371
State 3	0.187884	0.049047	-0.589642
State 3	0.00815647	-0.101575	-0.220848
State 3	0.163609	0.101378	-0.207249
State 3	0.151526	-0.226014	-0.120906
State 3	0.200776	0.21492	-0.769588
State 3	0.203023	-0.0729828	-0.649991
State 3	0.0445022	-0.10174	-0.408981
State 3	0.0552044	-0.0804052	-0.360589
State 3	0.331057	-0.144231	-0.611118
State 3	0.0866481	-0.235113	-0.641585
State 3	0.203354	-0.0917055	-0.45903
State 3	-0.0291786	-0.111952	-0.649997
State 3	0.00694519	-0.152737	-0.741231
State 3	0.160602	0.128916	-0.903641
[truncated: 34,266 more rows]

## Sheet: Fig. 5b
Manual_Type	TDS_Score
BRAF-like A	-0.312469
BRAF-like A	-0.43862
BRAF-like A	-0.0971792
BRAF-like A	-0.563627
BRAF-like A	0.0467307
BRAF-like A	0.131234
BRAF-like A	0.129596
BRAF-like A	-0.169269
BRAF-like A	-0.154713
BRAF-like A	-0.507126
BRAF-like A	-0.36281
BRAF-like A	-0.262011
BRAF-like A	0.353957
BRAF-like A	0.0586459
BRAF-like A	0.097106
BRAF-like A	0.0494269
BRAF-like A	0.0825185
BRAF-like A	-0.163739
BRAF-like A	-0.14642
BRAF-like A	-0.109272
BRAF-like A	0.671166
BRAF-like A	0.117198
BRAF-like A	0.816997
BRAF-like A	0.67617
BRAF-like A	0.556137
BRAF-like A	0.234385
BRAF-like A	0.636986
BRAF-like A	0.173855
BRAF-like A	0.410468
BRAF-like A	0.102108
BRAF-like A	0.374767
BRAF-like A	-0.044033
BRAF-like A	0.617889
BRAF-like A	-0.207523
BRAF-like A	-0.0992724
BRAF-like A	0.0997543
BRAF-like A	0.249452
BRAF-like A	0.42525
BRAF-like A	0.0390656
BRAF-like A	0.337283
BRAF-like A	0.546718
BRAF-like A	0.331241
BRAF-like A	0.343107
BRAF-like A	0.606903
BRAF-like A	0.72073
BRAF-like A	0.679635
BRAF-like A	0.203559
BRAF-like A	0.434807
BRAF-like A	0.271021
BRAF-like A	0.0666563
BRAF-like A	0.551653
BRAF-like A	0.412029
BRAF-like A	0.560095
BRAF-like A	0.147348
BRAF-like A	0.00832368
BRAF-like A	0.41354
BRAF-like A	0.420871
BRAF-like A	0.699877
BRAF-like A	0.357017
BRAF-like A	0.90892
BRAF-like A	0.78332
BRAF-like A	0.74515
BRAF-like A	0.805394
BRAF-like A	0.321066
BRAF-like A	0.0647091
BRAF-like A	0.343937
BRAF-like A	0.384247
BRAF-like A	0.230466
BRAF-like A	0.603186
BRAF-like A	0.188615
BRAF-like A	0.281608
BRAF-like A	-0.202708
BRAF-like A	0.168765
BRAF-like A	-0.627221
BRAF-like A	-0.429652
BRAF-like A	-0.457448
BRAF-like A	-0.783644
BRAF-like A	-0.426112
BRAF-like A	-0.381554
BRAF-like A	-0.0187368
BRAF-like A	-0.274437
BRAF-like A	-0.50545
BRAF-like A	0.00541949
BRAF-like A	-0.708724
BRAF-like A	-0.308761
BRAF-like A	-0.260066
BRAF-like A	-0.324326
BRAF-like A	0.17407
BRAF-like A	-0.115296
BRAF-like A	-0.0989948
BRAF-like A	0.506712
BRAF-like A	0.289978
BRAF-like A	-0.0305118
BRAF-like A	-0.00522809
BRAF-like A	0.30518
BRAF-like A	0.0975345
BRAF-like A	0.056501
BRAF-like A	0.323493
BRAF-like A	0.184216
BRAF-like A	0.0699168
BRAF-like A	-0.00359082
BRAF-like A	0.00767336
BRAF-like A	0.277169
BRAF-like A	0.0975555
BRAF-like A	-0.240581
BRAF-like A	-0.0740274
BRAF-like A	0.108361
BRAF-like A	-0.0810021
BRAF-like A	-0.513606
BRAF-like A	-0.306495
BRAF-like A	-0.367421
BRAF-like A	0.055828
BRAF-like A	-0.217037
BRAF-like A	-0.503991
BRAF-like A	-0.156394
BRAF-like A	-0.686541
BRAF-like A	-0.641195
BRAF-like A	0.39147
BRAF-like A	0.0622314
BRAF-like A	0.235545
BRAF-like A	-0.152256
BRAF-like A	0.634389
BRAF-like A	0.246993
BRAF-like A	0.228541
BRAF-like A	0.588289
BRAF-like A	0.773117
BRAF-like A	0.424199
BRAF-like A	0.381245
BRAF-like A	0.587041
BRAF-like A	0.121376
BRAF-like A	0.366454
BRAF-like A	0.339858
BRAF-like A	0.000625517
BRAF-like A	0.122225
BRAF-like A	0.0939563
BRAF-like A	0.218267
BRAF-like A	0.159828
BRAF-like A	-0.0335984
BRAF-like A	-0.0152543
BRAF-like A	-0.346311
BRAF-like A	0.120701
BRAF-like A	0.427097
BRAF-like A	0.329032
BRAF-like A	0.170211
BRAF-like A	-0.0403032
BRAF-like A	0.0085727
BRAF-like A	-0.177457
BRAF-like A	-0.0949267
BRAF-like A	0.0961666
BRAF-like A	-0.483149
BRAF-like A	-0.436467
BRAF-like A	0.0716552
BRAF-like A	0.103037
BRAF-like A	-0.247085
BRAF-like A	-0.345245
BRAF-like A	0.130287
BRAF-like A	-0.00567214
BRAF-like A	-0.154712
BRAF-like A	-0.366299
BRAF-like A	-0.309809
BRAF-like A	0.0707659
BRAF-like A	-0.478698
BRAF-like A	-0.330472
BRAF-like A	-0.399298
BRAF-like A	-0.0897646
BRAF-like A	-0.236965
BRAF-like A	-0.290559
BRAF-like A	-0.343699
BRAF-like A	-0.209406
BRAF-like A	-0.606852
BRAF-like A	-0.363746
BRAF-like A	-0.414276
BRAF-like A	-0.306854
BRAF-like A	-0.042287
BRAF-like A	-0.396723
BRAF-like A	-0.300523
BRAF-like A	-0.450423
BRAF-like A	-0.835165
BRAF-like A	-0.100957
BRAF-like A	-0.333232
BRAF-like A	-0.280581
BRAF-like A	-0.291968
BRAF-like A	-0.299033
BRAF-like A	-0.524518
BRAF-like A	-0.440692
BRAF-like A	-0.267417
BRAF-like A	-0.133913
BRAF-like A	-0.223634
BRAF-like A	-0.420849
BRAF-like A	-0.329164
BRAF-like A	-0.501851
BRAF-like A	-0.269544
BRAF-like A	-0.728911
BRAF-like A	-0.320739
BRAF-like A	-0.203262
BRAF-like A	-0.763931
BRAF-like A	-0.739573
BRAF-like A	-0.626439
BRAF-like A	-0.431359
BRAF-like A	-0.0902755
BRAF-like A	-0.150135
BRAF-like A	0.124399
BRAF-like A	0.391486
BRAF-like A	0.0819806
BRAF-like A	-0.235892
BRAF-like A	-0.23336
BRAF-like A	-0.0864756
BRAF-like A	0.0995744
BRAF-like A	-0.0695883
BRAF-like A	-0.357527
BRAF-like A	-0.271846
BRAF-like A	-0.219365
BRAF-like A	-0.153371
BRAF-like A	0.0272012
BRAF-like A	-0.00248281
BRAF-like A	0.196617
BRAF-like A	0.294611
BRAF-like A	0.430695
BRAF-like A	0.195542
BRAF-like A	0.356387
BRAF-like A	-0.0707472
BRAF-like A	-0.245483
BRAF-like A	-0.152028
BRAF-like A	0.0427473
BRAF-like A	-0.00591451
BRAF-like A	0.522059
BRAF-like A	0.107421
BRAF-like A	0.156744
BRAF-like A	0.135099
BRAF-like A	0.323669
BRAF-like A	0.12276
BRAF-like A	0.361604
BRAF-like A	-0.291828
BRAF-like A	-0.200131
BRAF-like A	-0.35312
BRAF-like A	-0.362068
BRAF-like A	-0.707358
BRAF-like A	-0.917811
BRAF-like A	-0.535043
BRAF-like A	-0.0995318
BRAF-like A	-0.113832
BRAF-like A	-0.171344
BRAF-like A	-0.141752
BRAF-like A	-0.233984
BRAF-like A	-0.338741
BRAF-like A	-0.427335
BRAF-like A	-0.159911
BRAF-like A	-0.114123
BRAF-like A	0.154757
BRAF-like A	-0.238856
BRAF-like A	0.0420354
BRAF-like A	-0.513483
BRAF-like A	-0.178514
BRAF-like B	-1.06866
BRAF-like B	-0.927755
BRAF-like B	-1.25044
BRAF-like B	-1.01656
BRAF-like B	-1.27088
BRAF-like B	-0.978099
BRAF-like B	-0.913176
BRAF-like B	-0.733591
BRAF-like B	-1.30235
BRAF-like B	-0.993612
BRAF-like B	-1.58233
BRAF-like B	-0.799621
BRAF-like B	-1.15155
BRAF-like B	-0.764665
BRAF-like B	-0.663887
BRAF-like B	-1.14699
BRAF-like B	-1.25933
BRAF-like B	-0.947491
BRAF-like B	-0.850413
BRAF-like B	-1.12071
BRAF-like B	-1.27151
BRAF-like B	-1.24759
BRAF-like B	-1.06242
BRAF-like B	-0.873493
BRAF-like B	-1.21317
BRAF-like B	-1.63849
BRAF-like B	-1.61612
BRAF-like B	-0.977208
BRAF-like B	-0.993888
BRAF-like B	-1.8733
BRAF-like B	-2.83488
BRAF-like B	-1.16607
BRAF-like B	-1.10432
BRAF-like B	-1.32203
BRAF-like B	-1.2418
BRAF-like B	-1.25218
BRAF-like B	-0.922677
BRAF-like B	-0.612908
BRAF-like B	-0.688668
BRAF-like B	-0.606582
BRAF-like B	-1.4536
BRAF-like B	-1.44571
BRAF-like B	-1.26209
BRAF-like B	-1.11736
BRAF-like B	-0.982759
BRAF-like B	-1.54284
BRAF-like B	-2.18027
BRAF-like B	-1.33841
BRAF-like B	-1.57515
BRAF-like B	-0.353835
BRAF-like B	-0.218457
BRAF-like B	-0.611447
BRAF-like B	-0.348309
BRAF-like B	-0.20063
BRAF-like B	-0.302895
BRAF-like B	-0.0160834
BRAF-like B	-0.0848734
BRAF-like B	-0.223261
BRAF-like B	-0.255002
BRAF-like B	-0.239178
BRAF-like B	-0.682486
BRAF-like B	-0.430067
BRAF-like B	-0.53578
BRAF-like B	-0.460549
BRAF-like B	-0.570264
BRAF-like B	-0.756097
BRAF-like B	-0.543602
BRAF-like B	-0.594448
BRAF-like B	-0.410562
BRAF-like B	-0.280002
BRAF-like B	-0.529382
BRAF-like B	-0.165836
BRAF-like B	-0.295089
BRAF-like B	-0.201767
BRAF-like B	-0.549789
BRAF-like B	0.0039054
BRAF-like B	-0.0385177
BRAF-like B	-0.557765
BRAF-like B	-0.210552
BRAF-like B	0.00965674
BRAF-like B	-0.0453999
BRAF-like B	-0.274406
BRAF-like B	-0.366482
BRAF-like B	0.061238
BRAF-like B	-0.797299
BRAF-like B	-0.610228
BRAF-like B	-0.635708
BRAF-like B	-0.75126
BRAF-like B	-0.721624
BRAF-like B	-0.614173
BRAF-like B	-0.57812
BRAF-like B	-0.647993
BRAF-like B	-0.249251
BRAF-like B	-0.889492
BRAF-like B	-1.06063
BRAF-like B	-1.07425
BRAF-like B	-1.00648
BRAF-like B	-0.710543
BRAF-like B	-0.780988
BRAF-like B	-0.924119
BRAF-like B	-0.57395
BRAF-like B	-1.18191
BRAF-like B	-0.620082
BRAF-like B	-1.05961
BRAF-like B	-1.36118
BRAF-like B	-1.17286
BRAF-like B	-1.01062
BRAF-like B	-0.800651
BRAF-like B	-0.739614
BRAF-like B	-0.938548
BRAF-like B	-0.629961
BRAF-like B	-0.603978
BRAF-like B	-0.563077
BRAF-like B	-0.682915
BRAF-like B	-0.431355
BRAF-like B	-0.530992
BRAF-like B	-0.604133
BRAF-like B	-0.695683
BRAF-like B	-0.829265
BRAF-like B	-0.510069
BRAF-like B	-1.00223
BRAF-like B	-1.34107
BRAF-like B	-0.720008
BRAF-like B	-0.654188
BRAF-like B	-1.23931
BRAF-like B	-0.989934
BRAF-like B	-0.838682
BRAF-like B	-0.621974
BRAF-like B	-0.985195
BRAF-like B	-1.12359
BRAF-like B	-1.01633
BRAF-like B	-0.8804
BRAF-like B	-0.868693
BRAF-like B	-0.810469
BRAF-like B	-1.36953
BRAF-like B	-1.11995
BRAF-like B	-0.5635
BRAF-like B	-0.867639
BRAF-like B	-0.640252
BRAF-like B	-0.55595
BRAF-like B	-0.88183
BRAF-like B	-1.57519
BRAF-like B	-0.864599
BRAF-like B	-1.18839
BRAF-like B	-0.83689
BRAF-like B	-0.84828
BRAF-like B	-0.907432
BRAF-like B	-0.81294
BRAF-like B	-1.57897
BRAF-like B	-0.745285
BRAF-like B	-0.736721
BRAF-like B	-1.18772
BRAF-like B	-0.568017
BRAF-like B	-0.832319
BRAF-like B	-0.42695
BRAF-like B	-0.487303
BRAF-like B	-0.518481
BRAF-like B	-0.463597
BRAF-like B	-0.218328
BRAF-like B	-0.70171
BRAF-like B	-0.457244
BRAF-like B	-0.791405
BRAF-like B	-0.875277
BRAF-like B	-0.914112
BRAF-like B	-0.725452
BRAF-like B	-1.35329
BRAF-like B	-1.13181
BRAF-like B	-1.50626
BRAF-like B	-1.01827
BRAF-like B	-0.605786
BRAF-like B	-0.121152
BRAF-like B	-0.129516
BRAF-like B	-0.217396
BRAF-like B	-0.065408
BRAF-like B	-0.381875
BRAF-like B	-0.802102
BRAF-like B	-1.10561
BRAF-like B	-0.94163
BRAF-like B	-0.448338
BRAF-like B	-1.10312
BRAF-like B	-0.923444
BRAF-like B	-0.315122
BRAF-like B	-0.315538
BRAF-like B	-0.547694
BRAF-like B	0.0891121
BRAF-like B	-0.276886
BRAF-like B	0.205928
BRAF-like B	-0.424161
BRAF-like B	-0.0337569
BRAF-like B	-1.5974
BRAF-like B	-1.59237
BRAF-like B	-2.93798
BRAF-like B	-0.284818
BRAF-like B	-0.438214
BRAF-like B	-1.09786
BRAF-like B	-1.8372
BRAF-like B	-1.2451
BRAF-like B	-0.955044
BRAF-like B	-0.778304
RAS-like	0.71459
RAS-like	1.02044
RAS-like	0.30412
RAS-like	0.419879
RAS-like	0.188239
RAS-like	0.513685
RAS-like	0.417257
RAS-like	0.554007
RAS-like	0.882265
RAS-like	0.538329
RAS-like	0.139799
RAS-like	-0.316014
RAS-like	0.0745567
RAS-like	0.196057
RAS-like	0.117967
RAS-like	0.015759
RAS-like	-0.241734
RAS-like	-0.818706
RAS-like	0.538477
RAS-like	0.635921
RAS-like	0.129559
RAS-like	0.412489
RAS-like	0.689218
RAS-like	0.715046
RAS-like	0.783451
RAS-like	0.959466
RAS-like	0.728523
RAS-like	0.789912
RAS-like	0.807595
RAS-like	0.575024
RAS-like	0.576116
RAS-like	-0.220899
RAS-like	0.434895
RAS-like	1.02211
RAS-like	0.9471
RAS-like	1.10198
RAS-like	1.26515
RAS-like	1.21558
RAS-like	1.07064
RAS-like	0.80664
RAS-like	0.653528
RAS-like	0.489946
RAS-like	1.06455
RAS-like	1.05378
RAS-like	0.743738
RAS-like	0.667927
RAS-like	1.0421
RAS-like	0.919198
RAS-like	1.18477
RAS-like	0.847287
RAS-like	1.34066
RAS-like	1.09848
RAS-like	0.945907
RAS-like	1.37167
RAS-like	1.22352
RAS-like	1.08469
RAS-like	0.995531
RAS-like	0.819087
RAS-like	0.960409
RAS-like	0.914094
RAS-like	0.68311
RAS-like	0.72064
RAS-like	0.443074
RAS-like	0.744633
RAS-like	1.12502
RAS-like	1.07899
RAS-like	0.860774
RAS-like	1.03171
RAS-like	1.16375
RAS-like	1.25169
RAS-like	0.933687
RAS-like	1.0892
RAS-like	0.752898
RAS-like	0.913563
RAS-like	1.09934
RAS-like	0.984609
RAS-like	1.06559
RAS-like	0.68282
RAS-like	0.80236
RAS-like	0.458881
RAS-like	0.655635
RAS-like	0.557145
RAS-like	0.970623
RAS-like	1.14064
RAS-like	0.962089
RAS-like	0.948867
RAS-like	0.996859
RAS-like	0.413516
RAS-like	1.04059
RAS-like	0.840874
RAS-like	0.75206
RAS-like	0.742359
RAS-like	0.378825
RAS-like	0.430363
RAS-like	0.0199267
RAS-like	0.104309
RAS-like	0.307232
RAS-like	0.552252
RAS-like	0.642576
RAS-like	0.547588
RAS-like	0.508531
RAS-like	0.298845
RAS-like	0.540935
RAS-like	0.594753
RAS-like	0.460652
RAS-like	0.617964
RAS-like	0.824366
RAS-like	-0.0920946
RAS-like	0.148656
RAS-like	0.132925
RAS-like	-0.0510958
RAS-like	-0.509832
RAS-like	-0.500967
RAS-like	-0.684363
RAS-like	0.24208
RAS-like	0.687835
RAS-like	0.385835
RAS-like	0.295488
RAS-like	0.680931
RAS-like	0.365654
RAS-like	0.0976859
RAS-like	0.190621
RAS-like	0.248782
RAS-like	0.26936
RAS-like	-0.315458
RAS-like	-0.371513
RAS-like	-0.0454886
RAS-like	0.0849464
RAS-like	0.0206173
RAS-like	0.590421
RAS-like	0.329202
RAS-like	0.130729
RAS-like	-0.178388
RAS-like	-0.523909
RAS-like	-0.595305
RAS-like	0.143727
RAS-like	0.344649
RAS-like	-0.0116517
RAS-like	0.216069
RAS-like	0.613286
RAS-like	-0.146407
RAS-like	0.255084
RAS-like	-0.447439
RAS-like	-0.356613
RAS-like	0.159092
RAS-like	-0.288945
RAS-like	-0.906606
RAS-like	0.13769
RAS-like	-3.35916
RAS-like	-2.94739
RAS-like	0.262082
RAS-like	-0.0355453
RAS-like	-0.237266
RAS-like	0.136396
RAS-like	0.223674
RAS-like	0.000580007
RAS-like	-0.218962
RAS-like	-1.21625
RAS-like	-1.21972
RAS-like	-1.16619
RAS-like	-2.35672

## Sheet: Fig. 5c
DFS_years	DFS
0.49863	0
0.539726	0
0.687671	0
0.334247	0
0.060274	0
0.416438	0
0.50411	0
0.405479	0
1.46027	1
0.10137	0
0.90137	1
0.347945	1
0.115068	0
0.668493	0
0.835616	1
0.00273973	0
0.652055	0
0.515068	0
0.421918	0
0.410959	0
0.0438356	0
0.00821918	0
0.0164384	0
0.0191781	0
0.00821918	0
0.00547945	0
0.00821918	0
0.00821918	0
1.10137	0
0.632877	0
0.783562	0
0.506849	0
1.3863	0
0.964384	0
1.44932	1
0.731507	1
0.356164	0
0.268493	0
0.230137	0
0.613699	0
11.4904	0
0.252055	0
2.11233	0
1.11781	0
0.991781	0
1.21644	0
0.665753	0
0.909589	0
8.33425	0
1.54247	0
0.665753	0
0.413699	0
0.120548	0
0.739726	0
0.0849315	0
0.49589	0
0.835616	0
0.665753	0
0.706849	0
0.871233	0
0.126027	0
0.8	0
0.854795	0
0.652055	0
0.641096	0
0.460274	0
0.731507	0
0.70137	0
0.778082	0
0.767123	0
0.786301	0
0.824658	0
0.717808	0
0.79726	0
0.863014	0
1.03562	0
0.835616	0
0.690411	0
1.43562	0
1.0411	0
1.75616	1
0.758904	0
1.97534	0
1.72603	0
1.47397	0
1.61918	0
3.58356	0
0.945205	0
1.10959	0
1.06301	0
2.08493	0
0.616438	0
1.48219	0
1.2137	0
0.654795	0
1.24384	0
0.819178	0
0.709589	0
0.594521	0
0.994521	0
0.934247	0
0.958904	0
0.369863	0
0.646575	0
1.44658	0
0.994521	0
0.89863	0
1.01644	0
0.786301	0
0.778082	0
0.260274	0
0.282192	0
1.34521	0
3.35616	0
0.254795	0
2.58904	0
4.23014	0
3.35068	0
3.89315	0
1.74247	0
1.16986	0
0.0958904	0
0.030137	0
0.123288	0
0.0273973	0
0.0191781	0
0.0136986	0
0.0219178	0
0.123288	0
0.0438356	0
0.0136986	0
0.0191781	0
0.0958904	0
0.641096	0
0.575342	0
0.0328767	0
0.0328767	0
2.63836	0
2.2274	0
10.8356	0
8.14521	0
10.0164	0
0.638356	0
3.79452	0
5.07945	0
12.1151	0
3.16164	0
4.75068	0
0.347945	0
0.120548	0
6.19178	0
3.32055	0
9.03014	0
0.117808	0
2.51507	0
8.56986	0
4.4274	0
10.337	1
3.32055	0
7.39726	1
2.32055	0
7.4411	0
1.11507	0
3.22192	0
4.39452	0
10.5808	0
10.7178	0
7.7863	0
4.80274	1
1.46027	0
4.37534	0
1.0137	0
12.2849	0
10.8932	0
10.7973	0
9.74247	0
8.1863	0
3.4411	0
7.94795	0
0.476712	0
4.52055	0
6.90137	0
6.44658	0
2.62466	0
4.19452	0
4.42192	0
3.94795	0
3.62466	0
3.79452	0
0.589041	0
3.72055	0
1.60822	0
3.83014	0
3.16164	0
1.58356	0
1.63288	0
2.8	0
2.39452	0
0.0109589	0
3.14795	0
2.49589	0
1.10959	0
0.989041	0
1.55068	0
0.416438	0
0.59726	0
1.00274	0
0.224658	0
0.293151	0
0.520548	0
0.479452	0
0.528767	0
0.6	0
0.778082	0
0.484932	0
0.241096	0
0.778082	0
0.523288	0
0.994521	1
0.0273973	0
0.772603	0
0.934247	0
0.920548	0
0.717808	0
0.567123	0
1.3863	0
1.40274	0
1.40822	1
0.652055	0
0.410959	0
0.613699	0
0.610959	0
0.731507	0
0.632877	0
0.547945	0
5.88767	1
0.40274	0
0.717808	0
0.69863	0
0.816438	0
0.419178	0
1.06027	0
2.98082	0
2.47397	0
1.6137	0
1.23288	0
1.0274	0
0.205479	0
0.369863	0
1.70411	0
4.50411	0
1.5863	0
1.02192	0
0.364384	0
0.117808	0
0.991781	0
2.0411	1
0.164384	0
6.20822	0
3.58904	0
1.11233	0
3.87123	0
0.0547945	0
0.652055	0
0.139726	0
0.487671	0
0.347945	0
0.463014	0
2.06027	0
0.106849	0
3.29863	1
0.19726	0
0.375342	0
1.56164	1
4.20822	0
3.74521	0
0.178082	0
0.39726	0
0.380822	0
2.06027	0
0.59726	0
0.4	0
0.419178	0
0.178082	0
0.334247	0
5.67671	1
3.95068	0
1.02466	0
3.68767	0
2.05753	0
3.65205	0
8.57534	0
5.56438	0
6.27945	0
3.32877	0
5.2274	0
7.86849	0
7.09589	0
5.11781	0
5.2411	0
3.83836	0
0.339726	0
1.83562	0
0.0767123	0
4.00822	0
7.59726	0
0.0958904	0
0.0931507	0
0.126027	0
0.0630137	0
0.00273973	0
0.389041	0
0.761644	0
0.0246575	0
0.572603	0
0.345205	0
0.547945	0
0.0739726	0
0.112329	0
0.0958904	0
0.139726	0
0.564384	0
0.290411	0
0.249315	0
0.183562	0
0.241096	0
2.93151	0
2.5726	0
0.221918	0
0.273973	0
0.816438	0
0.246575	0
0.720548	0
0.186301	0
1.13699	0
0.112329	0
2.65205	0
2.32055	0
2.05753	0
1.85753	0
0.479452	0
0.205479	0
0.216438	0
0.0164384	0
10.0822	0
1.33151	0
1.30685	0
0.50137	0
1.03562	0
0.561644	0
1.03014	0
1.45479	0
5.38082	0
1.22466	0
1.70685	0
0.0493151	0
0.989041	0
0.0931507	0
0.060274	0
1.3863	0
1.20548	0
0.726027	0

## Sheet: Fig. 5f-h
Manual_Type	Celltype	Percentage
BRAF-like-A	State1	0.19451
BRAF-like-A	State2	0.234944
BRAF-like-A	State3	0.0117298
BRAF-like-A	State1	0.195786
BRAF-like-A	State2	0.300061
BRAF-like-A	State3	0
BRAF-like-A	State1	0.203447
BRAF-like-A	State2	0.187053
BRAF-like-A	State3	0
BRAF-like-A	State1	0.155277
BRAF-like-A	State2	0.212522
BRAF-like-A	State3	0.059218
BRAF-like-A	State1	0.225897
BRAF-like-A	State2	0.28524
BRAF-like-A	State3	0
BRAF-like-A	State1	0.301378
BRAF-like-A	State2	0.364596
BRAF-like-A	State3	0
BRAF-like-A	State1	0.241687
BRAF-like-A	State2	0.347009
BRAF-like-A	State3	0
BRAF-like-A	State1	0.211864
BRAF-like-A	State2	0.302956
BRAF-like-A	State3	0.0975959
BRAF-like-A	State1	0.162671
BRAF-like-A	State2	0.219564
BRAF-like-A	State3	0.073444
BRAF-like-A	State1	0.205922
BRAF-like-A	State2	0.345847
BRAF-like-A	State3	0
BRAF-like-A	State1	0.296305
BRAF-like-A	State2	0.428317
BRAF-like-A	State3	0
BRAF-like-A	State1	0.261381
BRAF-like-A	State2	0.458891
BRAF-like-A	State3	0
BRAF-like-A	State1	0.251852
BRAF-like-A	State2	0.372983
BRAF-like-A	State3	0
BRAF-like-A	State1	0.234716
BRAF-like-A	State2	0.395214
BRAF-like-A	State3	0
BRAF-like-A	State1	0.278372
BRAF-like-A	State2	0.34197
BRAF-like-A	State3	0
BRAF-like-A	State1	0.371102
BRAF-like-A	State2	0.431591
BRAF-like-A	State3	0
BRAF-like-A	State1	0.307367
BRAF-like-A	State2	0.392395
BRAF-like-A	State3	0
BRAF-like-A	State1	0.414892
BRAF-like-A	State2	0.463183
BRAF-like-A	State3	0
BRAF-like-A	State1	0.296075
BRAF-like-A	State2	0.376525
BRAF-like-A	State3	0
BRAF-like-A	State1	0.415281
BRAF-like-A	State2	0.451034
BRAF-like-A	State3	0
BRAF-like-A	State1	0.283613
BRAF-like-A	State2	0.109608
BRAF-like-A	State3	0.0459656
BRAF-like-A	State1	0.255376
BRAF-like-A	State2	0.182649
BRAF-like-A	State3	0
BRAF-like-A	State1	0.353687
BRAF-like-A	State2	0.261583
BRAF-like-A	State3	0
BRAF-like-A	State1	0.297565
BRAF-like-A	State2	0.318419
BRAF-like-A	State3	0
BRAF-like-A	State1	0.327002
BRAF-like-A	State2	0.234775
BRAF-like-A	State3	0
BRAF-like-A	State1	0.289807
BRAF-like-A	State2	0.19372
BRAF-like-A	State3	0
BRAF-like-A	State1	0.319396
BRAF-like-A	State2	0.302697
BRAF-like-A	State3	0
BRAF-like-A	State1	0.072192
BRAF-like-A	State2	0.0763325
BRAF-like-A	State3	0.20571
BRAF-like-A	State1	0.108387
BRAF-like-A	State2	0.0244407
BRAF-like-A	State3	0.170314
BRAF-like-A	State1	0.119755
BRAF-like-A	State2	0.0387185
BRAF-like-A	State3	0.11448
BRAF-like-A	State1	0.0819308
BRAF-like-A	State2	0.239543
BRAF-like-A	State3	0.0191295
BRAF-like-A	State1	0.0334058
BRAF-like-A	State2	0.0470746
BRAF-like-A	State3	0.155011
BRAF-like-A	State1	0.206074
BRAF-like-A	State2	0
BRAF-like-A	State3	0.181202
BRAF-like-A	State1	0.0254347
BRAF-like-A	State2	0.115835
BRAF-like-A	State3	0.176353
BRAF-like-A	State1	0.0749386
BRAF-like-A	State2	0.077423
BRAF-like-A	State3	0.068394
BRAF-like-A	State1	0.111148
BRAF-like-A	State2	0.0802802
BRAF-like-A	State3	0.154875
BRAF-like-A	State1	0.185277
BRAF-like-A	State2	0.266515
BRAF-like-A	State3	0
BRAF-like-A	State1	0.122802
BRAF-like-A	State2	0.126262
BRAF-like-A	State3	0.098177
BRAF-like-A	State1	0.0121665
BRAF-like-A	State2	0.115593
BRAF-like-A	State3	0.10394
BRAF-like-A	State1	0.0615086
BRAF-like-A	State2	0.192159
BRAF-like-A	State3	0.0286633
BRAF-like-A	State1	0.150869
BRAF-like-A	State2	0.0736424
BRAF-like-A	State3	0.0376577
BRAF-like-A	State1	0.0197083
BRAF-like-A	State2	0.196173
BRAF-like-A	State3	0.0230991
BRAF-like-A	State1	0.0720154
BRAF-like-A	State2	0.177232
BRAF-like-A	State3	0.104464
BRAF-like-A	State1	0.106459
BRAF-like-A	State2	0.16629
BRAF-like-A	State3	0.0912502
BRAF-like-A	State1	0.184976
BRAF-like-A	State2	0.115677
BRAF-like-A	State3	0
BRAF-like-A	State1	0.17483
BRAF-like-A	State2	0.166572
BRAF-like-A	State3	0.0138951
BRAF-like-A	State1	0.0870234
BRAF-like-A	State2	0.0961279
BRAF-like-A	State3	0.0504131
BRAF-like-A	State1	0.113742
BRAF-like-A	State2	0.0219209
BRAF-like-A	State3	0.20607
BRAF-like-A	State1	0.0102916
BRAF-like-A	State2	0.24161
BRAF-like-A	State3	0.0998395
BRAF-like-A	State1	0
BRAF-like-A	State2	0.227233
BRAF-like-A	State3	0.129265
BRAF-like-A	State1	0.0421347
BRAF-like-A	State2	0.178353
BRAF-like-A	State3	0.116328
BRAF-like-A	State1	0.0879345
BRAF-like-A	State2	0.124236
BRAF-like-A	State3	0.0957104
BRAF-like-A	State1	0.140048
BRAF-like-A	State2	0.119685
BRAF-like-A	State3	0.0328912
BRAF-like-A	State1	0.0797516
BRAF-like-A	State2	0.136858
BRAF-like-A	State3	0.0957703
BRAF-like-A	State1	0.0175918
BRAF-like-A	State2	0.236361
BRAF-like-A	State3	0.0116451
BRAF-like-A	State1	0.113201
BRAF-like-A	State2	0.0582539
BRAF-like-A	State3	0.0308737
BRAF-like-A	State1	0.153481
BRAF-like-A	State2	0.0292008
BRAF-like-A	State3	0.00669145
BRAF-like-A	State1	0.272777
BRAF-like-A	State2	0
BRAF-like-A	State3	0
BRAF-like-A	State1	0.173765
BRAF-like-A	State2	0
BRAF-like-A	State3	0.0569024
BRAF-like-A	State1	0.302443
BRAF-like-A	State2	0
BRAF-like-A	State3	0.0616205
BRAF-like-A	State1	0.237691
BRAF-like-A	State2	0
BRAF-like-A	State3	0.0155875
BRAF-like-A	State1	0.212461
BRAF-like-A	State2	0
BRAF-like-A	State3	0
BRAF-like-A	State1	0.206151
BRAF-like-A	State2	0.000138907
BRAF-like-A	State3	0.0624472
BRAF-like-A	State1	0.118457
BRAF-like-A	State2	0
BRAF-like-A	State3	0.0199011
BRAF-like-A	State1	0.111109
BRAF-like-A	State2	0.109638
BRAF-like-A	State3	0
BRAF-like-A	State1	0.191698
BRAF-like-A	State2	0
BRAF-like-A	State3	0
BRAF-like-A	State1	0.129461
BRAF-like-A	State2	0
BRAF-like-A	State3	0
BRAF-like-A	State1	0.250986
BRAF-like-A	State2	0
BRAF-like-A	State3	0
BRAF-like-A	State1	0.23809
BRAF-like-A	State2	0.0398794
BRAF-like-A	State3	0
BRAF-like-A	State1	0.12334
BRAF-like-A	State2	0.138799
BRAF-like-A	State3	0
BRAF-like-A	State1	0.154668
BRAF-like-A	State2	0.0631581
BRAF-like-A	State3	0
BRAF-like-A	State1	0.0163596
BRAF-like-A	State2	0.0636757
BRAF-like-A	State3	0
BRAF-like-A	State1	0.15749
BRAF-like-A	State2	0.117611
BRAF-like-A	State3	0
BRAF-like-A	State1	0
BRAF-like-A	State2	0
BRAF-like-A	State3	0.0180642
BRAF-like-A	State1	0.0262691
BRAF-like-A	State2	0.0823676
BRAF-like-A	State3	0.0201194
BRAF-like-A	State1	0.0149471
BRAF-like-A	State2	0.064398
BRAF-like-A	State3	0
BRAF-like-A	State1	0.149894
BRAF-like-A	State2	0.122906
BRAF-like-A	State3	0
BRAF-like-A	State1	0.0123105
BRAF-like-A	State2	0.0740696
BRAF-like-A	State3	0.329365
BRAF-like-A	State1	0.0252991
BRAF-like-A	State2	0.108164
BRAF-like-A	State3	0.220384
BRAF-like-A	State1	0.0610679
BRAF-like-A	State2	0.071526
BRAF-like-A	State3	0.205924
BRAF-like-A	State1	0.0613003
BRAF-like-A	State2	0.0292753
BRAF-like-A	State3	0.239696
BRAF-like-A	State1	0.0249628
BRAF-like-A	State2	0.0371852
BRAF-like-A	State3	0.327307
BRAF-like-A	State1	0.101551
BRAF-like-A	State2	0.10853
BRAF-like-A	State3	0.15634
BRAF-like-A	State1	0.0236004
BRAF-like-A	State2	0.101591
BRAF-like-A	State3	0.227897
BRAF-like-A	State1	0.0347746
BRAF-like-A	State2	0.0897629
BRAF-like-A	State3	0.228053
BRAF-like-A	State1	0.0628762
BRAF-like-A	State2	0.0750902
BRAF-like-A	State3	0.222304
BRAF-like-A	State1	0.0532532
BRAF-like-A	State2	0.0925404
BRAF-like-A	State3	0.134964
BRAF-like-A	State1	0.0690878
BRAF-like-A	State2	0.108915
BRAF-like-A	State3	0.189124
BRAF-like-A	State1	0.0718634
BRAF-like-A	State2	0.175031
BRAF-like-A	State3	0.0792233
BRAF-like-A	State1	0.0532415
BRAF-like-A	State2	0.134251
BRAF-like-A	State3	0.202405
BRAF-like-A	State1	0.15957
BRAF-like-A	State2	0.130213
BRAF-like-A	State3	0.0751724
BRAF-like-A	State1	0.106694
BRAF-like-A	State2	0.167763
BRAF-like-A	State3	0.118064
BRAF-like-A	State1	0.012121
BRAF-like-A	State2	0.124663
BRAF-like-A	State3	0.203956
BRAF-like-A	State1	0.0110864
BRAF-like-A	State2	0.0736598
BRAF-like-A	State3	0.226233
BRAF-like-A	State1	0.0432618
BRAF-like-A	State2	0.110521
BRAF-like-A	State3	0.200948
BRAF-like-A	State1	0.0751238
BRAF-like-A	State2	0.161651
BRAF-like-A	State3	0.159027
BRAF-like-A	State1	0.057371
BRAF-like-A	State2	0.240096
BRAF-like-A	State3	0.0496168
BRAF-like-A	State1	0.0598862
BRAF-like-A	State2	0.255307
BRAF-like-A	State3	0.00579122
BRAF-like-A	State1	0.101782
BRAF-like-A	State2	0.194401
BRAF-like-A	State3	0.0281596
BRAF-like-A	State1	0.0857434
BRAF-like-A	State2	0.185621
BRAF-like-A	State3	0.0272959
BRAF-like-A	State1	0.0514604
BRAF-like-A	State2	0.25789
BRAF-like-A	State3	0.0126778
BRAF-like-A	State1	0.065646
BRAF-like-A	State2	0.139223
BRAF-like-A	State3	0.056599
BRAF-like-A	State1	0.0860619
BRAF-like-A	State2	0.171136
BRAF-like-A	State3	0.104825
BRAF-like-A	State1	0.0986508
BRAF-like-A	State2	0.137387
BRAF-like-A	State3	0.074564
BRAF-like-A	State1	0
BRAF-like-A	State2	0.0360846
BRAF-like-A	State3	0.315023
BRAF-like-A	State1	0
BRAF-like-A	State2	0.189465
BRAF-like-A	State3	0.16904
BRAF-like-A	State1	0
BRAF-like-A	State2	0.0693206
BRAF-like-A	State3	0.251186
BRAF-like-A	State1	0
BRAF-like-A	State2	0.0966376
BRAF-like-A	State3	0.26531
BRAF-like-A	State1	0
BRAF-like-A	State2	0.132526
BRAF-like-A	State3	0.274175
BRAF-like-A	State1	0.0477573
BRAF-like-A	State2	0.182515
BRAF-like-A	State3	0.25467
BRAF-like-A	State1	0
BRAF-like-A	State2	0.225672
BRAF-like-A	State3	0.148286
BRAF-like-A	State1	0.0774419
BRAF-like-A	State2	0.200845
BRAF-like-A	State3	0.116669
BRAF-like-A	State1	0.0028026
BRAF-like-A	State2	0.225514
BRAF-like-A	State3	0.157878
BRAF-like-A	State1	0.000104681
BRAF-like-A	State2	0.285081
BRAF-like-A	State3	0.105937
BRAF-like-A	State1	0.0947038
BRAF-like-A	State2	0.265366
BRAF-like-A	State3	0.0362697
BRAF-like-A	State1	0
BRAF-like-A	State2	0.102383
BRAF-like-A	State3	0.259787
BRAF-like-A	State1	0
BRAF-like-A	State2	0.21237
BRAF-like-A	State3	0.191944
BRAF-like-A	State1	0.132348
BRAF-like-A	State2	0.0734156
BRAF-like-A	State3	0.0133345
BRAF-like-A	State1	0
BRAF-like-A	State2	0.227216
BRAF-like-A	State3	0.0572381
BRAF-like-A	State1	0.135468
BRAF-like-A	State2	0.125235
BRAF-like-A	State3	0.0237218
BRAF-like-A	State1	0.0730515
BRAF-like-A	State2	0.142342
BRAF-like-A	State3	0
BRAF-like-A	State1	0.125647
BRAF-like-A	State2	0.191997
BRAF-like-A	State3	0
BRAF-like-A	State1	0
BRAF-like-A	State2	0.187069
BRAF-like-A	State3	0.0404565
BRAF-like-A	State1	0
BRAF-like-A	State2	0.312905
BRAF-like-A	State3	0.0289163
BRAF-like-A	State1	0.00584558
BRAF-like-A	State2	0.210958
BRAF-like-A	State3	0.0275801
BRAF-like-A	State1	0.118479
BRAF-like-A	State2	0.124419
BRAF-like-A	State3	0
BRAF-like-A	State1	0.0374047
BRAF-like-A	State2	0.268559
BRAF-like-A	State3	0
BRAF-like-A	State1	0
BRAF-like-A	State2	0.265254
BRAF-like-A	State3	0
BRAF-like-A	State1	0
BRAF-like-A	State2	0.298672
BRAF-like-A	State3	0
BRAF-like-A	State1	0.01967
BRAF-like-A	State2	0.272044
BRAF-like-A	State3	0.0666242
BRAF-like-A	State1	0.176461
BRAF-like-A	State2	0.172837
BRAF-like-A	State3	0.0230434
BRAF-like-A	State1	0.0796393
BRAF-like-A	State2	0.0737217
BRAF-like-A	State3	0.0918706
BRAF-like-A	State1	0
BRAF-like-A	State2	0.214029
BRAF-like-A	State3	0.0170868
BRAF-like-A	State1	0.0556851
BRAF-like-A	State2	0.266906
BRAF-like-A	State3	0.0370266
BRAF-like-A	State1	0
BRAF-like-A	State2	0.281055
BRAF-like-A	State3	0.0874487
BRAF-like-A	State1	0.0106049
BRAF-like-A	State2	0.228623
BRAF-like-A	State3	0.0326286
BRAF-like-A	State1	0
BRAF-like-A	State2	0.237815
BRAF-like-A	State3	0.0256759
BRAF-like-A	State1	0
BRAF-like-A	State2	0.248918
BRAF-like-A	State3	0.146659
BRAF-like-A	State1	0
BRAF-like-A	State2	0.198621
BRAF-like-A	State3	0.133475
BRAF-like-A	State1	0
BRAF-like-A	State2	0.189178
BRAF-like-A	State3	0.156201
BRAF-like-A	State1	0.0427496
BRAF-like-A	State2	0.100596
BRAF-like-A	State3	0.120328
BRAF-like-A	State1	0.0880117
BRAF-like-A	State2	0.207781
BRAF-like-A	State3	0
BRAF-like-A	State1	0.0124558
BRAF-like-A	State2	0.170684
BRAF-like-A	State3	0
BRAF-like-A	State1	0.0767773
BRAF-like-A	State2	0.0227673
BRAF-like-A	State3	0.0419234
BRAF-like-A	State1	0
BRAF-like-A	State2	0.117674
BRAF-like-A	State3	0
BRAF-like-A	State1	0.104343
BRAF-like-A	State2	0.181941
BRAF-like-A	State3	0
BRAF-like-A	State1	0.0266904
BRAF-like-A	State2	0.0704327
BRAF-like-A	State3	0.0432918
BRAF-like-A	State1	0.0554607
BRAF-like-A	State2	0.128567
BRAF-like-A	State3	0.01591
BRAF-like-A	State1	0.115424
BRAF-like-A	State2	0.153498
BRAF-like-A	State3	0
BRAF-like-A	State1	0
BRAF-like-A	State2	0.189752
BRAF-like-A	State3	0.0144212
BRAF-like-A	State1	0.0952549
BRAF-like-A	State2	0.184241
BRAF-like-A	State3	0.0727673
BRAF-like-A	State1	0.0391822
BRAF-like-A	State2	0.168822
BRAF-like-A	State3	0.128749
BRAF-like-A	State1	0.0356276
BRAF-like-A	State2	0.0696104
BRAF-like-A	State3	0.220382
BRAF-like-A	State1	0
BRAF-like-A	State2	0.0241012
BRAF-like-A	State3	0.245034
BRAF-like-A	State1	0
BRAF-like-A	State2	0.148064
BRAF-like-A	State3	0.236599
BRAF-like-A	State1	0.0525096
BRAF-like-A	State2	0.220469
BRAF-like-A	State3	0.100398
BRAF-like-A	State1	0.00756507
BRAF-like-A	State2	0.235885
BRAF-like-A	State3	0.0879691
BRAF-like-A	State1	0.0955953
BRAF-like-A	State2	0.127589
BRAF-like-A	State3	0.0541121
BRAF-like-A	State1	0
BRAF-like-A	State2	0.241353
BRAF-like-A	State3	0.0362768
BRAF-like-A	State1	0.0437955
BRAF-like-A	State2	0.0533125
BRAF-like-A	State3	0.196355
BRAF-like-A	State1	0.0364207
BRAF-like-A	State2	0.0743706
BRAF-like-A	State3	0.265451
BRAF-like-A	State1	0
BRAF-like-A	State2	0.0367659
BRAF-like-A	State3	0.343701
BRAF-like-A	State1	0
BRAF-like-A	State2	0.052935
BRAF-like-A	State3	0.243702
BRAF-like-A	State1	0.0121555
BRAF-like-A	State2	0.156307
BRAF-like-A	State3	0.131989
BRAF-like-A	State1	0.100665
BRAF-like-A	State2	0.064302
BRAF-like-A	State3	0.0885283
BRAF-like-A	State1	0
BRAF-like-A	State2	0.0744994
BRAF-like-A	State3	0.262442
BRAF-like-A	State1	0
BRAF-like-A	State2	0.118639
BRAF-like-A	State3	0.281816
BRAF-like-A	State1	0
BRAF-like-A	State2	0.023386
BRAF-like-A	State3	0.279646
BRAF-like-A	State1	0
BRAF-like-A	State2	0.0280226
BRAF-like-A	State3	0.306542
BRAF-like-A	State1	0.0249978
BRAF-like-A	State2	0.0835346
BRAF-like-A	State3	0.262172
BRAF-like-A	State1	0
BRAF-like-A	State2	0.00374579
BRAF-like-A	State3	0.351503
BRAF-like-A	State1	0.0814639
BRAF-like-A	State2	0.0855756
BRAF-like-A	State3	0.253213
BRAF-like-A	State1	0
BRAF-like-A	State2	0.0379638
BRAF-like-A	State3	0.209719
BRAF-like-A	State1	0
BRAF-like-A	State2	0.0617339
BRAF-like-A	State3	0.255901
BRAF-like-A	State1	0.0336857
BRAF-like-A	State2	0.0673105
BRAF-like-A	State3	0.232131
BRAF-like-A	State1	0.0208339
BRAF-like-A	State2	0.102708
BRAF-like-A	State3	0.223841
BRAF-like-A	State1	0
BRAF-like-A	State2	0.186513
BRAF-like-A	State3	0.165675
BRAF-like-A	State1	0.0210881
BRAF-like-A	State2	0
BRAF-like-A	State3	0.295072
BRAF-like-A	State1	0.074179
BRAF-like-A	State2	0.0242444
BRAF-like-A	State3	0.161189
BRAF-like-A	State1	0.114924
BRAF-like-A	State2	0.0767784
BRAF-like-A	State3	0.147125
BRAF-like-A	State1	0.0497141
BRAF-like-A	State2	0.0937833
BRAF-like-A	State3	0.120227
BRAF-like-A	State1	0.0170239
BRAF-like-A	State2	0.176077
BRAF-like-A	State3	0.140076
BRAF-like-A	State1	0.0137539
BRAF-like-A	State2	0.134684
BRAF-like-A	State3	0.153355
BRAF-like-A	State1	0
BRAF-like-A	State2	0.0621156
BRAF-like-A	State3	0.162225
BRAF-like-A	State1	0.0276677
BRAF-like-A	State2	0.103849
BRAF-like-A	State3	0.252537
BRAF-like-A	State1	0.110445
BRAF-like-A	State2	0.131744
BRAF-like-A	State3	0.164216
BRAF-like-A	State1	0.112385
BRAF-like-A	State2	0.103122
BRAF-like-A	State3	0.183213
BRAF-like-A	State1	0.138561
BRAF-like-A	State2	0.205552
BRAF-like-A	State3	0.045425
BRAF-like-A	State1	0.054489
BRAF-like-A	State2	0.193576
BRAF-like-A	State3	0.115708
BRAF-like-A	State1	0.087636
BRAF-like-A	State2	0.186976
BRAF-like-A	State3	0.156703
BRAF-like-A	State1	0
BRAF-like-A	State2	0
BRAF-like-A	State3	0.0795212
BRAF-like-A	State1	0
BRAF-like-A	State2	0.184551
BRAF-like-A	State3	0.125882
BRAF-like-A	State1	0
BRAF-like-A	State2	0
BRAF-like-A	State3	0.214492
BRAF-like-A	State1	0
BRAF-like-A	State2	0.0701999
BRAF-like-A	State3	0.290375
BRAF-like-A	State1	0.0551612
BRAF-like-A	State2	0.0268861
BRAF-like-A	State3	0.216265
BRAF-like-A	State1	0
BRAF-like-A	State2	0
BRAF-like-A	State3	0.381639
BRAF-like-A	State1	0
BRAF-like-A	State2	0
BRAF-like-A	State3	0.0446725
BRAF-like-A	State1	0
BRAF-like-A	State2	0.0439998
BRAF-like-A	State3	0.289914
BRAF-like-A	State1	0.0291503
BRAF-like-A	State2	0.160959
BRAF-like-A	State3	0.105099
BRAF-like-A	State1	0
BRAF-like-A	State2	0.288652
BRAF-like-A	State3	0
BRAF-like-A	State1	0
BRAF-like-A	State2	0.388819
BRAF-like-A	State3	0
BRAF-like-A	State1	0.0611106
BRAF-like-A	State2	0.320969
BRAF-like-A	State3	0
BRAF-like-A	State1	0.0612322
BRAF-like-A	State2	0.246582
BRAF-like-A	State3	0.0479748
BRAF-like-A	State1	0.0645893
BRAF-like-A	State2	0.272292
BRAF-like-A	State3	0
BRAF-like-A	State1	0.120411
BRAF-like-A	State2	0.143093
BRAF-like-A	State3	0.0426741
BRAF-like-A	State1	0.0257097
BRAF-like-A	State2	0.214029
BRAF-like-A	State3	0.0641113
BRAF-like-A	State1	0.0015689
BRAF-like-A	State2	0.30163
BRAF-like-A	State3	0.0323346
BRAF-like-A	State1	0
BRAF-like-A	State2	0.25831
BRAF-like-A	State3	0.114481
BRAF-like-A	State1	0.0101032
BRAF-like-A	State2	0.346007
BRAF-like-A	State3	0.0538903
BRAF-like-A	State1	0
BRAF-like-A	State2	0.333757
BRAF-like-A	State3	0.0478
BRAF-like-A	State1	0
BRAF-like-A	State2	0.17428
BRAF-like-A	State3	0.144742
BRAF-like-A	State1	0
BRAF-like-A	State2	0.189351
BRAF-like-A	State3	0.137859
BRAF-like-A	State1	0
BRAF-like-A	State2	0.227034
BRAF-like-A	State3	0.134239
BRAF-like-A	State1	0.0693312
BRAF-like-A	State2	0.238505
BRAF-like-A	State3	0.0110962
BRAF-like-A	State1	0.0370548
BRAF-like-A	State2	0.261527
BRAF-like-A	State3	0
BRAF-like-A	State1	0.10156
BRAF-like-A	State2	0.24781
BRAF-like-A	State3	0
BRAF-like-A	State1	0.134613
BRAF-like-A	State2	0.241111
BRAF-like-A	State3	0
BRAF-like-A	State1	0.180023
BRAF-like-A	State2	0.19401
BRAF-like-A	State3	0
BRAF-like-A	State1	0.124514
BRAF-like-A	State2	0.165386
BRAF-like-A	State3	0.0131522
BRAF-like-A	State1	0.163677
BRAF-like-A	State2	0.221036
BRAF-like-A	State3	0
BRAF-like-A	State1	0.0304289
BRAF-like-A	State2	0.309902
BRAF-like-A	State3	0.0446216
BRAF-like-A	State1	0.0114132
BRAF-like-A	State2	0.350361
BRAF-like-A	State3	0.054205
BRAF-like-A	State1	0.0247768
BRAF-like-A	State2	0.222566
BRAF-like-A	State3	0.0613636
BRAF-like-A	State1	0.0832076
BRAF-like-A	State2	0.25973
BRAF-like-A	State3	0
BRAF-like-A	State1	0.101474
BRAF-like-A	State2	0.309612
BRAF-like-A	State3	0.0699642
BRAF-like-A	State1	0.142493
BRAF-like-A	State2	0.147009
BRAF-like-A	State3	0.0670491
BRAF-like-A	State1	0.0418173
BRAF-like-A	State2	0.194563
BRAF-like-A	State3	0.0735976
BRAF-like-A	State1	0.0898451
BRAF-like-A	State2	0.132441
BRAF-like-A	State3	0.126789
BRAF-like-A	State1	0.134041
BRAF-like-A	State2	0.240632
BRAF-like-A	State3	0.0224775
BRAF-like-A	State1	0.0909545
BRAF-like-A	State2	0.28887
BRAF-like-A	State3	0.047443
BRAF-like-A	State1	0.0248978
BRAF-like-A	State2	0.215833
BRAF-like-A	State3	0.0996915
BRAF-like-A	State1	0.0784854
BRAF-like-A	State2	0.266649
BRAF-like-A	State3	0.0238036
BRAF-like-A	State1	0
BRAF-like-A	State2	0.164807
BRAF-like-A	State3	0
BRAF-like-A	State1	0
BRAF-like-A	State2	0.127821
BRAF-like-A	State3	0.114794
BRAF-like-A	State1	0
BRAF-like-A	State2	0.18037
BRAF-like-A	State3	0.0434052
BRAF-like-A	State1	0.0138546
BRAF-like-A	State2	0.212623
BRAF-like-A	State3	0.0238746
BRAF-like-A	State1	0
BRAF-like-A	State2	0.228843
BRAF-like-A	State3	0.05261
BRAF-like-A	State1	0.0311987
BRAF-like-A	State2	0.138597
BRAF-like-A	State3	0
BRAF-like-A	State1	0
BRAF-like-A	State2	0.0706724
BRAF-like-A	State3	0.28068
BRAF-like-A	State1	0
BRAF-like-A	State2	0.201559
BRAF-like-A	State3	0.166196
BRAF-like-A	State1	0
BRAF-like-A	State2	0.117836
BRAF-like-A	State3	0.215858
BRAF-like-A	State1	0
BRAF-like-A	State2	0.237356
BRAF-like-A	State3	0.110626
BRAF-like-A	State1	0
BRAF-like-A	State2	0.255148
BRAF-like-A	State3	0.0708972
BRAF-like-A	State1	0.070584
BRAF-like-A	State2	0.196753
BRAF-like-A	State3	0.100392
BRAF-like-A	State1	0.0885887
BRAF-like-A	State2	0.225258
BRAF-like-A	State3	0.0173793
BRAF-like-A	State1	0.00312586
BRAF-like-A	State2	0.293175
BRAF-like-A	State3	0.0529846
BRAF-like-A	State1	0
BRAF-like-A	State2	0.289008
BRAF-like-A	State3	0.0599986
BRAF-like-A	State1	0.0404109
BRAF-like-A	State2	0.369417
BRAF-like-A	State3	0
BRAF-like-A	State1	0.0670698
BRAF-like-A	State2	0.206016
BRAF-like-A	State3	0.0673037
BRAF-like-A	State1	0
BRAF-like-A	State2	0.228752
BRAF-like-A	State3	0.130872
BRAF-like-A	State1	0.057754
BRAF-like-A	State2	0.222161
BRAF-like-A	State3	0.0399049
BRAF-like-A	State1	0.0814569
BRAF-like-A	State2	0.196932
BRAF-like-A	State3	0.113761
BRAF-like-A	State1	0
BRAF-like-A	State2	0.196592
BRAF-like-A	State3	0.120578
BRAF-like-B	State1	0
BRAF-like-B	State2	0
BRAF-like-B	State3	0.367455
BRAF-like-B	State1	0
BRAF-like-B	State2	0
BRAF-like-B	State3	0.233103
BRAF-like-B	State1	0
BRAF-like-B	State2	0
BRAF-like-B	State3	0.361613
BRAF-like-B	State1	0
BRAF-like-B	State2	0.0268261
BRAF-like-B	State3	0.221249
BRAF-like-B	State1	0
BRAF-like-B	State2	0
BRAF-like-B	State3	0.449938
BRAF-like-B	State1	0
BRAF-like-B	State2	0
BRAF-like-B	State3	0.336041
BRAF-like-B	State1	0
BRAF-like-B	State2	0
BRAF-like-B	State3	0.322007
BRAF-like-B	State1	0
BRAF-like-B	State2	0
BRAF-like-B	State3	0.21235
BRAF-like-B	State1	0
BRAF-like-B	State2	0.0750734
BRAF-like-B	State3	0.202685
BRAF-like-B	State1	0
BRAF-like-B	State2	0.0120377
BRAF-like-B	State3	0.274804
BRAF-like-B	State1	0
BRAF-like-B	State2	0
BRAF-like-B	State3	0.293862
BRAF-like-B	State1	0
BRAF-like-B	State2	0.169603
BRAF-like-B	State3	0.0393872
BRAF-like-B	State1	0
BRAF-like-B	State2	0
BRAF-like-B	State3	0.0680595
BRAF-like-B	State1	0
BRAF-like-B	State2	0.215571
BRAF-like-B	State3	0
BRAF-like-B	State1	0.0360671
BRAF-like-B	State2	0.0411002
BRAF-like-B	State3	0.149333
BRAF-like-B	State1	0.00727971
BRAF-like-B	State2	0.00322981
BRAF-like-B	State3	0.0854505
BRAF-like-B	State1	0
BRAF-like-B	State2	0
BRAF-like-B	State3	0.146682
BRAF-like-B	State1	0
BRAF-like-B	State2	0
BRAF-like-B	State3	0.0261636
BRAF-like-B	State1	0
BRAF-like-B	State2	0
BRAF-like-B	State3	0.252528
BRAF-like-B	State1	0
BRAF-like-B	State2	0
BRAF-like-B	State3	0.0760644
BRAF-like-B	State1	0
BRAF-like-B	State2	0
BRAF-like-B	State3	0.313086
BRAF-like-B	State1	0
BRAF-like-B	State2	0
BRAF-like-B	State3	0.32208
BRAF-like-B	State1	0
BRAF-like-B	State2	0
BRAF-like-B	State3	0.252134
BRAF-like-B	State1	0
BRAF-like-B	State2	0.0136406
BRAF-like-B	State3	0.244314
BRAF-like-B	State1	0
BRAF-like-B	State2	0
BRAF-like-B	State3	0.34995
BRAF-like-B	State1	0.0471107
BRAF-like-B	State2	0
BRAF-like-B	State3	0.286931
BRAF-like-B	State1	0.0150096
BRAF-like-B	State2	0
BRAF-like-B	State3	0.254096
BRAF-like-B	State1	0.11913
BRAF-like-B	State2	0.0407306
BRAF-like-B	State3	0.158107
BRAF-like-B	State1	0.05458
BRAF-like-B	State2	0.0706669
BRAF-like-B	State3	0.0788471
BRAF-like-B	State1	0
BRAF-like-B	State2	0
BRAF-like-B	State3	0.296378
BRAF-like-B	State1	0
BRAF-like-B	State2	0
BRAF-like-B	State3	0
BRAF-like-B	State1	0
BRAF-like-B	State2	0
BRAF-like-B	State3	0.610315
BRAF-like-B	State1	0
BRAF-like-B	State2	0
BRAF-like-B	State3	0.508493
BRAF-like-B	State1	0
BRAF-like-B	State2	0
BRAF-like-B	State3	0.289393
BRAF-like-B	State1	0
BRAF-like-B	State2	0
BRAF-like-B	State3	0.321902
BRAF-like-B	State1	0
BRAF-like-B	State2	0
BRAF-like-B	State3	0.38891
BRAF-like-B	State1	0
BRAF-like-B	State2	0
BRAF-like-B	State3	0.323637
BRAF-like-B	State1	0
BRAF-like-B	State2	0
BRAF-like-B	State3	0.32445
BRAF-like-B	State1	0.0305519
BRAF-like-B	State2	0
BRAF-like-B	State3	0.279013
BRAF-like-B	State1	0
BRAF-like-B	State2	0
BRAF-like-B	State3	0.497769
BRAF-like-B	State1	0
BRAF-like-B	State2	0
BRAF-like-B	State3	0.610241
BRAF-like-B	State1	0
BRAF-like-B	State2	0
BRAF-like-B	State3	0.440053
BRAF-like-B	State1	0
BRAF-like-B	State2	0
BRAF-like-B	State3	0.123261
BRAF-like-B	State1	0
BRAF-like-B	State2	0
BRAF-like-B	State3	0.443284
BRAF-like-B	State1	0
BRAF-like-B	State2	0
BRAF-like-B	State3	0.481245
BRAF-like-B	State1	0
BRAF-like-B	State2	0
BRAF-like-B	State3	0.284121
BRAF-like-B	State1	0
BRAF-like-B	State2	0
BRAF-like-B	State3	0.62117
BRAF-like-B	State1	0.0104349
BRAF-like-B	State2	0
BRAF-like-B	State3	0.446156
BRAF-like-B	State1	0
BRAF-like-B	State2	0
BRAF-like-B	State3	0.826846
BRAF-like-B	State1	0.0379271
BRAF-like-B	State2	0.11752
BRAF-like-B	State3	0.207107
BRAF-like-B	State1	0
BRAF-like-B	State2	0.14452
BRAF-like-B	State3	0.160049
BRAF-like-B	State1	0
BRAF-like-B	State2	0.113896
BRAF-like-B	State3	0.236222
BRAF-like-B	State1	0
BRAF-like-B	State2	0.046564
BRAF-like-B	State3	0.293681
BRAF-like-B	State1	0.0516383
BRAF-like-B	State2	0.0788887
BRAF-like-B	State3	0.228199
BRAF-like-B	State1	0.0500469
BRAF-like-B	State2	0.10841
BRAF-like-B	State3	0.214558
BRAF-like-B	State1	0.00198677
BRAF-like-B	State2	0.0166933
BRAF-like-B	State3	0.362589
BRAF-like-B	State1	0.0399721
BRAF-like-B	State2	0.0460406
BRAF-like-B	State3	0.399294
BRAF-like-B	State1	0
BRAF-like-B	State2	0
BRAF-like-B	State3	0.359688
BRAF-like-B	State1	0
BRAF-like-B	State2	0.0975314
BRAF-like-B	State3	0.309897
BRAF-like-B	State1	0.0409073
BRAF-like-B	State2	0.0777898
BRAF-like-B	State3	0.190687
BRAF-like-B	State1	0
BRAF-like-B	State2	0.0459074
BRAF-like-B	State3	0.26333
BRAF-like-B	State1	0.014796
BRAF-like-B	State2	0.0736085
BRAF-like-B	State3	0.19916
BRAF-like-B	State1	0.0369011
BRAF-like-B	State2	0.113081
BRAF-like-B	State3	0.132042
BRAF-like-B	State1	0
BRAF-like-B	State2	0.0779725
BRAF-like-B	State3	0.322271
BRAF-like-B	State1	0
BRAF-like-B	State2	0
BRAF-like-B	State3	0.331111
BRAF-like-B	State1	0
BRAF-like-B	State2	0
BRAF-like-B	State3	0.282783
BRAF-like-B	State1	0
BRAF-like-B	State2	0
BRAF-like-B	State3	0.366107
BRAF-like-B	State1	0
BRAF-like-B	State2	0.0406784
BRAF-like-B	State3	0.32092
BRAF-like-B	State1	0
BRAF-like-B	State2	0.0919773
BRAF-like-B	State3	0.252784
BRAF-like-B	State1	0.0189431
BRAF-like-B	State2	0.0363153
BRAF-like-B	State3	0.302466
BRAF-like-B	State1	0
BRAF-like-B	State2	0.0660838
BRAF-like-B	State3	0.225888
BRAF-like-B	State1	0
BRAF-like-B	State2	0
BRAF-like-B	State3	0.298126
BRAF-like-B	State1	0.0200758
BRAF-like-B	State2	0.058895
BRAF-like-B	State3	0.133381
BRAF-like-B	State1	0.0311023
BRAF-like-B	State2	0.0674923
BRAF-like-B	State3	0.294801
BRAF-like-B	State1	0.0483183
BRAF-like-B	State2	0.0405941
BRAF-like-B	State3	0.181873
BRAF-like-B	State1	0.0409045
BRAF-like-B	State2	0.159638
BRAF-like-B	State3	0.177805
BRAF-like-B	State1	0.00435777
BRAF-like-B	State2	0.261302
BRAF-like-B	State3	0.111646
BRAF-like-B	State1	0
BRAF-like-B	State2	0.159419
BRAF-like-B	State3	0.189125
BRAF-like-B	State1	0
BRAF-like-B	State2	0.0797397
BRAF-like-B	State3	0.177514
BRAF-like-B	State1	0
BRAF-like-B	State2	0.296793
BRAF-like-B	State3	0.000983148
BRAF-like-B	State1	0.122499
BRAF-like-B	State2	0.219082
BRAF-like-B	State3	0.202919
BRAF-like-B	State1	0.00421413
BRAF-like-B	State2	0.207339
BRAF-like-B	State3	0.111415
BRAF-like-B	State1	0.329882
BRAF-like-B	State2	0.470326
BRAF-like-B	State3	0
BRAF-like-B	State1	0.121615
BRAF-like-B	State2	0.074367
BRAF-like-B	State3	0.133223
BRAF-like-B	State1	0
BRAF-like-B	State2	0.161627
BRAF-like-B	State3	0.20267
BRAF-like-B	State1	0
BRAF-like-B	State2	0.0740511
BRAF-like-B	State3	0.196463
BRAF-like-B	State1	0
BRAF-like-B	State2	0.1007
BRAF-like-B	State3	0.192183
BRAF-like-B	State1	0
BRAF-like-B	State2	0
BRAF-like-B	State3	0.405854
BRAF-like-B	State1	0
BRAF-like-B	State2	0.0796771
BRAF-like-B	State3	0.315169
BRAF-like-B	State1	0
BRAF-like-B	State2	0.0165002
BRAF-like-B	State3	0.315906
BRAF-like-B	State1	0.0233058
BRAF-like-B	State2	0.145702
BRAF-like-B	State3	0.25131
BRAF-like-B	State1	0.0578073
BRAF-like-B	State2	0.124821
BRAF-like-B	State3	0.239322
BRAF-like-B	State1	0.0290819
BRAF-like-B	State2	0.050648
BRAF-like-B	State3	0.408292
BRAF-like-B	State1	0
BRAF-like-B	State2	0.0533658
BRAF-like-B	State3	0.391346
BRAF-like-B	State1	0
BRAF-like-B	State2	0
BRAF-like-B	State3	0.482721
BRAF-like-B	State1	0
BRAF-like-B	State2	0
BRAF-like-B	State3	0.527625
BRAF-like-B	State1	0
BRAF-like-B	State2	0
BRAF-like-B	State3	0.398742
BRAF-like-B	State1	0
BRAF-like-B	State2	0
BRAF-like-B	State3	0.37403
BRAF-like-B	State1	0
BRAF-like-B	State2	0
BRAF-like-B	State3	0.177912
BRAF-like-B	State1	0
BRAF-like-B	State2	0
BRAF-like-B	State3	0.38578
BRAF-like-B	State1	0
BRAF-like-B	State2	0
BRAF-like-B	State3	0.363678
BRAF-like-B	State1	0
BRAF-like-B	State2	0
BRAF-like-B	State3	0.503393
BRAF-like-B	State1	0.00188504
BRAF-like-B	State2	0.135818
BRAF-like-B	State3	0.320331
BRAF-like-B	State1	0
BRAF-like-B	State2	0
BRAF-like-B	State3	0.325014
BRAF-like-B	State1	0
BRAF-like-B	State2	0
BRAF-like-B	State3	0.367347
BRAF-like-B	State1	0
BRAF-like-B	State2	0
BRAF-like-B	State3	0.316701
BRAF-like-B	State1	0
BRAF-like-B	State2	0
BRAF-like-B	State3	0.312118
BRAF-like-B	State1	0
BRAF-like-B	State2	0.0189377
BRAF-like-B	State3	0.321045
BRAF-like-B	State1	0
BRAF-like-B	State2	0.0150527
BRAF-like-B	State3	0.302694
BRAF-like-B	State1	0
BRAF-like-B	State2	0
BRAF-like-B	State3	0.382613
BRAF-like-B	State1	0
BRAF-like-B	State2	0.119341
BRAF-like-B	State3	0.238311
BRAF-like-B	State1	0
BRAF-like-B	State2	0.103
BRAF-like-B	State3	0.216529
BRAF-like-B	State1	0.0469588
BRAF-like-B	State2	0.0876322
BRAF-like-B	State3	0.136817
BRAF-like-B	State1	0.0598572
BRAF-like-B	State2	0.101824
BRAF-like-B	State3	0.192206
BRAF-like-B	State1	0
BRAF-like-B	State2	0.0947952
BRAF-like-B	State3	0.293373
BRAF-like-B	State1	0.0155557
BRAF-like-B	State2	0.0616743
BRAF-like-B	State3	0.293418
BRAF-like-B	State1	0
BRAF-like-B	State2	0
BRAF-like-B	State3	0.346521
BRAF-like-B	State1	0
BRAF-like-B	State2	0
BRAF-like-B	State3	0.309645
BRAF-like-B	State1	0
BRAF-like-B	State2	0
BRAF-like-B	State3	0.297193
BRAF-like-B	State1	0.051397
BRAF-like-B	State2	0.120838
BRAF-like-B	State3	0.253088
BRAF-like-B	State1	0
BRAF-like-B	State2	0
BRAF-like-B	State3	0.562827
BRAF-like-B	State1	0
BRAF-like-B	State2	0
BRAF-like-B	State3	0.248721
BRAF-like-B	State1	0.0444423
BRAF-like-B	State2	0.034484
BRAF-like-B	State3	0.258111
BRAF-like-B	State1	0
BRAF-like-B	State2	0
BRAF-like-B	State3	0.341618
BRAF-like-B	State1	0
BRAF-like-B	State2	0.0130162
BRAF-like-B	State3	0.297846
BRAF-like-B	State1	0
BRAF-like-B	State2	0.0394033
BRAF-like-B	State3	0.372426
BRAF-like-B	State1	0.0160717
BRAF-like-B	State2	0.14941
BRAF-like-B	State3	0.184379
BRAF-like-B	State1	0
BRAF-like-B	State2	0
BRAF-like-B	State3	0.425884
BRAF-like-B	State1	0
BRAF-like-B	State2	0.0421508
BRAF-like-B	State3	0.337955
BRAF-like-B	State1	0
BRAF-like-B	State2	0.0620716
BRAF-like-B	State3	0.23722
BRAF-like-B	State1	0.0177675
BRAF-like-B	State2	0.0458838
BRAF-like-B	State3	0.315272
BRAF-like-B	State1	0.0320719
BRAF-like-B	State2	0
BRAF-like-B	State3	0.386547
BRAF-like-B	State1	0
BRAF-like-B	State2	0.0494021
BRAF-like-B	State3	0.252068
BRAF-like-B	State1	0.0400025
BRAF-like-B	State2	0.0433151
BRAF-like-B	State3	0.289712
BRAF-like-B	State1	0
BRAF-like-B	State2	0
BRAF-like-B	State3	0.217795
BRAF-like-B	State1	0
BRAF-like-B	State2	0
BRAF-like-B	State3	0.296658
BRAF-like-B	State1	0
BRAF-like-B	State2	0.0141924
BRAF-like-B	State3	0.407423
BRAF-like-B	State1	0
BRAF-like-B	State2	0
BRAF-like-B	State3	0.514806
BRAF-like-B	State1	0.00321011
BRAF-like-B	State2	0
BRAF-like-B	State3	0.420959
BRAF-like-B	State1	0.0290997
BRAF-like-B	State2	0.0451654
BRAF-like-B	State3	0.358233
BRAF-like-B	State1	0
BRAF-like-B	State2	0.0604132
BRAF-like-B	State3	0.395838
BRAF-like-B	State1	0
BRAF-like-B	State2	0.0701833
BRAF-like-B	State3	0.413601
BRAF-like-B	State1	0
BRAF-like-B	State2	0.000182557
BRAF-like-B	State3	0.37502
BRAF-like-B	State1	0
BRAF-like-B	State2	0
BRAF-like-B	State3	0.411247
BRAF-like-B	State1	0.0161361
BRAF-like-B	State2	0
BRAF-like-B	State3	0.196683
BRAF-like-B	State1	0.0387314
BRAF-like-B	State2	0.026876
BRAF-like-B	State3	0.297467
BRAF-like-B	State1	0.0933738
BRAF-like-B	State2	0
BRAF-like-B	State3	0.0906171
BRAF-like-B	State1	0.108877
BRAF-like-B	State2	0.0138362
BRAF-like-B	State3	0
BRAF-like-B	State1	0.114139
BRAF-like-B	State2	0.108635
BRAF-like-B	State3	0
BRAF-like-B	State1	0
BRAF-like-B	State2	0
BRAF-like-B	State3	0.153696
BRAF-like-B	State1	0
BRAF-like-B	State2	0
BRAF-like-B	State3	0.227599
BRAF-like-B	State1	0
BRAF-like-B	State2	0
BRAF-like-B	State3	0
BRAF-like-B	State1	0
BRAF-like-B	State2	0
BRAF-like-B	State3	0.355287
BRAF-like-B	State1	0
BRAF-like-B	State2	0
BRAF-like-B	State3	0.298614
BRAF-like-B	State1	0
BRAF-like-B	State2	0
BRAF-like-B	State3	0.211867
BRAF-like-B	State1	0
BRAF-like-B	State2	0.0984233
BRAF-like-B	State3	0.173369
BRAF-like-B	State1	0
BRAF-like-B	State2	0
BRAF-like-B	State3	0.128497
BRAF-like-B	State1	0
BRAF-like-B	State2	0
BRAF-like-B	State3	0.126474
BRAF-like-B	State1	0
BRAF-like-B	State2	0
BRAF-like-B	State3	0.179994
BRAF-like-B	State1	0
BRAF-like-B	State2	0
BRAF-like-B	State3	0.31732
BRAF-like-B	State1	0
BRAF-like-B	State2	0
BRAF-like-B	State3	0.426429
BRAF-like-B	State1	0
BRAF-like-B	State2	0
BRAF-like-B	State3	0.273646
BRAF-like-B	State1	0
BRAF-like-B	State2	0
BRAF-like-B	State3	0.21915
BRAF-like-B	State1	0
BRAF-like-B	State2	0
BRAF-like-B	State3	0.0870036
BRAF-like-B	State1	0
BRAF-like-B	State2	0
BRAF-like-B	State3	0.475704
BRAF-like-B	State1	0
BRAF-like-B	State2	0
BRAF-like-B	State3	0.492329
BRAF-like-B	State1	0
BRAF-like-B	State2	0
BRAF-like-B	State3	0.409757
BRAF-like-B	State1	0
BRAF-like-B	State2	0
BRAF-like-B	State3	0.516542
BRAF-like-B	State1	0
BRAF-like-B	State2	0.250398
BRAF-like-B	State3	0.130843
BRAF-like-B	State1	0
BRAF-like-B	State2	0
BRAF-like-B	State3	0.519569
BRAF-like-B	State1	0.0134873
BRAF-like-B	State2	0.13268
BRAF-like-B	State3	0.340179
BRAF-like-B	State1	0
BRAF-like-B	State2	0.155734
BRAF-like-B	State3	0.244313
BRAF-like-B	State1	0
BRAF-like-B	State2	0.187419
BRAF-like-B	State3	0.154994
BRAF-like-B	State1	0
BRAF-like-B	State2	0
BRAF-like-B	State3	0.337502
BRAF-like-B	State1	0
BRAF-like-B	State2	0
BRAF-like-B	State3	0.201429
BRAF-like-B	State1	0.00311056
BRAF-like-B	State2	0
BRAF-like-B	State3	0.230429
BRAF-like-B	State1	0.0596624
BRAF-like-B	State2	0.0616866
BRAF-like-B	State3	0.0318649
BRAF-like-B	State1	0.122471
BRAF-like-B	State2	0.070887
BRAF-like-B	State3	0
BRAF-like-B	State1	0.155977
BRAF-like-B	State2	0.0234126
BRAF-like-B	State3	0
BRAF-like-B	State1	0.0595744
BRAF-like-B	State2	0.0636228
BRAF-like-B	State3	0.0993869
BRAF-like-B	State1	0
BRAF-like-B	State2	0.184369
BRAF-like-B	State3	0.064633
BRAF-like-B	State1	0.123912
BRAF-like-B	State2	0
BRAF-like-B	State3	0.0971485
BRAF-like-B	State1	0.0148824
BRAF-like-B	State2	0.223427
BRAF-like-B	State3	0.0898401
BRAF-like-B	State1	0
BRAF-like-B	State2	0
BRAF-like-B	State3	0.043773
BRAF-like-B	State1	0.147194
BRAF-like-B	State2	0.0112695
BRAF-like-B	State3	0
BRAF-like-B	State1	0.112737
BRAF-like-B	State2	0.042109
BRAF-like-B	State3	0.0420522
BRAF-like-B	State1	0.148892
BRAF-like-B	State2	0.148534
BRAF-like-B	State3	0.260686
BRAF-like-B	State1	0.248498
BRAF-like-B	State2	0.256679
BRAF-like-B	State3	0
BRAF-like-B	State1	0.204612
BRAF-like-B	State2	0.0361749
BRAF-like-B	State3	0.104341
BRAF-like-B	State1	0
BRAF-like-B	State2	0
BRAF-like-B	State3	0.00693684
BRAF-like-B	State1	0
BRAF-like-B	State2	0
BRAF-like-B	State3	0
BRAF-like-B	State1	0
BRAF-like-B	State2	0
BRAF-like-B	State3	0.234658
BRAF-like-B	State1	0
BRAF-like-B	State2	0.049111
BRAF-like-B	State3	0
BRAF-like-B	State1	0
BRAF-like-B	State2	0.0515397
BRAF-like-B	State3	0.182411
BRAF-like-B	State1	0
BRAF-like-B	State2	0
BRAF-like-B	State3	0
BRAF-like-B	State1	0.1151
BRAF-like-B	State2	0
BRAF-like-B	State3	0
BRAF-like-B	State1	0
BRAF-like-B	State2	0
BRAF-like-B	State3	0
BRAF-like-B	State1	0.147665
BRAF-like-B	State2	0.157474
BRAF-like-B	State3	0.182348
BRAF-like-B	State1	0.194352
BRAF-like-B	State2	0
BRAF-like-B	State3	0.108275
RAS-like	State1	0.28861
RAS-like	State2	0.0432554
RAS-like	State3	0.0724958
RAS-like	State1	0.29684
RAS-like	State2	0
RAS-like	State3	0.0924679
RAS-like	State1	0.175701
RAS-like	State2	0.0185059
RAS-like	State3	0.0630901
RAS-like	State1	0.24665
RAS-like	State2	0.0243664
RAS-like	State3	0.0499282
RAS-like	State1	0.133863
RAS-like	State2	0
RAS-like	State3	0
RAS-like	State1	0.272892
RAS-like	State2	0
RAS-like	State3	0.0182874
RAS-like	State1	0.215026
RAS-like	State2	0
RAS-like	State3	0
RAS-like	State1	0.196194
RAS-like	State2	0
RAS-like	State3	0
RAS-like	State1	0.311971
RAS-like	State2	0.0260285
RAS-like	State3	0.177138
RAS-like	State1	0.330541
RAS-like	State2	0.0558979
RAS-like	State3	0.0395955
RAS-like	State1	0.221485
RAS-like	State2	0.0666814
RAS-like	State3	0.256893
RAS-like	State1	0.128507
RAS-like	State2	0.0675778
RAS-like	State3	0.0206442
RAS-like	State1	0.218475
RAS-like	State2	0.176033
RAS-like	State3	0
RAS-like	State1	0.18918
RAS-like	State2	0
RAS-like	State3	0.107264
RAS-like	State1	0.143303
RAS-like	State2	0
RAS-like	State3	0
RAS-like	State1	0.00902562
RAS-like	State2	0
RAS-like	State3	0.218013
RAS-like	State1	0.0596657
RAS-like	State2	0.0440953
RAS-like	State3	0.071676
RAS-like	State1	0
RAS-like	State2	0
RAS-like	State3	0.0398333
RAS-like	State1	0.195351
RAS-like	State2	0
RAS-like	State3	0
RAS-like	State1	0.182998
RAS-like	State2	0
RAS-like	State3	0
RAS-like	State1	0.170407
RAS-like	State2	0
RAS-like	State3	0
RAS-like	State1	0.216738
RAS-like	State2	0
RAS-like	State3	0
RAS-like	State1	0.494406
RAS-like	State2	0
RAS-like	State3	0
RAS-like	State1	0.20952
RAS-like	State2	0
RAS-like	State3	0
RAS-like	State1	0.189294
RAS-like	State2	0
RAS-like	State3	0
RAS-like	State1	0.221407
RAS-like	State2	0
RAS-like	State3	0
RAS-like	State1	0.259258
RAS-like	State2	0
RAS-like	State3	0
RAS-like	State1	0.188094
RAS-like	State2	0
RAS-like	State3	0
RAS-like	State1	0.255482
RAS-like	State2	0
RAS-like	State3	0.00519481
RAS-like	State1	0.277281
RAS-like	State2	0
RAS-like	State3	0
RAS-like	State1	0.0741349
RAS-like	State2	0
RAS-like	State3	0
RAS-like	State1	0.0465223
RAS-like	State2	0
RAS-like	State3	0.0618459
RAS-like	State1	0.107348
RAS-like	State2	0
RAS-like	State3	0.196972
RAS-like	State1	0.273881
RAS-like	State2	0
RAS-like	State3	0.0176383
RAS-like	State1	0.256564
RAS-like	State2	0
RAS-like	State3	0
RAS-like	State1	0.318434
RAS-like	State2	0.00191007
RAS-like	State3	0.0147682
RAS-like	State1	0.357296
RAS-like	State2	0
RAS-like	State3	0
RAS-like	State1	0.267565
RAS-like	State2	0
RAS-like	State3	0.0192782
RAS-like	State1	0.270034
RAS-like	State2	0
RAS-like	State3	0
RAS-like	State1	0.181592
RAS-like	State2	0
RAS-like	State3	0
RAS-like	State1	0.246452
RAS-like	State2	0
RAS-like	State3	0.0273794
RAS-like	State1	0.296334
RAS-like	State2	0
RAS-like	State3	0.0205868
RAS-like	State1	0.202605
RAS-like	State2	0
RAS-like	State3	0
RAS-like	State1	0.315719
RAS-like	State2	0
RAS-like	State3	0
RAS-like	State1	0.257964
RAS-like	State2	0.0366801
RAS-like	State3	0
RAS-like	State1	0.232205
RAS-like	State2	0
RAS-like	State3	0
RAS-like	State1	0.275463
RAS-like	State2	0
RAS-like	State3	0
RAS-like	State1	0.291165
RAS-like	State2	0
RAS-like	State3	0
RAS-like	State1	0.595354
RAS-like	State2	0.0335334
RAS-like	State3	0
RAS-like	State1	0.263776
RAS-like	State2	0
RAS-like	State3	0.102028
RAS-like	State1	0.476032
RAS-like	State2	0.0120834
RAS-like	State3	0
RAS-like	State1	0.31312
RAS-like	State2	0
RAS-like	State3	0
RAS-like	State1	0.391221
RAS-like	State2	0
RAS-like	State3	0
RAS-like	State1	0.356625
RAS-like	State2	0
RAS-like	State3	0
RAS-like	State1	0.356462
RAS-like	State2	0
RAS-like	State3	0
RAS-like	State1	0.307728
RAS-like	State2	0
RAS-like	State3	0
RAS-like	State1	0.323812
RAS-like	State2	0.0784005
RAS-like	State3	0
RAS-like	State1	0.217824
RAS-like	State2	0.0750411
RAS-like	State3	0
RAS-like	State1	0.292576
RAS-like	State2	0.0411262
RAS-like	State3	0
RAS-like	State1	0.286454
RAS-like	State2	0
RAS-like	State3	0
RAS-like	State1	0.26434
RAS-like	State2	0
RAS-like	State3	0.0110302
RAS-like	State1	0.228712
RAS-like	State2	0.0313946
RAS-like	State3	0.0255355
RAS-like	State1	0.201666
RAS-like	State2	0
RAS-like	State3	0.00811401
RAS-like	State1	0.285743
RAS-like	State2	0.0140454
RAS-like	State3	0
RAS-like	State1	0.290988
RAS-like	State2	0.0551772
RAS-like	State3	0
RAS-like	State1	0.244509
RAS-like	State2	0.0781631
RAS-like	State3	0.005432
RAS-like	State1	0.268172
RAS-like	State2	0.0561623
RAS-like	State3	0
RAS-like	State1	0.276283
RAS-like	State2	0.0572243
RAS-like	State3	0
RAS-like	State1	0.405644
RAS-like	State2	0
RAS-like	State3	0
RAS-like	State1	0.347838
RAS-like	State2	0
RAS-like	State3	0
RAS-like	State1	0.294935
RAS-like	State2	0.0484778
RAS-like	State3	0
RAS-like	State1	0.356964
RAS-like	State2	0
RAS-like	State3	0
RAS-like	State1	0.356022
RAS-like	State2	0
RAS-like	State3	0
RAS-like	State1	0.284966
RAS-like	State2	0.0223233
RAS-like	State3	0
RAS-like	State1	0.359133
RAS-like	State2	0.0010793
RAS-like	State3	0
RAS-like	State1	0.370908
RAS-like	State2	0.0104483
RAS-like	State3	0
RAS-like	State1	0.357062
RAS-like	State2	0
RAS-like	State3	0
RAS-like	State1	0.169893
RAS-like	State2	0
RAS-like	State3	0.000184796
RAS-like	State1	0.246472
RAS-like	State2	0
RAS-like	State3	0.0176629
RAS-like	State1	0.139489
RAS-like	State2	0.0266536
RAS-like	State3	0.0221004
RAS-like	State1	0.196167
RAS-like	State2	0.170511
RAS-like	State3	0
RAS-like	State1	0.169473
RAS-like	State2	0
RAS-like	State3	0.0530285
RAS-like	State1	0.326957
RAS-like	State2	0.0420604
RAS-like	State3	0.00890771
RAS-like	State1	0.236911
RAS-like	State2	0.102771
RAS-like	State3	0.00627913
RAS-like	State1	0.224991
RAS-like	State2	0.105122
RAS-like	State3	0
RAS-like	State1	0.290567
RAS-like	State2	0.0332105
RAS-like	State3	0
RAS-like	State1	0.316467
RAS-like	State2	0.121831
RAS-like	State3	0
RAS-like	State1	0.18052
RAS-like	State2	0.132217
RAS-like	State3	0
RAS-like	State1	0.306969
RAS-like	State2	0.124687
RAS-like	State3	0
RAS-like	State1	0.558158
RAS-like	State2	0.315112
RAS-like	State3	0
RAS-like	State1	0.21035
RAS-like	State2	0.0724795
RAS-like	State3	0.0681226
RAS-like	State1	0.296254
RAS-like	State2	0
RAS-like	State3	0.0130242
RAS-like	State1	0.151418
RAS-like	State2	0.0846026
RAS-like	State3	0.0244241
RAS-like	State1	0.179243
RAS-like	State2	0.155107
RAS-like	State3	0
RAS-like	State1	0.0650053
RAS-like	State2	0.21001
RAS-like	State3	0.0116694
RAS-like	State1	0.0120233
RAS-like	State2	0.149732
RAS-like	State3	0
RAS-like	State1	0.0946804
RAS-like	State2	0.184661
RAS-like	State3	0.0540661
RAS-like	State1	0.191333
RAS-like	State2	0.112231
RAS-like	State3	0
RAS-like	State1	0.342408
RAS-like	State2	0.353749
RAS-like	State3	0
RAS-like	State1	0.0855866
RAS-like	State2	0.162071
RAS-like	State3	0
RAS-like	State1	0.227361
RAS-like	State2	0
RAS-like	State3	0.000668026
RAS-like	State1	0.0391227
RAS-like	State2	0
RAS-like	State3	0.0233446
RAS-like	State1	0.137963
RAS-like	State2	0.0278723
RAS-like	State3	0.078733
RAS-like	State1	0.197918
RAS-like	State2	0.0487706
RAS-like	State3	0.0160023
RAS-like	State1	0.136076
RAS-like	State2	0.0222084
RAS-like	State3	0
RAS-like	State1	0.22239
RAS-like	State2	0
RAS-like	State3	0
RAS-like	State1	0.302255
RAS-like	State2	0
RAS-like	State3	0
RAS-like	State1	0
RAS-like	State2	0.157339
RAS-like	State3	0.0561514
RAS-like	State1	0
RAS-like	State2	0.0692319
RAS-like	State3	0.0254923
RAS-like	State1	0
RAS-like	State2	0.0354866
RAS-like	State3	0.0970818
RAS-like	State1	0
RAS-like	State2	0
RAS-like	State3	0
RAS-like	State1	0
RAS-like	State2	0
RAS-like	State3	0
RAS-like	State1	0
RAS-like	State2	0
RAS-like	State3	0.0477615
RAS-like	State1	0
RAS-like	State2	0
RAS-like	State3	0.264631
RAS-like	State1	0.260668
RAS-like	State2	0.0557039
RAS-like	State3	0.0533826
RAS-like	State1	0.227765
RAS-like	State2	0
RAS-like	State3	0.067628
RAS-like	State1	0
RAS-like	State2	0
RAS-like	State3	0
RAS-like	State1	0.125757
RAS-like	State2	0.0576242
RAS-like	State3	0.0348235
RAS-like	State1	0.211354
RAS-like	State2	0.0796956
RAS-like	State3	0
RAS-like	State1	0.206559
RAS-like	State2	0.0544801
RAS-like	State3	0.0849193
RAS-like	State1	0.0635071
RAS-like	State2	0.0551977
RAS-like	State3	0.0498089
RAS-like	State1	0.0628375
RAS-like	State2	0.0247943
RAS-like	State3	0.0966608
RAS-like	State1	0.135156
RAS-like	State2	0.170682
RAS-like	State3	0.0697016
RAS-like	State1	0.250742
RAS-like	State2	0.0245142
RAS-like	State3	0.135011
RAS-like	State1	0
RAS-like	State2	0
RAS-like	State3	0.00930573
RAS-like	State1	0
RAS-like	State2	0.144474
RAS-like	State3	0.123682
RAS-like	State1	0.301951
RAS-like	State2	0.0584977
RAS-like	State3	0.0155301
RAS-like	State1	0.165845
RAS-like	State2	0.0741668
RAS-like	State3	0
RAS-like	State1	0.0572714
RAS-like	State2	0.182649
RAS-like	State3	0
RAS-like	State1	0.323352
RAS-like	State2	0.0643811
RAS-like	State3	0.00531802
RAS-like	State1	0.333866
RAS-like	State2	0.0438457
RAS-like	State3	0.0394104
RAS-like	State1	0.270289
RAS-like	State2	0.0593635
RAS-like	State3	0
RAS-like	State1	0.158304
RAS-like	State2	0.104939
RAS-like	State3	0.0308398
RAS-like	State1	0
RAS-like	State2	0.102514
RAS-like	State3	0
RAS-like	State1	0
RAS-like	State2	0.117564
RAS-like	State3	0.00724917
RAS-like	State1	0.419593
RAS-like	State2	0.328257
RAS-like	State3	0
RAS-like	State1	0.899678
RAS-like	State2	0.100322
RAS-like	State3	0
RAS-like	State1	0.150492
RAS-like	State2	0.154337
RAS-like	State3	0.01851
RAS-like	State1	0.25209
RAS-like	State2	0.0859855
RAS-like	State3	0.0106226
RAS-like	State1	0.26186
RAS-like	State2	0.089138
RAS-like	State3	0
RAS-like	State1	0
RAS-like	State2	0.00231335
RAS-like	State3	0.0374221
RAS-like	State1	0.0743711
RAS-like	State2	0.0669866
RAS-like	State3	0.0675992
RAS-like	State1	0
RAS-like	State2	0
RAS-like	State3	0
RAS-like	State1	0.0345407
RAS-like	State2	0
RAS-like	State3	0
RAS-like	State1	0.173463
RAS-like	State2	0
RAS-like	State3	0
RAS-like	State1	0.208653
RAS-like	State2	0
RAS-like	State3	0
RAS-like	State1	0
RAS-like	State2	0
RAS-like	State3	0
RAS-like	State1	0.0777853
RAS-like	State2	0
RAS-like	State3	0.0402586
RAS-like	State1	0.00172157
RAS-like	State2	0.166878
RAS-like	State3	0
RAS-like	State1	0.135758
RAS-like	State2	0.143113
RAS-like	State3	0
RAS-like	State1	0.409894
RAS-like	State2	0
RAS-like	State3	0
RAS-like	State1	0.256358
RAS-like	State2	0.0243817
RAS-like	State3	0.0189811
RAS-like	State1	0.22568
RAS-like	State2	0.116397
RAS-like	State3	0.0216176
RAS-like	State1	0.311203
RAS-like	State2	0
RAS-like	State3	0.0318346
RAS-like	State1	0.308228
RAS-like	State2	0
RAS-like	State3	0
RAS-like	State1	0.274631
RAS-like	State2	0.0336403
RAS-like	State3	0.0163087
RAS-like	State1	0.157979
RAS-like	State2	0.124032
RAS-like	State3	0
RAS-like	State1	0.166805
RAS-like	State2	0.0177782
RAS-like	State3	0.0519843
RAS-like	State1	0.0641951
RAS-like	State2	0
RAS-like	State3	0.036046
RAS-like	State1	0.211856
RAS-like	State2	0
RAS-like	State3	0.165288
RAS-like	State1	0.063288
RAS-like	State2	0
RAS-like	State3	0

## Sheet: Fig. 6c-d
Manual_Type	iCAF	myoCAF
BRAF-like-A	0.117242	0.022611
BRAF-like-A	0.12258	0.0265785
BRAF-like-A	0.118866	0.0288914
BRAF-like-A	0.185239	0.0159842
BRAF-like-A	0.0726008	0.018739
BRAF-like-A	0.14894	0.012953
BRAF-like-A	0.0645115	0.0123783
BRAF-like-A	0.139095	0.0009974
BRAF-like-A	0.0863725	0.043601
BRAF-like-A	0.0245267	0.0222116
BRAF-like-A	0.0795499	0.0197852
BRAF-like-A	0.0382368	0.0630817
BRAF-like-A	0.0198326	0.0194984
BRAF-like-A	0.0215186	0.0261167
BRAF-like-A	0.062509	0.018107
BRAF-like-A	0.0313392	0.000800867
BRAF-like-A	0.0165774	0.0113219
BRAF-like-A	0.0428632	0.024169
BRAF-like-A	0.0164136	0.0139731
BRAF-like-A	0.0078844	0.000618747
BRAF-like-A	0.111644	0.0222621
BRAF-like-A	0.178946	0.0111347
BRAF-like-A	0.0586424	0
BRAF-like-A	0.0304473	0.00273637
BRAF-like-A	0.0733058	0.0261573
BRAF-like-A	0.147559	0.0295088
BRAF-like-A	0.146684	0.00802228
BRAF-like-A	0.0259878	0.009241
BRAF-like-A	0.0266783	0.0239209
BRAF-like-A	0.0795234	0.0259936
BRAF-like-A	0.0542619	0.0274966
BRAF-like-A	0.0312864	0.0380143
BRAF-like-A	0.0185243	0
BRAF-like-A	0.166332	0.0477777
BRAF-like-A	0.23765	0.047151
BRAF-like-A	0.20257	0.0261111
BRAF-like-A	0.189031	0.0556334
BRAF-like-A	0.0833498	0.0391043
BRAF-like-A	0.0571783	0.0378983
BRAF-like-A	0.0300486	0.0104242
BRAF-like-A	0.0482661	0.00849498
BRAF-like-A	0.00937741	0.0202669
BRAF-like-A	0.0191784	0.0173999
BRAF-like-A	0.0433384	0.0192294
BRAF-like-A	0.0164918	0.00384361
BRAF-like-A	0.0829175	0.00295344
BRAF-like-A	0.0544066	0.0626316
BRAF-like-A	0.18326	0.0149808
BRAF-like-A	0.0510227	0.0372445
BRAF-like-A	0.0627417	0.0446043
BRAF-like-A	0.0611232	0.0133241
BRAF-like-A	0.0262236	0.0278576
BRAF-like-A	0.0969496	0.0341248
BRAF-like-A	0.132354	0.0907173
BRAF-like-A	0.037126	0.077796
BRAF-like-A	0.0413979	0.0123008
BRAF-like-A	0.0296075	0.00578993
BRAF-like-A	0.0522226	0.00819168
BRAF-like-A	0.0277285	0.0249117
BRAF-like-A	0.0844269	0.00276917
BRAF-like-A	0.0794801	0.0039191
BRAF-like-A	0.00834857	0.00150461
BRAF-like-A	0.0688102	0.0167396
BRAF-like-A	0.0450378	0.0694327
BRAF-like-A	0.124957	0.0206353
BRAF-like-A	0.315619	0.0337948
BRAF-like-A	0.130824	0.0065784
BRAF-like-A	0.240668	0.0223878
BRAF-like-A	0.117004	0.0764506
BRAF-like-A	0.150435	0.0426371
BRAF-like-A	0.0732738	0.0367543
BRAF-like-A	0.0484882	0.115038
BRAF-like-A	0.045022	0.0187085
BRAF-like-A	0.0534923	0.0416172
BRAF-like-A	0.116882	0.108665
BRAF-like-A	0.201643	0.134568
BRAF-like-A	0.312356	0.083586
BRAF-like-A	0.0322481	0.0146528
BRAF-like-A	0.0323224	0.0272871
BRAF-like-A	0.0149556	0.024926
BRAF-like-A	0.035666	0.0678558
BRAF-like-A	0.036696	0
BRAF-like-A	0.0327202	0.00982489
BRAF-like-A	0.0397116	0.0087261
BRAF-like-A	0.00503296	0.0137641
BRAF-like-A	0.00684887	0.0149543
BRAF-like-A	0.0180045	0.0238557
BRAF-like-A	0.142844	0.0148326
BRAF-like-A	0.0275372	0.0139215
BRAF-like-A	0.0578552	0.0413345
BRAF-like-A	0.0516648	0.0113613
BRAF-like-A	0.037039	0.0357091
BRAF-like-A	0.0267137	0.0262115
BRAF-like-A	0.0326093	0.0752325
BRAF-like-A	0.0313535	0.0360024
BRAF-like-A	0.029832	0.0611633
BRAF-like-A	0.0285159	0.0609094
BRAF-like-A	0.0184297	0.0398507
BRAF-like-A	0.00810095	0.00556793
BRAF-like-A	0.0629827	0.0279159
BRAF-like-A	0.0542622	0.0243079
BRAF-like-A	0.0193427	0.0134513
BRAF-like-A	0.0319423	0.050034
BRAF-like-A	0.0183616	0.0440856
BRAF-like-A	0.0122925	0.0285875
BRAF-like-A	0.0168684	0.0274306
BRAF-like-A	0.0212914	0.0271071
BRAF-like-A	0.0217946	0.0186442
BRAF-like-A	0.0207762	0.0440843
BRAF-like-A	0.0281875	0.0214258
BRAF-like-A	0.0423983	0.0313526
BRAF-like-A	0.0176789	0.0228232
BRAF-like-A	0.0447147	0.0307337
BRAF-like-A	0.0133309	0.0399485
BRAF-like-A	0.15363	0.00893679
BRAF-like-A	0.0733698	0.0501459
BRAF-like-A	0.0314666	0.0219035
BRAF-like-A	0.0196916	0.0335324
BRAF-like-A	0.0111453	0.0486591
BRAF-like-A	0.0153637	0.0356574
BRAF-like-A	0.014043	0.0440112
BRAF-like-A	0.00761197	0.000240711
BRAF-like-A	0.00645784	0.037795
BRAF-like-A	0.0235652	0.0296897
BRAF-like-A	0.0135327	0.0618576
BRAF-like-A	0.00864101	0.00214759
BRAF-like-A	0.00632941	0.00908556
BRAF-like-A	0.00776354	0.0246105
BRAF-like-A	0.00975124	0.0243747
BRAF-like-A	0.051322	0.0342804
BRAF-like-A	0.0414037	0.0424874
BRAF-like-A	0.0713637	0.0469201
BRAF-like-A	0.00933452	0.0621347
BRAF-like-A	0.0872887	0.0696511
BRAF-like-A	0.0488562	0.0381953
BRAF-like-A	0.0356618	0.04501
BRAF-like-A	0.0247452	0.0494795
BRAF-like-A	0.0234077	0.064989
BRAF-like-A	0.0256917	0.0537552
BRAF-like-A	0.17138	0.0767595
BRAF-like-A	0.00898722	0.0744508
BRAF-like-A	0.0375476	0.0535251
BRAF-like-A	0.0748654	0.0481737
BRAF-like-A	0.0239979	0.055449
BRAF-like-A	0.0844731	0.0461923
BRAF-like-A	0.399344	0.158091
BRAF-like-A	0.0727148	0.0443376
BRAF-like-A	0.0896073	0.0891646
BRAF-like-A	0.053728	0.0368514
BRAF-like-A	0.16607	0.0206347
BRAF-like-A	0.0933788	0.0704758
BRAF-like-A	0.0536762	0.0594203
BRAF-like-A	0.0769469	0.0512918
BRAF-like-A	0.0567679	0.0677944
BRAF-like-A	0.0370106	0.0316415
BRAF-like-A	0.154333	0.068604
BRAF-like-A	0.0502315	0.0733479
BRAF-like-A	0.111638	0.0559193
BRAF-like-A	0.0602357	0.0797199
BRAF-like-A	0.0834516	0.0828357
BRAF-like-A	0.0643279	0.0790295
BRAF-like-A	0.15287	0.0861489
BRAF-like-A	0.0267854	0.0536147
BRAF-like-A	0.115583	0.117969
BRAF-like-A	0.114156	0.0951699
BRAF-like-A	0.0149922	0.0519788
BRAF-like-A	0.0480473	0.0513197
BRAF-like-A	0.0382668	0.0815179
BRAF-like-A	0.0319256	0.0360155
BRAF-like-A	0.00299935	0.0226887
BRAF-like-A	0.0118012	0.0111627
BRAF-like-A	0.00891042	0.0294396
BRAF-like-A	0.000827559	0.0101774
BRAF-like-A	0.0106623	0.0216811
BRAF-like-A	0.0110285	0.00954156
BRAF-like-A	0.0018034	0.017837
BRAF-like-A	0.0068691	0.00449931
BRAF-like-A	0.0193176	0.0343254
BRAF-like-A	0.00499789	0.0123817
BRAF-like-A	0.0102224	0.0140623
BRAF-like-A	0.0182056	0.00490592
BRAF-like-A	0.000955923	0.00859168
BRAF-like-A	0.00410133	0.0177506
BRAF-like-A	0.00678561	0.00214023
BRAF-like-A	0.00234451	0.00853287
BRAF-like-A	0.0202026	0.0198122
BRAF-like-A	0.00404166	0
BRAF-like-A	0.0195687	0.0285713
BRAF-like-A	0.00924189	0.00113406
BRAF-like-A	0.00313642	0.000268498
BRAF-like-A	0.00024238	0.0299762
BRAF-like-A	0.000602644	0.0114361
BRAF-like-A	0.00230315	0.0151794
BRAF-like-A	0.0031016	0.0654388
BRAF-like-A	0.000734013	0.0276722
BRAF-like-A	0.000148283	0.00348847
BRAF-like-A	0.00147324	0.0670512
BRAF-like-A	0.000466531	0.0172974
BRAF-like-A	1.16442e-05	0
BRAF-like-A	0.00209145	0.0307896
BRAF-like-A	0.00285534	0.00843088
BRAF-like-A	0.0107008	0.00618876
BRAF-like-A	0.00433913	0.00629191
BRAF-like-A	0.00499808	0.00385604
BRAF-like-A	0.0188534	0.0388161
BRAF-like-A	0.0141577	0.0121688
BRAF-like-A	0.00854155	0.0216823
BRAF-like-A	0.0278652	0.0440227
BRAF-like-A	0.00630964	0.0339546
BRAF-like-A	0.0224566	0.0490672
BRAF-like-A	0.0135086	0.0191846
BRAF-like-A	0.0027773	0.00801296
BRAF-like-A	0.00229957	0.0125538
BRAF-like-A	0.0119658	0.0660334
BRAF-like-A	0.0195193	0.0329507
BRAF-like-A	0.0151524	0.00840995
BRAF-like-A	0.0244923	0.0344951
BRAF-like-A	0.0171845	0
BRAF-like-A	0.0852064	0.0689313
BRAF-like-A	0.0943773	0.020232
BRAF-like-A	0.0401834	0
BRAF-like-A	0.0268475	0.0369268
BRAF-like-A	0.117378	0.0521529
BRAF-like-A	0.00442745	0.0134211
BRAF-like-A	0.085633	0.0471496
BRAF-like-A	0.0247909	0.00549422
BRAF-like-A	0.0345364	0.0261424
BRAF-like-A	0.00757336	0.0352564
BRAF-like-A	0.0103378	0
BRAF-like-A	0.0169729	0.0203289
BRAF-like-A	0.0530232	0.0213315
BRAF-like-A	0.00424625	0.0167604
BRAF-like-A	0.00934982	0.0460641
BRAF-like-A	0.0174965	0.0581589
BRAF-like-A	0.0185483	0.0544139
BRAF-like-A	0.0299497	0.06899
BRAF-like-A	0.074655	0.0895064
BRAF-like-A	0.0197999	0.0419001
BRAF-like-A	0.0170333	0.130243
BRAF-like-A	0.0410438	0.0342414
BRAF-like-A	0.08247	0.0838706
BRAF-like-A	0.0336627	0.0498854
BRAF-like-A	0.0131837	0.0548424
BRAF-like-A	0.0122096	0.0672447
BRAF-like-A	0.0286754	0.0415326
BRAF-like-A	0.0184803	0.0495119
BRAF-like-A	0.0555236	0.0362594
BRAF-like-A	0.0372544	0.0434826
BRAF-like-A	0.0228105	0.00453417
BRAF-like-A	0.00937362	0.0443018
BRAF-like-A	0.00539181	0.025109
BRAF-like-A	0.00409314	0.033368
BRAF-like-A	0.00632884	0.0539253
BRAF-like-B	0.053884	0.0251513
BRAF-like-B	0.0253555	0.0316079
BRAF-like-B	0.128753	0.0689654
BRAF-like-B	0.0677864	0.0404818
BRAF-like-B	0.0869448	0.0286904
BRAF-like-B	0.0838004	0.0408306
BRAF-like-B	0.0319811	0.0573676
BRAF-like-B	0.0243764	0.00387864
BRAF-like-B	0.0556262	0.0813013
BRAF-like-B	0.142773	0.0665
BRAF-like-B	0.166089	0.0757503
BRAF-like-B	0.134945	0.0904541
BRAF-like-B	0.0771041	0.0803817
BRAF-like-B	0.136512	0.0704704
BRAF-like-B	0.102053	0.0547425
BRAF-like-B	0.0775474	0.0665049
BRAF-like-B	0.0739379	0.0553171
BRAF-like-B	0.0363466	0.0638985
BRAF-like-B	0.0836711	0.0545914
BRAF-like-B	0.109902	0.0671155
BRAF-like-B	0.0755535	0.0386794
BRAF-like-B	0.028109	0.0333458
BRAF-like-B	0.0828865	0.0508027
BRAF-like-B	0.0305994	0.0637283
BRAF-like-B	0.0261316	0.0267423
BRAF-like-B	0.0974805	0.024842
BRAF-like-B	0.119312	0.0446696
BRAF-like-B	0.0122154	0.0149217
BRAF-like-B	0.229286	0.148447
BRAF-like-B	0.318679	0.124389
BRAF-like-B	0.147675	0.174383
BRAF-like-B	0.0900655	0.022645
BRAF-like-B	0.0426899	0.0369786
BRAF-like-B	0.180786	0.0397182
BRAF-like-B	0.110984	0.0604165
BRAF-like-B	0.218894	0.0306968
BRAF-like-B	0.0433824	0.0679985
BRAF-like-B	0.026575	0.00912689
BRAF-like-B	0.178488	0.0567247
BRAF-like-B	0.109778	0.0655293
BRAF-like-B	0.193618	0.0359976
BRAF-like-B	0.0164834	0
BRAF-like-B	0.016055	0.0352663
BRAF-like-B	0.0951932	0.0493273
BRAF-like-B	0.0862382	0.0481019
BRAF-like-B	0.00994355	0.0106946
BRAF-like-B	0.252085	0.0690995
BRAF-like-B	0.314931	0.112251
BRAF-like-B	0.132974	0.0324448
BRAF-like-B	0.0656654	0.0290207
BRAF-like-B	0.0766147	0.068498
BRAF-like-B	0.069781	0.0568071
BRAF-like-B	0.164559	0.0706026
BRAF-like-B	0.0585318	0.0418653
BRAF-like-B	0.0512955	0.0672953
BRAF-like-B	0.0257454	0.0418374
BRAF-like-B	0.0157341	0.0321327
BRAF-like-B	0.0171634	0.037741
BRAF-like-B	0.0250121	0.0257898
BRAF-like-B	0.0110517	0.0177171
BRAF-like-B	0.0133698	0.0242236
BRAF-like-B	0.0188833	0.0624061
BRAF-like-B	0.0207753	0.0643065
BRAF-like-B	0.0382713	0.0261851
BRAF-like-B	0.0183454	0.0315837
BRAF-like-B	0.00683697	0.0072764
BRAF-like-B	0.0449624	0.0167184
BRAF-like-B	0.0165164	0.0340625
BRAF-like-B	0.0315321	0.0368967
BRAF-like-B	0.0258823	0.0433538
BRAF-like-B	0.10932	0.0838244
BRAF-like-B	0.026279	0.0161766
BRAF-like-B	0.0583565	0.0278674
BRAF-like-B	0.0469191	0.0350031
BRAF-like-B	0.124275	0.0602724
BRAF-like-B	0.023518	0.0382184
BRAF-like-B	0.0175542	0.0268779
BRAF-like-B	0.00668481	0.0192225
BRAF-like-B	0.0316625	0.0829552
BRAF-like-B	0.0381682	0.0581577
BRAF-like-B	0.0233378	0.0401269
BRAF-like-B	0.011243	0.0433294
BRAF-like-B	0.00345649	0.000408105
BRAF-like-B	0.0298511	0.0192404
BRAF-like-B	0.0242327	0.000906766
BRAF-like-B	0.0447438	0.0511141
BRAF-like-B	0.0252539	0.022266
BRAF-like-B	0.0467238	0.0621806
BRAF-like-B	0.0371769	0.0271451
BRAF-like-B	0.0249047	0.0525754
BRAF-like-B	0.165611	0.0572336
BRAF-like-B	0.0879682	0.0864859
BRAF-like-B	0.0444831	0.0204859
BRAF-like-B	0.215561	0.0564079
BRAF-like-B	0.0821001	0.0611957
BRAF-like-B	0.12858	0.0322097
BRAF-like-B	0.0833544	0.0322266
BRAF-like-B	0.00722915	0.0440752
BRAF-like-B	0.0475082	0.0576258
BRAF-like-B	0.0232896	0.0504577
BRAF-like-B	0.102092	0.0692502
BRAF-like-B	0.0967155	0.0406712
BRAF-like-B	0.0125613	0.030769
BRAF-like-B	0.102039	0.0432224
BRAF-like-B	0.123128	0.0902194
BRAF-like-B	0.134803	0.0658006
BRAF-like-B	0.0143523	0.00896116
BRAF-like-B	0.00614849	0
BRAF-like-B	0.0144869	0.0317364
BRAF-like-B	0.0244519	0.0309002
BRAF-like-B	0.0220656	0.0248976
BRAF-like-B	0.0863593	0.0408281
BRAF-like-B	0.0975516	0.0500867
BRAF-like-B	0.0384715	0.025485
BRAF-like-B	0.00248334	0.00375464
BRAF-like-B	0.0153246	0.0360282
BRAF-like-B	0.0103928	0.0242107
BRAF-like-B	0.00385973	0.00733072
BRAF-like-B	0.00361686	0.00422478
BRAF-like-B	0.0120224	0
BRAF-like-B	0.00096709	0
BRAF-like-B	0.000213309	0
BRAF-like-B	0.0943178	0.060766
BRAF-like-B	0.0444193	0.0391896
BRAF-like-B	0.284722	0.0367453
BRAF-like-B	0.0970827	0.0180768
BRAF-like-B	0.0956609	0.0447269
BRAF-like-B	0.170181	0.0578032
BRAF-like-B	0.00478215	0.00452076
BRAF-like-B	0.0434831	0.0364504
BRAF-like-B	0.192345	0.0221636
BRAF-like-B	0.0466905	0.0435162
BRAF-like-B	0.157434	0.0369926
BRAF-like-B	0.00982002	0.00375967
BRAF-like-B	0.00438228	0.0035996
BRAF-like-B	0.013913	0.0063874
BRAF-like-B	0.0893607	0.00905521
BRAF-like-B	0.0468793	0.0161639
BRAF-like-B	0.0124571	0.000144345
BRAF-like-B	0.0535776	0.0130952
BRAF-like-B	0.0159111	0.0207001
BRAF-like-B	0.0379582	0.0141406
BRAF-like-B	0.176681	0.0287288
BRAF-like-B	0.306714	0.0258969
BRAF-like-B	0.208595	0.0687708
BRAF-like-B	0.384868	0.00604092
BRAF-like-B	0.177573	0.172917
BRAF-like-B	0.162557	0.107305
BRAF-like-B	0.286134	0.100041
BRAF-like-B	0.0438533	0.0657673
BRAF-like-B	0.0067772	0.0263173
BRAF-like-B	0.0315019	0.0133187
BRAF-like-B	0.0662041	0.0632835
BRAF-like-B	0.0192569	0.0489626
BRAF-like-B	0.000108941	0.0646663
BRAF-like-B	0.0141665	0.04006
BRAF-like-B	0.0116066	0.075659
BRAF-like-B	0.00388557	0.0898783
BRAF-like-B	0.0240179	0.0792813
BRAF-like-B	0.0163747	0.0672828
BRAF-like-B	0.0158612	0.0639489
BRAF-like-B	0.00609399	0.0198983
BRAF-like-B	0.00331788	0.0468673
BRAF-like-B	0.00559795	0.0510972
BRAF-like-B	0.0377613	0
BRAF-like-B	0.0330609	0.0341079
BRAF-like-B	0.0238407	0.0555622
BRAF-like-B	0.0659935	0.0690665
BRAF-like-B	0.0300935	0.115205
BRAF-like-B	0.0104541	0.0546484
BRAF-like-B	0.0110762	0.043515
BRAF-like-B	0.00678618	0.0669407
BRAF-like-B	0.0227709	0.0725512
BRAF-like-B	0.0353391	0.0825652
BRAF-like-B	0.0213544	0.0586207
BRAF-like-B	0.0406603	0.0515274
BRAF-like-B	0.136393	0.0731402
BRAF-like-B	0.0890862	0.0626332
BRAF-like-B	0.0663681	0.0486126
BRAF-like-B	0.0601944	0.0600286
BRAF-like-B	0.0386485	0.0798743
BRAF-like-B	0.00231267	0.034406
BRAF-like-B	0.040738	0.0747606
BRAF-like-B	0.0664381	0.0615802
BRAF-like-B	0.0310243	0.0586343
BRAF-like-B	0.0566846	0.0951687
BRAF-like-B	0.00295498	0.0266085
BRAF-like-B	0.070705	0.157167
BRAF-like-B	0	0
BRAF-like-B	0.00307305	0.0325091
BRAF-like-B	0.00136297	0.0148028
BRAF-like-B	0.0437497	0.00716112
BRAF-like-B	0	0.0517107
BRAF-like-B	0	0.0899912
BRAF-like-B	0	0.081731
BRAF-like-B	0.030571	0.124046
BRAF-like-B	0	0.0434504
BRAF-like-B	0.00227469	0.0947675
BRAF-like-B	0	0.0848203
RAS-like	0.000772734	0
RAS-like	0.000140977	0
RAS-like	0.00261046	0.00417655
RAS-like	5.96202e-05	0.00026674
RAS-like	0.00465449	0.00104536
RAS-like	0.00180847	0
RAS-like	0.00184127	0
RAS-like	0.00314389	0.0309142
RAS-like	0.021121	0.0474882
RAS-like	0.0062463	0.0449622
RAS-like	0.0196641	0
RAS-like	0.00212304	0.0562617
RAS-like	0.0633764	0.0735173
RAS-like	0.000811769	0.0710776
RAS-like	0.00843154	0.0700132
RAS-like	0	0.0783884
RAS-like	0.0002964	0.0294815
RAS-like	0.00111267	0.0501605
RAS-like	0.00474234	0.0713733
RAS-like	0.00140016	0.00010998
RAS-like	0.0417555	0.0377045
RAS-like	0	0.0440415
RAS-like	5.78216e-05	0.0112128
RAS-like	0	0.0417747
RAS-like	0	0.00735392
RAS-like	0.000724168	0.0282316
RAS-like	0.00492421	0.00131361
RAS-like	0.00587377	0.00871438
RAS-like	0.000156315	0.0311893
RAS-like	0.00014103	0
RAS-like	0	0.0187916
RAS-like	0	0.0209314
RAS-like	0	0.0285831
RAS-like	0.00175041	0.0202346
RAS-like	4.93752e-05	0.0428616
RAS-like	0.00380213	0.0291087
RAS-like	0.00564319	0
RAS-like	0.00484889	0
RAS-like	0.00533066	0.00229631
RAS-like	0.000492677	0
RAS-like	0.0159834	0
RAS-like	0.0138898	0.0297179
RAS-like	0.0250246	0
RAS-like	0.0925391	0.00152999
RAS-like	0.00740757	0.000222616
RAS-like	0.00189027	0
RAS-like	0.000418349	0
RAS-like	0.0830856	0.00149019
RAS-like	0.0303951	0
RAS-like	0.0141026	0.0306004
RAS-like	0.00165413	0
RAS-like	0.00189685	0
RAS-like	0.00172166	0
RAS-like	0.00546059	0
RAS-like	0.000896702	0
RAS-like	0.00139174	0.000123473
RAS-like	0.01073	0
RAS-like	0.0199701	0.000859377
RAS-like	0.00331541	0.00392112
RAS-like	0.0188773	0
RAS-like	0.00700872	0.00800342
RAS-like	0.0101511	2.52224e-05
RAS-like	0.00787918	0.000307406
RAS-like	0.00252997	0
RAS-like	0.00589454	0
RAS-like	0.00459235	0
RAS-like	0.00306394	0
RAS-like	0.00185777	0
RAS-like	0.00114638	0
RAS-like	0.000443615	0
RAS-like	0.00329181	4.75705e-05
RAS-like	1.52884e-05	0
RAS-like	0.0136404	0.00257204
RAS-like	0.00342244	0
RAS-like	0.000634887	0
RAS-like	0.00459701	0
RAS-like	0.00457309	0
RAS-like	0.0066167	0.00517776
RAS-like	0.0016894	0
RAS-like	0.00158369	0.000401016
RAS-like	0.00242396	0.00454599
RAS-like	0.00299154	0.00925218
RAS-like	0	0
RAS-like	0.00193147	0
RAS-like	0.0108051	0
RAS-like	0.00931279	0.00491696
RAS-like	0.0142399	0
RAS-like	0.0146358	0.0339712
RAS-like	0.0079334	0
RAS-like	0.0103509	0
RAS-like	0.00769961	0.0011623
RAS-like	0.0051575	0.00703951
RAS-like	0.0128345	0.0175165
RAS-like	0.013883	0.0208194
RAS-like	0.00957161	0.0568982
RAS-like	0.00245653	0.0188873
RAS-like	0.0201377	0.0057058
RAS-like	0.00604477	0
RAS-like	0.0103985	0
RAS-like	0.00498082	0
RAS-like	0.000839907	0.0158789
RAS-like	0.00972	0.0376418
RAS-like	0.000983834	0.0091203
RAS-like	0.016407	0.0126609
RAS-like	0.00131466	0
RAS-like	0.000228667	0
RAS-like	0	0
RAS-like	0.0141084	0.0866436
RAS-like	0	0.0478019
RAS-like	0.00270276	0.0350958
RAS-like	0	0.0296114
RAS-like	0	0.0381106
RAS-like	0.000809188	0.073795
RAS-like	0.00324092	0.0943363
RAS-like	0.0120851	0.013763
RAS-like	0.0100647	0.00294061
RAS-like	0.00787212	0.051973
RAS-like	0.0240254	0.0474943
RAS-like	0.00892267	0.0371014
RAS-like	6.18083e-06	0.0983124
RAS-like	0.000608397	0.0587354
RAS-like	0.0198863	0.0283971
RAS-like	0.00220871	0.0520649
RAS-like	0.00940909	0.0196175
RAS-like	0	0.115061
RAS-like	0	0.0238117
RAS-like	0.00710984	0
RAS-like	0.000109127	0.0129237
RAS-like	0	0
RAS-like	0	0
RAS-like	0.0015666	0
RAS-like	0.00817779	0
RAS-like	0.00149483	0.0154824
RAS-like	0	0.00596221
RAS-like	0.000181331	0.0230758
RAS-like	0.00715511	0.00891616
RAS-like	0.0209366	0.000550574
RAS-like	0.00194408	0.0251498
RAS-like	0.00620842	0.00158758
RAS-like	0.00202021	0
RAS-like	0.00035138	0.012266
RAS-like	0.000352414	0.0134023
RAS-like	0.077246	0.0770248
RAS-like	0.0631239	0.0385043
RAS-like	0.0713797	0.0459888
RAS-like	0.0123156	0.0294548
RAS-like	0.0141018	0.0636855
RAS-like	0.00164383	0.00363443
RAS-like	0.0157244	0.0976567
RAS-like	0.0728658	0.066252
RAS-like	0.00437039	0.0018641
RAS-like	0	0.0417672
RAS-like	0	0
RAS-like	0.00139216	0.00169859
RAS-like	0.00391102	0
RAS-like	0.00297209	0.0201046
RAS-like	0.00077535	0.00122583
RAS-like	0.00036956	0.0558285
RAS-like	0	0.0205544
RAS-like	0.000668576	0.0458103
RAS-like	0	0.060003

[truncated: 12 more sheets: Fig. 7h, Fig. s1b,d, Fig. s1e, Fig. s2a, Fig. s2b, Fig. s3a,b, Figure s4d,e, Figure s5a, b, Figure s5c, Figure s8b, Figure s8c, Figure s9c,d]
